# Supplementary material for: Single‐nucleotide polymorphism discovery and panel characterization in the African forest elephant
Source: Ecol Evol. 2018 Jan 24;8(4):2207–17. doi: 10.1002/ece3.3854 (PMC5817121; doi:10.1002/ece3.3854)
Supplement: Supplementary file 1 [file ECE3-8-2207-s001.fa]

>CLocus_1_Sample_6_Locus_1227_Allele_0
TGCAGGTATGAACACATGAGGATATATACATTTTTTAAGGCTAATTTCATGGGACAGAACCCCTTCCTTGAACCAAAGCGGGGACTAACTCCCAATTATTCCATAACACCCACCTAAATGATGAACCTACTTATGGCCACTACCAGTCGAGGGAGGATGACCTGCTCCCTGTCTATGTTGCACTCTGTGTGTTTGGTCCCAAGAGCCCTTTGCTGTGTCCAGAGTCTCGCAGAGTCTCCTACGGACAGTTTCTTGTTCATACCCTGCCCCACAACAGAAAGACTTTCAAGAGCATG
>CLocus_1_Sample_7_Locus_4299_Allele_0
TGCAGGTATGAACACATGAGGATATATACATTTTTTAAGGCTAATTTCATGGGACAGAACCCCTTCCTTGAACCAAAGCGGGGACTAACTCCCAATTATTCCATAACACCCACCTAAATGATGAACCTACTTATGGCCACTACCAGTCGAGGGAGGATGACCTGCTCCCTGTCTATGTTGCACTCTGTGTGTTTGGTCCCAAGAGCCCTTTGCTGTGTCCAGAGTCTCGCAGAGTCTCCTACGGACAGTTTCTTGTTCATACCCTGCCCCACAACAGAAAGACTTTCAAGAGCATG
>CLocus_1_Sample_7_Locus_4299_Allele_1
TGCAGGTATGAACACATGAGGATATATACATTTTTTAAGGCTAATTTCATGGGACAGAACCCCTTCCTTGAACCAAAGCGGGGACTAACTCCCAATTCTTCCATAACACCCACCTAAATGATGAACCTACTTATGGCCACTACCAGTCGAGGGAGGATGACCTGCTCCCTGTCTATGTTGCACTCTGTGTGTTTGGTCCCAAGAGCCCTTTGCTGTGTCCAGAGTCTCGCAGAGTCTCCTACGGACAGTTTCTTGTTCATACCCTGCCCCACAACAGAAAGACTTTCAAGAGCATG
>CLocus_1_Sample_8_Locus_6062_Allele_0
TGCAGGTATGAACACATGAGGATATATACATTTTTTAAGGCTAATTTCATGGGACAGAACCCCTTCCTTGAACCAAAGCGGGGACTAACTCCCAATTCTTCCATAACACCCACCTAAATGATGAACCTACTTATGGCCACTACCAGTCGAGGGAGGATGACCTGCTCCCTGTCTATGTTGCACTCTGTGTGTTTGGTCCCAAGAGCCCTTTGCTGTGTCCAGAGTCTCGCAGAGTCTCCTACGGACAGTTTCTTGTTCATACCCTGCCCCACAACAGAAAGACTTTCAAGAGCATG
>CLocus_1_Sample_3_Locus_4362_Allele_0
TGCAGGTATGAACACATGAGGATATATACATTTTTTAAGGCTAATTTCATGGGACAGAACCCCTTCCTTGAACCAAAGCGGGGACTAACTCCCAATTATTCCATAACACCCACCTAAATGATGAACCTACTTATGGCCACTACCAGTCGAGGGAGGATGACCTGCTCCCTGTCTATGTTGCACTCTGTGTGTTTGGTCCCAAGAGCCCTTTGCTGTGTCCAGAGTCTCGCAGAGTCTCCTACGGACAGTTTCTTGTTCATACCCTGCCCCACAACAGAAAGACTTTCAAGAGCATG
>CLocus_1_Sample_9_Locus_683_Allele_0
TGCAGGTATGAACACATGAGGATATATACATTTTTTAAGGCTAATTTCATGGGACAGAACCCCTTCCTTGAACCAAAGCGGGGACTAACTCCCAATTATTCCATAACACCCACCTAAATGATGAACCTACTTATGGCCACTACCAGTCGAGGGAGGATGACCTGCTCCCTGTCTATGTTGCACTCTGTGTGTTTGGTCCCAAGAGCCCTTTGCTGTGTCCAGAGTCTCGCAGAGTCTCCTACGGACAGTTTCTTGTTCATACCCTGCCCCACAACAGAAAGACTTTCAAGAGCATG
>CLocus_1_Sample_1_Locus_40_Allele_0
TGCAGGTATGAACACATGAGGATATATACATTTTTTAAGGCTAATTTCATGGGACAGAACCCCTTCCTTGAACCAAAGCGGGGACTAACTCCCAATTATTCCATAACACCCACCTAAATGATGAACCTACTTATGGCCACTACCAGTCGAGGGAGGATGACCTGCTCCCTGTCTATGTTGCACTCTGTGTGTTTGGTCCCAAGAGCCCTTTGCTGTGTCCAGAGTCTCGCAGAGTCTCCTACGGACAGTTTCTTGTTCATACCCTGCCCCACAACAGAAAGACTTTCAAGAGCATG
>CLocus_1_Sample_11_Locus_1991_Allele_0
TGCAGGTATGAACACATGAGGATATATACATTTTTTAAGGCTAATTTCATGGGACAGAACCCCTTCCTTGAACCAAAGCGGGGACTAACTCCCAATTATTCCATAACACCCACCTAAATGATGAACCTACTTATGGCCACTACCAGTCGAGGGAGGATGACCTGCTCCCTGTCTATGTTGCACTCTGTGTGTTTGGTCCCAAGAGCCCTTTGCTGTGTCCAGAGTCTCGCAGAGTCTCCTACGGACAGTTTCTTGTTCATACCCTGCCCCACAACAGAAAGACTTTCAAGAGCATG
>CLocus_1_Sample_21_Locus_1969_Allele_0
TGCAGGTATGAACACATGAGGATATATACATTTTTTAAGGCTAATTTCATGGGACAGAACCCCTTCCTTGAACCAAAGCGGGGACTAACTCCCAATTATTCCATAACACCCACCTAAATGATGAACCTACTTATGGCCACTACCAGTCGAGGGAGGATGACCTGCTCCCTGTCTATGTTGCACTCTGTGTGTTTGGTCCCAAGAGCCCTTTGCTGTGTCCAGAGTCTCGCAGAGTCTCCTACGGACAGTTTCTTGTTCATACCCTGCCCCACAACAGAAAGACTTTCAAGAGCATG
>CLocus_1_Sample_13_Locus_3675_Allele_0
TGCAGGTATGAACACATGAGGATATATACATTTTTTAAGGCTAATTTCATGGGACAGAACCCCTTCCTTGAACCAAAGCGGGGACTAACTCCCAATTCTTCCATAACACCCACCTAAATGATGAACCTACTTATGGCCACTACCAGTCGAGGGAGGATGACCTGCTCCCTGTCTATGTTGCACTCTGTGTGTTTGGTCCCAAGAGCCCTTTGCTGTGTCCAGAGTCTCGCAGAGTCTCCTACGGACAGTTTCTTGTTCATACCCTGCCCCACAACAGAAAGACTTTCAAGAGCATG
>CLocus_1_Sample_5_Locus_5484_Allele_0
TGCAGGTATGAACACATGAGGATATATACATTTTTTAAGGCTAATTTCATGGGACAGAACCCCTTCCTTGAACCAAAGCGGGGACTAACTCCCAATTATTCCATAACACCCACCTAAATGATGAACCTACTTATGGCCACTACCAGTCGAGGGAGGATGACCTGCTCCCTGTCTATGTTGCACTCTGTGTGTTTGGTCCCAAGAGCCCTTTGCTGTGTCCAGAGTCTCGCAGAGTCTCCTACGGACAGTTTCTTGTTCATACCCTGCCCCACAACAGAAAGACTTTCAAGAGCATG
>CLocus_7_Sample_17_Locus_2155_Allele_0
TGCAGGAAGAAAAGGTTGTCCACATCTCGAGCCCCCTCAGAAGGGGCTTCGGTGAGTGGGCGCAGGAAGTCCCGGTAGCCCTTAAGCAGACAGGCCATGAAGCGGAGGAAGGCACCCTGGACTTCGCGCTCCAGCCGGGCCCGACGGCCAGACGTCCCCACCACTGCCCCTTCATCTCCAGCCTTTAAGAGAGCGTGCACCAATATCAGCTAAAAAAAAATCATTTCCAGGTAACTGCTTCAAGCCTCCCCAGTGACAAGCTCAGCCTTTCCAATGTGCTCCAGGAACACTGCATG
>CLocus_7_Sample_18_Locus_490_Allele_0
TGCAGGAAGAAAAGGTTGTCCACATCTCGAGCCCCCTCAGAAGGGGCTTCGGTGAGTGGGCGCAGGAAGTCCCGGTAGCCCTTAAGCAGACAGGCCATGAAGCGGAGGAAGGCACCCTGGACTTCGCGCTCCAGCCGGGCCCGACGGCCAGACGTCCCCACCACTGCCCCTTCATCTCCAGCCTTTAAGAGAGCGTGCACCAATATCAGCTAAAAAAAAATCATTTCCAGGTAACTGCTTCAAGCCTCCCCAGTGACAAGCTCAGCCTTTCCAATGTGCTCCAGGAACACTGCATG
>CLocus_7_Sample_6_Locus_1288_Allele_0
TGCAGGAAGAAAAGGTTGTCCACATCTCGAGCCCCCTCAGAAGGGGCTTCGGTGAGTGGGCGCAGGAAGTCCCGGTAGCCCTTAAGCAGACAGGCCATGAAGCGGAGGAAGGCACCCTGGACTTCGCGCTCCAGCCGGGCCCGACGGCCAGACGTCCCCACCACTGCCCCTTCATCTCCAGCCTTTAAGAGAGCGTGCACCAATATCAGCTAAAAAAAAATCATTTCCAGGTAACTGCTTCAAGCCTCCCCAGTGACAAGCTCAGCCTTTCCAATGTGCTCCAGGAACACTGCATG
>CLocus_7_Sample_7_Locus_4414_Allele_0
TGCAGGAAGAAAAGGTTGTCCACATCTCGAGCCCCCTCAGAAGGGGCTTCGGTGAGTGGGCGCAGGAAGTCCCGGTAGCCCTTAAGCAGACAGGCCATGAAGCGGAGGAAGGCACCCTGGACTTCGCGCTCCAGCCGGGCCCGACGGCCAGACGTCCCCACCACTGCCCCTTCATCTCCAGCCTTTAAGAGAGCGTGCACCAATATCAGCTAAAAAAAAATCATTTCCAGGTAACTGCTTCAAGCCTCCCCAGTGACAAGCTCAGCCTTTCCAATGTGCTCCAGGAACACTGCATG
>CLocus_7_Sample_8_Locus_5552_Allele_0
TGCAGGAAGAAAAGGTTGTCCACATCTCGAGCCCCCTCAGAAGGGGCTTCGGTGAGTGGGCGCAGGAAGTCCCGGTAGCCCTTAAGCAGACAGGCCATGAAGCGGAGGAAGGCACCCTGGACTTCGCGCTCCAGCCGGGCCCGACGGCCAGACGTCCCCACCACTGCCCCTTCATCTCCAGCCTTTAAGAGAGCGTGCACCAATATCAGCTAAAAAAAAATCATTTCCAGGTAACTGCTTCAAGCCTCCCCAGTGACAAGCTCAGCCTTTCCAATGTGCTCCAGGAACACTGCATG
>CLocus_7_Sample_16_Locus_2327_Allele_0
TGCAGGAAGAAAAGGTTGTCCACATCTCGAGCCCCCTCAGAAGGGGCTTCGGTGAGTGGGCGCAGGAAGTCCCGGTAGCCCTTAAGCAGACAGGCCATGAAGCGGAGGAAGGCACCCTGGACTTCGCGCTCCAGCCGGGCCCGACGGCCAGACGTCCCCACCACTGCCCCTTCATCTCCAGCCTTTAAGAGAGCGTGCACCAATATCAGCTAAAAAAAAATCATTTCCAGGTAACTGCTTCAAGCCTCCCCAGTGACAAGCTCAGCCTTTCCAATGTGCTCCAGGAACACTGCATG
>CLocus_7_Sample_16_Locus_2327_Allele_1
TGCAGGAAGAAAAGGTTGTCCACATCTCGAGCCCCCTCAGAAGGGGCTTCGGTGAGTGGGCGCAGGAAGTCCCGGTAGCCCTTAAGCAGACAGGCCATGAAGCGGAGGAAGGCACCCTGGACTTCGCGCTCCAGCCGGGCCCGACGGCCAGACGTCCCCACCACTGCCCCTTCATCTCCAGCCTTTAAGAGAGCGTGCACCAATATCAGCTAAAAAAAAATCATTTCCAGGTAACTGCTTCAAGCCTCCCCAGTGACAAGCTCAGCCTTTCCAGTGTGCTCCAGGAACACTGCATG
>CLocus_7_Sample_2_Locus_7308_Allele_0
TGCAGGAAGAAAAGGTTGTCCACATCTCGAGCCCCCTCAGAAGGGGCTTCGGTGAGTGGGCGCAGGAAGTCCCGGTAGCCCTTAAGCAGACAGGCCATGAAGCGGAGGAAGGCACCCTGGACTTCGCGCTCCAGCCGGGCCCGACGGCCAGACGTCCCCACCACTGCCCCTTCATCTCCAGCCTTTAAGAGAGCGTGCACCAATATCAGCTAAAAAAAAATCATTTCCAGGTAACTGCTTCAAGCCTCCCCAGTGACAAGCTCAGCCTTTCCAATGTGCTCCAGGAACACTGCATG
>CLocus_7_Sample_3_Locus_5716_Allele_0
TGCAGGAAGAAAAGGTTGTCCACATCTCGAGCCCCCTCAGAAGGGGCTTCGGTGAGTGGGCGCAGGAAGTCCCGGTAGCCCTTAAGCAGACAGGCCATGAAGCGGAGGAAGGCACCCTGGACTTCGCGCTCCAGCCGGGCCCGACGGCCAGACGTCCCCACCACTGCCCCTTCATCTCCAGCCTTTAAGAGAGCGTGCACCAATATCAGCTAAAAAAAAATCATTTCCAGGTAACTGCTTCAAGCCTCCCCAGTGACAAGCTCAGCCTTTCCAATGTGCTCCAGGAACACTGCATG
>CLocus_7_Sample_9_Locus_707_Allele_0
TGCAGGAAGAAAAGGTTGTCCACATCTCGAGCCCCCTCAGAAGGGGCTTCGGTGAGTGGGCGCAGGAAGTCCCGGTAGCCCTTAAGCAGACAGGCCATGAAGCGGAGGAAGGCACCCTGGACTTCGCGCTCCAGCCGGGCCCGACGGCCAGACGTCCCCACCACTGCCCCTTCATCTCCAGCCTTTAAGAGAGCGTGCACCAATATCAGCTAAAAAAAAATCATTTCCAGGTAACTGCTTCAAGCCTCCCCAGTGACAAGCTCAGCCTTTCCAATGTGCTCCAGGAACACTGCATG
>CLocus_7_Sample_19_Locus_6817_Allele_0
TGCAGGAAGAAAAGGTTGTCCACATCTCGAGCCCCCTCAGAAGGGGCTTCGGTGAGTGGGCGCAGGAAGTCCCGGTAGCCCTTAAGCAGACAGGCCATGAAGCGGAGGAAGGCACCCTGGACTTCGCGCTCCAGCCGGGCCCGACGGCCAGACGTCCCCACCACTGCCCCTTCATCTCCAGCCTTTAAGAGAGCGTGCACCAATATCAGCTAAAAAAAAATCATTTCCAGGTAACTGCTTCAAGCCTCCCCAGTGACAAGCTCAGCCTTTCCAATGTGCTCCAGGAACACTGCATG
>CLocus_7_Sample_19_Locus_6817_Allele_1
TGCAGGAAGAAAAGGTTGTCCACATCTCGAGCCCCCTCAGAAGGGGCTTCGGTGAGTGGGCGCAGGAAGTCCCGGTAGCCCTTAAGCAGACAGGCCATGAAGCGGAGGAAGGCACCCTGGACTTCGCGCTCCAGCCGGGCCCGACGGCCAGACGTCCCCACCACTGCCCCTTCATCTCCAGCCTTTAAGAGAGCGTGCACCAATATCAGCTAAAAAAAAATCATTTCCAGGTAACTGCTTCAAGCCTCCCCAGTGACAAGCTCAGCCTTTCCAGTGTGCTCCAGGAACACTGCATG
>CLocus_7_Sample_1_Locus_46_Allele_0
TGCAGGAAGAAAAGGTTGTCCACATCTCGAGCCCCCTCAGAAGGGGCTTCGGTGAGTGGGCGCAGGAAGTCCCGGTAGCCCTTAAGCAGACAGGCCATGAAGCGGAGGAAGGCACCCTGGACTTCGCGCTCCAGCCGGGCCCGACGGCCAGACGTCCCCACCACTGCCCCTTCATCTCCAGCCTTTAAGAGAGCGTGCACCAATATCAGCTAAAAAAAAATCATTTCCAGGTAACTGCTTCAAGCCTCCCCAGTGACAAGCTCAGCCTTTCCAATGTGCTCCAGGAACACTGCATG
>CLocus_7_Sample_10_Locus_1025_Allele_0
TGCAGGAAGAAAAGGTTGTCCACATCTCGAGCCCCCTCAGAAGGGGCTTCGGTGAGTGGGCGCAGGAAGTCCCGGTAGCCCTTAAGCAGACAGGCCATGAAGCGGAGGAAGGCACCCTGGACTTCGCGCTCCAGCCGGGCCCGACGGCCAGACGTCCCCACCACTGCCCCTTCATCTCCAGCCTTTAAGAGAGCGTGCACCAATATCAGCTAAAAAAAAATCATTTCCAGGTAACTGCTTCAAGCCTCCCCAGTGACAAGCTCAGCCTTTCCAATGTGCTCCAGGAACACTGCATG
>CLocus_7_Sample_11_Locus_2008_Allele_0
TGCAGGAAGAAAAGGTTGTCCACATCTCGAGCCCCCTCAGAAGGGGCTTCGGTGAGTGGGCGCAGGAAGTCCCGGTAGCCCTTAAGCAGACAGGCCATGAAGCGGAGGAAGGCACCCTGGACTTCGCGCTCCAGCCGGGCCCGACGGCCAGACGTCCCCACCACTGCCCCTTCATCTCCAGCCTTTAAGAGAGCGTGCACCAATATCAGCTAAAAAAAAATCATTTCCAGGTAACTGCTTCAAGCCTCCCCAGTGACAAGCTCAGCCTTTCCAATGTGCTCCAGGAACACTGCATG
>CLocus_7_Sample_21_Locus_1991_Allele_0
TGCAGGAAGAAAAGGTTGTCCACATCTCGAGCCCCCTCAGAAGGGGCTTCGGTGAGTGGGCGCAGGAAGTCCCGGTAGCCCTTAAGCAGACAGGCCATGAAGCGGAGGAAGGCACCCTGGACTTCGCGCTCCAGCCGGGCCCGACGGCCAGACGTCCCCACCACTGCCCCTTCATCTCCAGCCTTTAAGAGAGCGTGCACCAATATCAGCTAAAAAAAAATCATTTCCAGGTAACTGCTTCAAGCCTCCCCAGTGACAAGCTCAGCCTTTCCAATGTGCTCCAGGAACACTGCATG
>CLocus_7_Sample_13_Locus_6502_Allele_0
TGCAGGAAGAAAAGGTTGTCCACATCTCGAGCCCCCTCAGAAGGGGCTTCGGTGAGTGGGCGCAGGAAGTCCCGGTAGCCCTTAAGCAGACAGGCCATGAAGCGGAGGAAGGCACCCTGGACTTCGCGCTCCAGCCGGGCCCGACGGCCAGACGTCCCCACCACTGCCCCTTCATCTCCAGCCTTTAAGAGAGCGTGCACCAATATCAGCTAAAAAAAAATCATTTCCAGGTAACTGCTTCAAGCCTCCCCAGTGACAAGCTCAGCCTTTCCAATGTGCTCCAGGAACACTGCATG
>CLocus_7_Sample_5_Locus_5516_Allele_0
TGCAGGAAGAAAAGGTTGTCCACATCTCGAGCCCCCTCAGAAGGGGCTTCGGTGAGTGGGCGCAGGAAGTCCCGGTAGCCCTTAAGCAGACAGGCCATGAAGCGGAGGAAGGCACCCTGGACTTCGCGCTCCAGCCGGGCCCGACGGCCAGACGTCCCCACCACTGCCCCTTCATCTCCAGCCTTTAAGAGAGCGTGCACCAATATCAGCTAAAAAAAAATCATTTCCAGGTAACTGCTTCAAGCCTCCCCAGTGACAAGCTCAGCCTTTCCAATGTGCTCCAGGAACACTGCATG
>CLocus_7_Sample_4_Locus_538_Allele_0
TGCAGGAAGAAAAGGTTGTCCACATCTCGAGCCCCCTCAGAAGGGGCTTCGGTGAGTGGGCGCAGGAAGTCCCGGTAGCCCTTAAGCAGACAGGCCATGAAGCGGAGGAAGGCACCCTGGACTTCGCGCTCCAGCCGGGCCCGACGGCCAGACGTCCCCACCACTGCCCCTTCATCTCCAGCCTTTAAGAGAGCGTGCACCAATATCAGCTAAAAAAAAATCATTTCCAGGTAACTGCTTCAAGCCTCCCCAGTGACAAGCTCAGCCTTTCCAATGTGCTCCAGGAACACTGCATG
>CLocus_7_Sample_15_Locus_5634_Allele_0
TGCAGGAAGAAAAGGTTGTCCACATCTCGAGCCCCCTCAGAAGGGGCTTCGGTGAGTGGGCGCAGGAAGTCCCGGTAGCCCTTAAGCAGACAGGCCATGAAGCGGAGGAAGGCACCCTGGACTTCGCGCTCCAGCCGGGCCCGACGGCCAGACGTCCCCACCACTGCCCCTTCATCTCCAGCCTTTAAGAGAGCGTGCACCAATATCAGCTAAAAAAAAATCATTTCCAGGTAACTGCTTCAAGCCTCCCCAGTGACAAGCTCAGCCTTTCCAATGTGCTCCAGGAACACTGCATG
>CLocus_11_Sample_17_Locus_2166_Allele_0
TGCAGGGCAGAGCAGGCTCCAGGATTGTGAACACAGGGTTTGCAGGGATGGGATTGGAGCCTGGAGGCAGCTCTGTGGGGGAAGCTCTGACCCAGCACTGGAGGAAGGTGAAGTGGCTGAGCTGTGGGTCTCCAGTCACACAGCCTGGTTTTCATATAATGCCGATTTTCACATAGAACGACCTGGTTTTGGGGGCTTAACCGTGTTTATCTCTTTAGGTTAACCACATTTGTCTCTTTGTGTCTGACTTATTTCACTCAGCATAACGTTTCAAGGTTCATTCCTGTTTTTGCATG
>CLocus_11_Sample_18_Locus_500_Allele_0
TGCAGGGCAGAGCAGGCTCCAGGATTGTGAACACAGGGTTTGCAGGGATGGGATTGGAGCCTGGAGGCAGCTCTGTGGGGGAAGCTCTGACCCAGCACTGGAGGAAGGTGAAGTGGCTGAGCTGTGGGTCTCCAGTCACACAGCCTGGTTTTCATATAATGCCGATTTTCACATAGAACGACCTGGTTTTGGGGGCTTAACCGTGTTTATCTCTTTAGGTTAACCACATTTGTCTCTTTGTGTCTGACTTATTTCACTCAGCATAACGTTTCAAGGTTCATTCCTGTTTTTGCATG
>CLocus_11_Sample_6_Locus_1306_Allele_0
TGCAGGGCAGAGCAGGCTCCAGGATTGTGAACACAGGGTTTGCAGGGATGGGATTGGAGCCTGGAGGCAGCTCTGTGGGGGAAGCTCTGACCCAGCACTGGAGGAAGGTGAAGTGGCTGAGCTGTGGGTCTCCAGTCACACAGCCTGGTTTTCATATAATGCCGATTTTCACATAGAACGACCTGGTTTTGGGGGCTTAACCGTGTTTATCTCTTTAGGTTAACCACATTTGTCTCTTTGTGTCTGACTTATTTCACTCAGCATAACGTTTCAAGGTTCATTCCTGTTTTTGCATG
>CLocus_11_Sample_7_Locus_4441_Allele_0
TGCAGGGCAGAGCAGGCTCCAGGATTGTGAACACAGGGTTTGCAGGGATGGGATTGGAGCCTGGAGGCAGCTCTGTGGGGGAAGCTCTGACCCAGCACTGGAGGAAGGTGAAGTGGCTGAGCTGTGGGTCTCCAGTCACACAGCCTGGTTTTCATATAATGCCGATTTTCACATAGAACGACCTGGTTTTGGGGGCTTAACCGTGTTTATCTCTTTAGGTTAACCACATTTGTCTCTTTGTGTCTGACTTATTTCACTCAGCATAACGTTTCAAGGTTCATTCCTGTTTTTGCATG
>CLocus_11_Sample_8_Locus_5571_Allele_0
TGCAGGGCAGAGCAGGCTCCAGGATTGTGAACACAGGGTTTGCAGGGATGGGATTGGAGCCTGGAGGCAGCTCTGTGGGGGAAGCTCTGACCCAGCACTGGAGGAAGGTGAAGTGGCTGAGCTGTGGGTCTCCAGTCACACAGCCTGGTTTTCATATAATGCCGATTTTCACATAGAACGACCTGGTTTTGGGGGCTTAACCGTGTTTATCTCTTTAGGTTAACCACATTTGTCTCTTTGTGTCTGACTTATTTCACTCAGCATAACGTTTCAAGGTTCATTCCTGTTTTTGCATG
>CLocus_11_Sample_16_Locus_2341_Allele_0
TGCAGGGCAGAGCAGGCTCCAGGATTGTGAACACAGGGTTTGCAGGGATGGGATTGGAGCCTGGAGGCAGCTCTGTGGGGGAAGCTCTGACCCAGCACTGGAGGAAGGTGAAGTGGCTGAGCTGTGGGTCTCCAGTCACACAGCCTGGTTTTCATATAATGCCGATTTTCACATAGAACGACCTGGTTTTGGGGGCTTAACCGTGTTTATCTCTTTAGGTTAACCACATTTGTCTCTTTGTGTCTGACTTATTTCACTCAGCATAACGTTTCAAGGTTCATTCCTGTTTTTGCATG
>CLocus_11_Sample_2_Locus_6242_Allele_0
TGCAGGGCAGAGCAGGCTCCAGGATTGTGAACACAGGGTTTGCAGGGATGGGATTGGAGCCTGGAGGCAGCTCTGTGGGGGAAGCTCTGACCCAGCACTGGAGGAAGGTGAAGTGGCTGAGCTGTGGGTCTCCAGTCACACAGCCTGGTTTTCATATAATGCCGATTTTCACATAGAACGACCTGGTTTTGGGGGCTTAACCGTGTTTATCTCTTTAGGTTAACCACATTTGCCTCTTTGTGTCTGACTTATTTCACTCAGCATAACGTTTCAAGGTTCATTCCTGTTTTTGCATG
>CLocus_11_Sample_2_Locus_6242_Allele_1
TGCAGGGCAGAGCAGGCTCCAGGATTGTGAACACAGGGTTTGCAGGGATGGGATTGGAGCCTGGAGGCAGCTCTGTGGGGGAAGCTCTGACCCAGCACTGGAGGAAGGTGAAGTGGCTGAGCTGTGGGTCTCCAGTCACACAGCCTGGTTTTCATATAATGCCGATTTTCACATAGAACGACCTGGTTTTGGGGGCTTAACCGTGTTTATCTCTTTAGGTTAACCACATTTGTCTCTTTGTGTCTGACTTATTTCACTCAGCATAACGTTTCAAGGTTCATTCCTGTTTTTGCATG
>CLocus_11_Sample_3_Locus_1125_Allele_0
TGCAGGGCAGAGCAGGCTCCAGGATTGTGAACACAGGGTTTGCAGGGATGGGATTGGAGCCTGGAGGCAGCTCTGTGGGGGAAGCTCTGACCCAGCACTGGAGGAAGGTGAAGTGGCTGAGCTGTGGGTCTCCAGTCACACAGCCTGGTTTTCATATAATGCCGATTTTCACATAGAACGACCTGGTTTTGGGGGCTTAACCGTGTTTATCTCTTTAGGTTAACCACATTTGCCTCTTTGTGTCTGACTTATTTCACTCAGCATAACGTTTCAAGGTTCATTCCTGTTTTTGCATG
>CLocus_11_Sample_3_Locus_1125_Allele_1
TGCAGGGCAGAGCAGGCTCCAGGATTGTGAACACAGGGTTTGCAGGGATGGGATTGGAGCCTGGAGGCAGCTCTGTGGGGGAAGCTCTGACCCAGCACTGGAGGAAGGTGAAGTGGCTGAGCTGTGGGTCTCCAGTCACACAGCCTGGTTTTCATATAATGCCGATTTTCACATAGAACGACCTGGTTTTGGGGGCTTAACCGTGTTTATCTCTTTAGGTTAACCACATTTGTCTCTTTGTGTCTGACTTATTTCACTCAGCATAACGTTTCAAGGTTCATTCCTGTTTTTGCATG
>CLocus_11_Sample_9_Locus_719_Allele_0
TGCAGGGCAGAGCAGGCTCCAGGATTGTGAACACAGGGTTTGCAGGGATGGGATTGGAGCCTGGAGGCAGCTCTGTGGGGGAAGCTCTGACCCAGCACTGGAGGAAGGTGAAGTGGCTGAGCTGTGGGTCTCCAGTCACACAGCCTGGTTTTCATATAATGCCGATTTTCACATAGAACGACCTGGTTTTGGGGGCTTAACCGTGTTTATCTCTTTAGGTTAACCACATTTGTCTCTTTGTGTCTGACTTATTTCACTCAGCATAACGTTTCAAGGTTCATTCCTGTTTTTGCATG
>CLocus_11_Sample_19_Locus_6833_Allele_0
TGCAGGGCAGAGCAGGCTCCAGGATTGTGAACACAGGGTTTGCAGGGATGGGATTGGAGCCTGGAGGCAGCTCTGTGGGGGAAGCTCTGACCCAGCACTGGAGGAAGGTGAAGTGGCTGAGCTGTGGGTCTCCAGTCACACAGCCTGGTTTTCATATAATGCCGATTTTCACATAGAACGACCTGGTTTTGGGGGCTTAACCGTGTTTATCTCTTTAGGTTAACCACATTTGTCTCTTTGTGTCTGACTTATTTCACTCAGCATAACGTTTCAAGGTTCATTCCTGTTTTTGCATG
>CLocus_11_Sample_1_Locus_50_Allele_0
TGCAGGGCAGAGCAGGCTCCAGGATTGTGAACACAGGGTTTGCAGGGATGGGATTGGAGCCTGGAGGCAGCTCTGTGGGGGAAGCTCTGACCCAGCACTGGAGGAAGGTGAAGTGGCTGAGCTGTGGGTCTCCAGTCACACAGCCTGGTTTTCATATAATGCCGATTTTCACATAGAACGACCTGGTTTTGGGGGCTTAACCGTGTTTATCTCTTTAGGTTAACCACATTTGTCTCTTTGTGTCTGACTTATTTCACTCAGCATAACGTTTCAAGGTTCATTCCTGTTTTTGCATG
>CLocus_11_Sample_11_Locus_2017_Allele_0
TGCAGGGCAGAGCAGGCTCCAGGATTGTGAACACAGGGTTTGCAGGGATGGGATTGGAGCCTGGAGGCAGCTCTGTGGGGGAAGCTCTGACCCAGCACTGGAGGAAGGTGAAGTGGCTGAGCTGTGGGTCTCCAGTCACACAGCCTGGTTTTCATATAATGCCGATTTTCACATAGAACGACCTGGTTTTGGGGGCTTAACCGTGTTTATCTCTTTAGGTTAACCACATTTGTCTCTTTGTGTCTGACTTATTTCACTCAGCATAACGTTTCAAGGTTCATTCCTGTTTTTGCATG
>CLocus_11_Sample_21_Locus_2001_Allele_0
TGCAGGGCAGAGCAGGCTCCAGGATTGTGAACACAGGGTTTGCAGGGATGGGATTGGAGCCTGGAGGCAGCTCTGTGGGGGAAGCTCTGACCCAGCACTGGAGGAAGGTGAAGTGGCTGAGCTGTGGGTCTCCAGTCACACAGCCTGGTTTTCATATAATGCCGATTTTCACATAGAACGACCTGGTTTTGGGGGCTTAACCGTGTTTATCTCTTTAGGTTAACCACATTTGTCTCTTTGTGTCTGACTTATTTCACTCAGCATAACGTTTCAAGGTTCATTCCTGTTTTTGCATG
>CLocus_11_Sample_13_Locus_2547_Allele_0
TGCAGGGCAGAGCAGGCTCCAGGATTGTGAACACAGGGTTTGCAGGGATGGGATTGGAGCCTGGAGGCAGCTCTGTGGGGGAAGCTCTGACCCAGCACTGGAGGAAGGTGAAGTGGCTGAGCTGTGGGTCTCCAGTCACACAGCCTGGTTTTCATATAATGCCGATTTTCACATAGAACGACCTGGTTTTGGGGGCTTAACCGTGTTTATCTCTTTAGGTTAACCACATTTGTCTCTTTGTGTCTGACTTATTTCACTCAGCATAACGTTTCAAGGTTCATTCCTGTTTTTGCATG
>CLocus_11_Sample_5_Locus_5526_Allele_0
TGCAGGGCAGAGCAGGCTCCAGGATTGTGAACACAGGGTTTGCAGGGATGGGATTGGAGCCTGGAGGCAGCTCTGTGGGGGAAGCTCTGACCCAGCACTGGAGGAAGGTGAAGTGGCTGAGCTGTGGGTCTCCAGTCACACAGCCTGGTTTTCATATAATGCCGATTTTCACATAGAACGACCTGGTTTTGGGGGCTTAACCGTGTTTATCTCTTTAGGTTAACCACATTTGTCTCTTTGTGTCTGACTTATTTCACTCAGCATAACGTTTCAAGGTTCATTCCTGTTTTTGCATG
>CLocus_11_Sample_4_Locus_4834_Allele_0
TGCAGGGCAGAGCAGGCTCCAGGATTGTGAACACAGGGTTTGCAGGGATGGGATTGGAGCCTGGAGGCAGCTCTGTGGGGGAAGCTCTGACCCAGCACTGGAGGAAGGTGAAGTGGCTGAGCTGTGGGTCTCCAGTCACACAGCCTGGTTTTCATATAATGCCGATTTTCACATAGAACGACCTGGTTTTGGGGGCTTAACCGTGTTTATCTCTTTAGGTTAACCACATTTGTCTCTTTGTGTCTGACTTATTTCACTCAGCATAACGTTTCAAGGTTCATTCCTGTTTTTGCATG
>CLocus_11_Sample_15_Locus_5391_Allele_0
TGCAGGGCAGAGCAGGCTCCAGGATTGTGAACACAGGGTTTGCAGGGATGGGATTGGAGCCTGGAGGCAGCTCTGTGGGGGAAGCTCTGACCCAGCACTGGAGGAAGGTGAAGTGGCTGAGCTGTGGGTCTCCAGTCACACAGCCTGGTTTTCATATAATGCCGATTTTCACATAGAACGACCTGGTTTTGGGGGCTTAACCGTGTTTATCTCTTTAGGTTAACCACATTTGCCTCTTTGTGTCTGACTTATTTCACTCAGCATAACGTTTCAAGGTTCATTCCTGTTTTTGCATG
>CLocus_11_Sample_15_Locus_5391_Allele_1
TGCAGGGCAGAGCAGGCTCCAGGATTGTGAACACAGGGTTTGCAGGGATGGGATTGGAGCCTGGAGGCAGCTCTGTGGGGGAAGCTCTGACCCAGCACTGGAGGAAGGTGAAGTGGCTGAGCTGTGGGTCTCCAGTCACACAGCCTGGTTTTCATATAATGCCGATTTTCACATAGAACGACCTGGTTTTGGGGGCTTAACCGTGTTTATCTCTTTAGGTTAACCACATTTGTCTCTTTGTGTCTGACTTATTTCACTCAGCATAACGTTTCAAGGTTCATTCCTGTTTTTGCATG
>CLocus_16_Sample_17_Locus_2172_Allele_0
TGCAGGCCCAGCTCTAGTCAGGTGAGCACTGGCCCTGAGCTGAGCCTCCAGCCTGCTTCTCTTCTCGCATTTGGTGTAGCAAGAGGAAAGGTTTATTATTACGAGGATGAGTGCCCCAGATCTGGGAAGCCTGCCCTGTGAGGGCAAGTCTGTGAAAAGCCTCACGCTATGCCCATGGCAGGTCCTGCAGCTCAGTGGCCGAGATGCCTGGAAAGAGGCTTAGAGGTGCCAGGCACAGGAGGCCACAGATAGGGGACTGGAAATGACGAGAATGAGGGGAAGATGAGCTGTGCATG
>CLocus_16_Sample_18_Locus_506_Allele_0
TGCAGGCCCAGCTCTAGTCAGGTGAGCACTGGCCCTGAGCTGAGCCTCCAGCCTGCTTCTCTTCTCGCATTTGGTGTAGCAAGAGGAAAGGTTTATTATTACGAGGATGAGTGCCCCAGATCTGGGAAGCCTGCCCTGTGAGGGCAAGTCTGTGAAAAGCCTCACGCTATGCCCATGGCAGGTCCTGCAGCTCAGTGGCCGAGATGCCTGGAAAGAGGCTTAGAGGTGCCAGGCACAGGAGGCCACAGATAGGGGACTGGAAATGACGAGAATGAGGGGAAGATGAGCTGTGCATG
>CLocus_16_Sample_7_Locus_4470_Allele_0
TGCAGGCCCAGCTCTAGTCAGGTGAGCACTGGCCCTGAGCTGAGCCTCCAGCCTGCTTCTCTTCTCGCATTTGGTGTAGCAAGAGGAAAGGTTTATTATTACGAGGATGAGTGCCCCAGATCTGGGAAGCCTGCCCTGTGAGGGCAAGTCTGTGAAAAGCCTCACGCTATGCCCATGGCAGGTCCTGCAGCTCAGTGGCCGAGATGCCTGGAAAGAGGCTTAGAGGTGCCAGGCACAGGAGGCCACAGATAGGGGACTGGAAATGACGAGAATGAGGGGAAGATGAGCTGTGCATG
>CLocus_16_Sample_8_Locus_5603_Allele_0
TGCAGGCCCAGCTCTAGTCAGGTGAGCACTGGCCCTGAGCTGAGCCTCCAGCCTGCTTCTCTTCTCGCATTTGGTGTAGCAAGAGGAAAGGTTTATTATTACGAGGATGAGTGCCCCAGATCTGGGAAGCCTGCCCTGTGAGGGCAAGTCTGTGAAAAGCCTCACGCTATGCCCATGGCAGGTCCTGCAGCTCAGTGGCCGAGATGCCTGGAAAGAGGCTTAGAGGTGCCAGGCACAGGAGGCCACAGATAGGGGACTGGAAATGACGAGAATGAGGGGAAGATGAGCTGTGCATG
>CLocus_16_Sample_16_Locus_2346_Allele_0
TGCAGGCCCAGCTCTAGTCAGGTGAGCACTGGCCCTGAGCTGAGCCTCCAGCCTGCTTCTCTTCTCGCATTTGGTGTAGCAAGAGGAAAGGTTTATTATTACGAGGATGAGTGCCCCAGATCTGGGAAGCCTGCCCTGTGAGGGCAAGTCTGTGAAAAGCCTCACGCTATGCCCATGGCAGGTCCTGCAGCTCAGTGGCCGAGATGCCTGGAAAGAGGCTTAGAGGTGCCAGGCACAGGAGGCCACAGATAGGGGACTGGAAATGACGAGAATGAGGGGAAGATGAGCTGTGCATG
>CLocus_16_Sample_2_Locus_107_Allele_0
TGCAGGCCCAGCTCTAGTCAGGTGAGCACTGGCCCTGAGCTGAGCCTCCAGCCTGCTTCTCTTCTCGCATTTGGTGTAGCAAGAGGAAAGGTTTATTATTACGAGGATGAGTGCCCCAGATCTGGGAAGCCTGCCCTGTGAGGGCAAGTCTGTGAAAAGCCTCACGCTATGCCCATGGCAGGTCCTGCAGCTCAGTGGCCGAGATGCCTGGAAAGAGGCTTAGAGGTGCCAGGCACAGGAGGCCACAGATAGGGGACTGGAAATGACGAGAATGAGGGGAAGATGAGCTGTGCATG
>CLocus_16_Sample_2_Locus_107_Allele_1
TGCAGGCCCAGCTCTAGTCAGGTGAGCACTGGCCCTGAGCTGAGCCTCCAGCCTGCTTCTCTTCTCGCATTTGGTGTAGCAAGAGGAAAGGTTTATTATTACGAGGATGAGTGCCCCAGATCTGGGAAGCCTGCCCTGTGAGGGCAAGTCTGTGAAAAGCCTCACGCTATGCCCATGGCAGGTCCTGCAGCTCCGTGGCCGAGATGCCTGGAAAGAGGCTTAGAGGTGCCAGGCACAGGAGGCCACAGATAGGGGACTGGAAATGACGAGAATGAGGGGAAGATGAGCTGTGCATG
>CLocus_16_Sample_3_Locus_5961_Allele_0
TGCAGGCCCAGCTCTAGTCAGGTGAGCACTGGCCCTGAGCTGAGCCTCCAGCCTGCTTCTCTTCTCGCATTTGGTGTAGCAAGAGGAAAGGTTTATTATTACGAGGATGAGTGCCCCAGATCTGGGAAGCCTGCCCTGTGAGGGCAAGTCTGTGAAAAGCCTCACGCTATGCCCATGGCAGGTCCTGCAGCTCCGTGGCCGAGATGCCTGGAAAGAGGCTTAGAGGTGCCAGGCACAGGAGGCCACAGATAGGGGACTGGAAATGACGAGAATGAGGGGAAGATGAGCTGTGCATG
>CLocus_16_Sample_19_Locus_6841_Allele_0
TGCAGGCCCAGCTCTAGTCAGGTGAGCACTGGCCCTGAGCTGAGCCTCCAGCCTGCTTCTCTTCTCGCATTTGGTGTAGCAAGAGGAAAGGTTTATTATTACGAGGATGAGTGCCCCAGATCTGGGAAGCCTGCCCTGTGAGGGCAAGTCTGTGAAAAGCCTCACGCTATGCCCATGGCAGGTCCTGCAGCTCAGTGGCCGAGATGCCTGGAAAGAGGCTTAGAGGTGCCAGGCACAGGAGGCCACAGATAGGGGACTGGAAATGACGAGAATGAGGGGAAGATGAGCTGTGCATG
>CLocus_16_Sample_1_Locus_56_Allele_0
TGCAGGCCCAGCTCTAGTCAGGTGAGCACTGGCCCTGAGCTGAGCCTCCAGCCTGCTTCTCTTCTCGCATTTGGTGTAGCAAGAGGAAAGGTTTATTATTACGAGGATGAGTGCCCCAGATCTGGGAAGCCTGCCCTGTGAGGGCAAGTCTGTGAAAAGCCTCACGCTATGCCCATGGCAGGTCCTGCAGCTCAGTGGCCGAGATGCCTGGAAAGAGGCTTAGAGGTGCCAGGCACAGGAGGCCACAGATAGGGGACTGGAAATGACGAGAATGAGGGGAAGATGAGCTGTGCATG
>CLocus_16_Sample_11_Locus_2023_Allele_0
TGCAGGCCCAGCTCTAGTCAGGTGAGCACTGGCCCTGAGCTGAGCCTCCAGCCTGCTTCTCTTCTCGCATTTGGTGTAGCAAGAGGAAAGGTTTATTATTACGAGGATGAGTGCCCCAGATCTGGGAAGCCTGCCCTGTGAGGGCAAGTCTGTGAAAAGCCTCACGCTATGCCCATGGCAGGTCCTGCAGCTCAGTGGCCGAGATGCCTGGAAAGAGGCTTAGAGGTGCCAGGCACAGGAGGCCACAGATAGGGGACTGGAAATGACGAGAATGAGGGGAAGATGAGCTGTGCATG
>CLocus_16_Sample_5_Locus_5538_Allele_0
TGCAGGCCCAGCTCTAGTCAGGTGAGCACTGGCCCTGAGCTGAGCCTCCAGCCTGCTTCTCTTCTCGCATTTGGTGTAGCAAGAGGAAAGGTTTATTATTACGAGGATGAGTGCCCCAGATCTGGGAAGCCTGCCCTGTGAGGGCAAGTCTGTGAAAAGCCTCACGCTATGCCCATGGCAGGTCCTGCAGCTCAGTGGCCGAGATGCCTGGAAAGAGGCTTAGAGGTGCCAGGCACAGGAGGCCACAGATAGGGGACTGGAAATGACGAGAATGAGGGGAAGATGAGCTGTGCATG
>CLocus_16_Sample_15_Locus_5077_Allele_0
TGCAGGCCCAGCTCTAGTCAGGTGAGCACTGGCCCTGAGCTGAGCCTCCAGCCTGCTTCTCTTCTCGCATTTGGTGTAGCAAGAGGAAAGGTTTATTATTACGAGGATGAGTGCCCCAGATCTGGGAAGCCTGCCCTGTGAGGGCAAGTCTGTGAAAAGCCTCACGCTATGCCCATGGCAGGTCCTGCAGCTCAGTGGCCGAGATGCCTGGAAAGAGGCTTAGAGGTGCCAGGCACAGGAGGCCACAGATAGGGGACTGGAAATGACGAGAATGAGGGGAAGATGAGCTGTGCATG
>CLocus_90_Sample_17_Locus_2187_Allele_0
TGCAGGTAGTCTCTATGTCTTCCTTCTTTGCACATCTCATTAGAGTTCTTACCATCCTCACTTCTCCCTTGGCCATTTGGCTCATTCTTTTCCACCTGTGACCTCTCACAGGCACTTTCTGCCAACATTGCCCACCATACTCCAGGGATTTTAACCATAAGGCTAAAGCATTTCAGATAGAAGGGATCTTACTATAGGCTGTGTGACCTTGGGGAAATTCATTAACCACTCTGTGCCTCAGTTCTTAATTAGGGCTAGTCATGGTTTCTATATCATGGGGTAAATGATAATGCATG
>CLocus_90_Sample_18_Locus_525_Allele_0
TGCAGGTAGTCTCTATGTCTTCCTTCTTTGCACATCTCATTAGAGTTCTTACCATCCTCACTTCTCCCTTGGCCATTTGGCTCATTCTTTTCCACCTGTGACCTCTCACAGGCACTTTCTGCCAACATTGCCCACCATACTCCAGGGATTTTAACCATAAGGCTAAAGCATTTCAGATAGAAGGGATCTTACTATAGGCTGTGTGACCTTGGGGAAATTCATTAACCACTCTGTGCCTCAGTTCTTAATTAGGGCTAGTCATGGTTTCTATATCATGGGGTAAATGATAATGCATG
>CLocus_90_Sample_6_Locus_1332_Allele_0
TGCAGGTAGTCTCTATGTCTTCCTTCTTTGCACATCTCATTAGAGTTCTTACCATCCTCACTTCTCCCTTGGCCATTTGGCTCATTCTTTTCCACCTGTGACCTCTCACAGGCACTTTCTGCCAACATTGCCCACCATACTCCAGGGATTTTAACCATAAGGCTAAAGCATTTCAGATAGAAGGGATCTTACTATAGGCTGTGTGACCTTGGGGAAATTCATTAACCACTCTGTGCCTCAGTTCTTAATTAGGGCTAGTCATGGTTTCTATATCATGGGGTAAATGATAATGCATG
>CLocus_90_Sample_7_Locus_4491_Allele_0
TGCAGGTAGTCTCTATGTCTTCCTTCTTTGCACATCTCATTAGAGTTCTTACCATCCTCACTTCTCCCTTGGCCATTTGGCTCATTCTTTTCCACCTGTGACCTCTCACAGGCACTTTCTGCCAACATTGCCCACCATACTCCAGGGATTTTAACCATAAGGCTAAAGCATTTCAGATAGAAGGGATCTTACTATAGGCTGTGTGACCTTGGGGAAATTCATTAACCACTCTGTGCCTCAGTTCTTAATTAGGGCTAGTCATGGTTTCTATATCATGGGGTAAATGATAATGCATG
>CLocus_90_Sample_8_Locus_5619_Allele_0
TGCAGGTAGTCTCTATGTCTTCCTTCTTTGCACATCTCATTAGAGTTCTTACCATCCTCACTTCTCCCTTGGCCATTTGGCTCATTCTTTTCCACCTGTGACCTCTCACAGGCACTTTCTGCCAACACTGCCCACCATACTCCAGGGATTTTAACCATAAGGCTAAAGCATTTCAGATAGAAGGGATCTTACTATAGGCTGTGTGACCTTGGGGAAATTCATTAACCACTCTGTGCCTCAGTTCTTAATTAGGGCTAGTCATGGTTTCTATATCATGGGGTAAATGATAATGCATG
>CLocus_90_Sample_8_Locus_5619_Allele_1
TGCAGGTAGTCTCTATGTCTTCCTTCTTTGCACATCTCATTAGAGTTCTTACCATCCTCACTTCTCCCTTGGCCATTTGGCTCATTCTTTTCCACCTGTGACCTCTCACAGGCACTTTCTGCCAACATTGCCCACCATACTCCAGGGATTTTAACCATAAGGCTAAAGCATTTCAGATAGAAGGGATCTTACTATAGGCTGTGTGACCTTGGGGAAATTCATTAACCACTCTGTGCCTCAGTTCTTAATTAGGGCTAGTCATGGTTTCTATATCATGGGGTAAATGATAATGCATG
>CLocus_90_Sample_2_Locus_8685_Allele_0
TGCAGGTAGTCTCTATGTCTTCCTTCTTTGCACATCTCATTAGAGTTCTTACCATCCTCACTTCTCCCTTGGCCATTTGGCTCATTCTTTTCCACCTGTGACCTCTCACAGGCACTTTCTGCCAACACTGCCCACCATACTCCAGGGATTTTAACCATAAGGCTAAAGCATTTCAGATAGAAGGGATCTTACTATAGGCTGTGTGACCTTGGGGAAATTCATTAACCACTCTGTGCCTCAGTTCTTAATTAGGGCTAGTCATGGTTTCTATATCATGGGGTAAATGATAATGCATG
>CLocus_90_Sample_2_Locus_8685_Allele_1
TGCAGGTAGTCTCTATGTCTTCCTTCTTTGCACATCTCATTAGAGTTCTTACCATCCTCACTTCTCCCTTGGCCATTTGGCTCATTCTTTTCCACCTGTGACCTCTCACAGGCACTTTCTGCCAACATTGCCCACCATACTCCAGGGATTTTAACCATAAGGCTAAAGCATTTCAGATAGAAGGGATCTTACTATAGGCTGTGTGACCTTGGGGAAATTCATTAACCACTCTGTGCCTCAGTTCTTAATTAGGGCTAGTCATGGTTTCTATATCATGGGGTAAATGATAATGCATG
>CLocus_90_Sample_3_Locus_6784_Allele_0
TGCAGGTAGTCTCTATGTCTTCCTTCTTTGCACATCTCATTAGAGTTCTTACCATCCTCACTTCTCCCTTGGCCATTTGGCTCATTCTTTTCCACCTGTGACCTCTCACAGGCACTTTCTGCCAACACTGCCCACCATACTCCAGGGATTTTAACCATAAGGCTAAAGCATTTCAGATAGAAGGGATCTTACTATAGGCTGTGTGACCTTGGGGAAATTCATTAACCACTCTGTGCCTCAGTTCTTAATTAGGGCTAGTCATGGTTTCTATATCATGGGGTAAATGATAATGCATG
>CLocus_90_Sample_3_Locus_6784_Allele_1
TGCAGGTAGTCTCTATGTCTTCCTTCTTTGCACATCTCATTAGAGTTCTTACCATCCTCACTTCTCCCTTGGCCATTTGGCTCATTCTTTTCCACCTGTGACCTCTCACAGGCACTTTCTGCCAACATTGCCCACCATACTCCAGGGATTTTAACCATAAGGCTAAAGCATTTCAGATAGAAGGGATCTTACTATAGGCTGTGTGACCTTGGGGAAATTCATTAACCACTCTGTGCCTCAGTTCTTAATTAGGGCTAGTCATGGTTTCTATATCATGGGGTAAATGATAATGCATG
>CLocus_90_Sample_19_Locus_1147_Allele_0
TGCAGGTAGTCTCTATGTCTTCCTTCTTTGCACATCTCATTAGAGTTCTTACCATCCTCACTTCTCCCTTGGCCATTTGGCTCATTCTTTTCCACCTGTGACCTCTCACAGGCACTTTCTGCCAACACTGCCCACCATACTCCAGGGATTTTAACCATAAGGCTAAAGCATTTCAGATAGAAGGGATCTTACTATAGGCTGTGTGACCTTGGGGAAATTCATTAACCACTCTGTGCCTCAGTTCTTAATTAGGGCTAGTCATGGTTTCTATATCATGGGGTAAATGATAATGCATG
>CLocus_90_Sample_1_Locus_137_Allele_0
TGCAGGTAGTCTCTATGTCTTCCTTCTTTGCACATCTCATTAGAGTTCTTACCATCCTCACTTCTCCCTTGGCCATTTGGCTCATTCTTTTCCACCTGTGACCTCTCACAGGCACTTTCTGCCAACATTGCCCACCATACTCCAGGGATTTTAACCATAAGGCTAAAGCATTTCAGATAGAAGGGATCTTACTATAGGCTGTGTGACCTTGGGGAAATTCATTAACCACTCTGTGCCTCAGTTCTTAATTAGGGCTAGTCATGGTTTCTATATCATGGGGTAAATGATAATGCATG
>CLocus_90_Sample_11_Locus_2036_Allele_0
TGCAGGTAGTCTCTATGTCTTCCTTCTTTGCACATCTCATTAGAGTTCTTACCATCCTCACTTCTCCCTTGGCCATTTGGCTCATTCTTTTCCACCTGTGACCTCTCACAGGCACTTTCTGCCAACATTGCCCACCATACTCCAGGGATTTTAACCATAAGGCTAAAGCATTTCAGATAGAAGGGATCTTACTATAGGCTGTGTGACCTTGGGGAAATTCATTAACCACTCTGTGCCTCAGTTCTTAATTAGGGCTAGTCATGGTTTCTATATCATGGGGTAAATGATAATGCATG
>CLocus_90_Sample_13_Locus_6273_Allele_0
TGCAGGTAGTCTCTATGTCTTCCTTCTTTGCACATCTCATTAGAGTTCTTACCATCCTCACTTCTCCCTTGGCCATTTGGCTCATTCTTTTCCACCTGTGACCTCTCACAGGCACTTTCTGCCAACATTGCCCACCATACTCCAGGGATTTTAACCATAAGGCTAAAGCATTTCAGATAGAAGGGATCTTACTATAGGCTGTGTGACCTTGGGGAAATTCATTAACCACTCTGTGCCTCAGTTCTTAATTAGGGCTAGTCATGGTTTCTATATCATGGGGTAAATGATAATGCATG
>CLocus_90_Sample_5_Locus_5650_Allele_0
TGCAGGTAGTCTCTATGTCTTCCTTCTTTGCACATCTCATTAGAGTTCTTACCATCCTCACTTCTCCCTTGGCCATTTGGCTCATTCTTTTCCACCTGTGACCTCTCACAGGCACTTTCTGCCAACATTGCCCACCATACTCCAGGGATTTTAACCATAAGGCTAAAGCATTTCAGATAGAAGGGATCTTACTATAGGCTGTGTGACCTTGGGGAAATTCATTAACCACTCTGTGCCTCAGTTCTTAATTAGGGCTAGTCATGGTTTCTATATCATGGGGTAAATGATAATGCATG
>CLocus_90_Sample_4_Locus_5672_Allele_0
TGCAGGTAGTCTCTATGTCTTCCTTCTTTGCACATCTCATTAGAGTTCTTACCATCCTCACTTCTCCCTTGGCCATTTGGCTCATTCTTTTCCACCTGTGACCTCTCACAGGCACTTTCTGCCAACACTGCCCACCATACTCCAGGGATTTTAACCATAAGGCTAAAGCATTTCAGATAGAAGGGATCTTACTATAGGCTGTGTGACCTTGGGGAAATTCATTAACCACTCTGTGCCTCAGTTCTTAATTAGGGCTAGTCATGGTTTCTATATCATGGGGTAAATGATAATGCATG
>CLocus_90_Sample_4_Locus_5672_Allele_1
TGCAGGTAGTCTCTATGTCTTCCTTCTTTGCACATCTCATTAGAGTTCTTACCATCCTCACTTCTCCCTTGGCCATTTGGCTCATTCTTTTCCACCTGTGACCTCTCACAGGCACTTTCTGCCAACATTGCCCACCATACTCCAGGGATTTTAACCATAAGGCTAAAGCATTTCAGATAGAAGGGATCTTACTATAGGCTGTGTGACCTTGGGGAAATTCATTAACCACTCTGTGCCTCAGTTCTTAATTAGGGCTAGTCATGGTTTCTATATCATGGGGTAAATGATAATGCATG
>CLocus_90_Sample_15_Locus_7023_Allele_0
TGCAGGTAGTCTCTATGTCTTCCTTCTTTGCACATCTCATTAGAGTTCTTACCATCCTCACTTCTCCCTTGGCCATTTGGCTCATTCTTTTCCACCTGTGACCTCTCACAGGCACTTTCTGCCAACATTGCCCACCATACTCCAGGGATTTTAACCATAAGGCTAAAGCATTTCAGATAGAAGGGATCTTACTATAGGCTGTGTGACCTTGGGGAAATTCATTAACCACTCTGTGCCTCAGTTCTTAATTAGGGCTAGTCATGGTTTCTATATCATGGGGTAAATGATAATGCATG
>CLocus_103_Sample_6_Locus_1351_Allele_0
TGCAGGCTAACTCTGAGGCTACTGTAGCCTTGATGTCAATCCAGTACCACAAACAGTTCCCTTCAGATTTATTCACCTACAAGTTGGGAAAACCTAGTGGCGTAGTGGTTACGTGCTACAGCTGCTAACCAAGAGGTCGGCAATTCAATACATGTATCGTTTGCAGATTGAATTTTTAACCTTGGTCCATCAAAAGATGGGGTCACAATGAGTCAGAATAACTGGACACCAACAGGTTTGGGTTTGTTTTGTTTTGTTTTGGCCTCTAGGTGGCAATAAGCACCTTTCATTGCATG
>CLocus_103_Sample_8_Locus_5670_Allele_0
TGCAGGCTAACTCTGAGGCTACTGTAGCCTTGATGTCAATCCAGTACCACAAACAGTTCCCTTCAGATTTATTCACCTACAAGTTGGGAAAACCTAGTGGCGTAGTGGTTACGTGCTACAGCTGCTAACCAAGAGGTCGGCAATTCAATACATGTATCGTTTGCAGATTGAATTTTTAACCTTGGTCCATCAAAAGATGGGGTCACAATGAGTCAGAATAACTGGACACCAACAGGTTTGGGTTTGTTTTGTTTTGTTTTGGCCTCTAGGTGGCAATAAGCACCTTTCATTGCATG
>CLocus_103_Sample_2_Locus_1372_Allele_0
TGCAGGCTAACTCTGAGGCTACTGTAGCCTTGATGTCAATCCAGTACCACAAACAGTTCCCTTCAGATTTATTCACCTACAAGTTGGGAAAACCTAGTGGCGTAGTGGTTACGTGCTACAGCTGCTAACCAAGAGGTCGGCAATTCAATACATGTATCGTTTGCAGATTGAATTTTTAACCTTGGTCCATCAAAAGATGGGGTCACAATGAGTCAGAATAACTGGACACCAACAGGTTTGGGTTTGTTTTGTTTTGTTTTGGCCTCTAGGTGGCAATAAGCACCTTTCATTGCATG
>CLocus_103_Sample_3_Locus_4361_Allele_0
TGCAGGCTAACTCTGAGGCTACTGTAGCCTTGATGTCAATCCAGTACCACAAACAGTTCCCTTCAGATTTATTCACCTACAAGTTGGGAAAACCTAGTGGCGTAGTGGTTACGTGCTACAGCTGCTAACCAAGAGGTCGGCAATTCAATACATGTATCGTTTGCAGATTGAATTTTTAACCTTGGTCCATCAAAAGATGGGGTCACAATGAGTCAGAATAACTGGACACCAACAGGTTTGGGTTTGTTTTGTTTTGTTTTGGCCTCTAGGTGGCAATAAGCACCTTTCATTGCATG
>CLocus_103_Sample_9_Locus_766_Allele_0
TGCAGGCTAACTCTGAGGCTACTGTAGCCTTGATGTCAATCCAGTACCACAAACAGTTCCCTTCAGATTTATTCACCTACAAGTTGGGAAAACCTAGTGGCGTAGTGGTTACGTGCTACAGCTGCTAACCAAGAGGTCGGCAATTCAATACATGTATCGTTTGCAGATTGAATTTTTAACCTTGGTCCATCAAAAGATGGGGTCACAATGAGTCAGAATAACTGGACACCAACAGGTTTGGGTTTGTTTTGTTTTGTTTTGGCCTCTAGGTGGCAATAAGCACCTTTCATTGCATG
>CLocus_103_Sample_19_Locus_6867_Allele_0
TGCAGGCTAACTCTGAGGCTACTGTAGCCTTGATGTCAATCCAGTACCACAAACAGTTCCCTTCAGATTTATTCACCTACAAGTTGGGAAAACCTAGTGGCGTAGTGGTTACGTGCTACAGCTGCTAACCAAGAGGTCGGCAATTCAATACATGTATCGTTTGCAGATTGAATTTTTAACCTTGGTCCATCAAAAGATGGGGTCACAATGAGTCAGAATAACTGGACACCAACAGGTTTGGGTTTGTTTTGTTTTGTTTTGGCCTCTAGGTGGCAATAAGCACCTTTCATTGCATG
>CLocus_103_Sample_1_Locus_150_Allele_0
TGCAGGCTAACTCTGAGGCTACTGTAGCCTTGATGTCAATCCAGTACCACAAACAGTTCCCTTCAGATTTATTCACCTACAAGTTGGGAAAACCTAGTGGCGTAGTGGTTACGTGCTACAGCTGCTAACCAAGAGGTCGGCAATTCAATACATGTATCGTTTGCAGATTGAATTTTTAACCTTGGTCCATCAAAAGATGGGGTCACAATGAGTCAGAATAACTGGACACCAACAGGTTTGGGTTTGTTTTGTTTTGTTTTGGCCTCTAGGTGGCAATAAGCACCTTTCATTGCATG
>CLocus_103_Sample_13_Locus_5475_Allele_0
TGCAGGCTAACTCTGAGGCTACTGTAGCCTTGATGGCAATCCAGTACCACAAACAGTTCCCTTCAGATTTATTCACCTACAAGTTGGGAAAACCTAGTGGCGTAGTGGTTACGTGCTACAGCTGCTAACCAAGAGGTCGGCAATTCAATACATGTATCGTTTGCAGATTGAATTTTTAACCTTGGTCCATCAAAAGATGGGGTCACAATGAGTCAGAATAACTGGACACCAACAGGTTTGGGTTTGTTTTGTTTTGTTTTGGCCTCTAGGTGGCAATAAGCACCTTTCATTGCATG
>CLocus_103_Sample_13_Locus_5475_Allele_1
TGCAGGCTAACTCTGAGGCTACTGTAGCCTTGATGTCAATCCAGTACCACAAACAGTTCCCTTCAGATTTATTCACCTACAAGTTGGGAAAACCTAGTGGCGTAGTGGTTACGTGCTACAGCTGCTAACCAAGAGGTCGGCAATTCAATACATGTATCGTTTGCAGATTGAATTTTTAACCTTGGTCCATCAAAAGATGGGGTCACAATGAGTCAGAATAACTGGACACCAACAGGTTTGGGTTTGTTTTGTTTTGTTTTGGCCTCTAGGTGGCAATAAGCACCTTTCATTGCATG
>CLocus_103_Sample_5_Locus_5666_Allele_0
TGCAGGCTAACTCTGAGGCTACTGTAGCCTTGATGTCAATCCAGTACCACAAACAGTTCCCTTCAGATTTATTCACCTACAAGTTGGGAAAACCTAGTGGCGTAGTGGTTACGTGCTACAGCTGCTAACCAAGAGGTCGGCAATTCAATACATGTATCGTTTGCAGATTGAATTTTTAACCTTGGTCCATCAAAAGATGGGGTCACAATGAGTCAGAATAACTGGACACCAACAGGTTTGGGTTTGTTTTGTTTTGTTTTGGCCTCTAGGTGGCAATAAGCACCTTTCATTGCATG
>CLocus_103_Sample_4_Locus_4932_Allele_0
TGCAGGCTAACTCTGAGGCTACTGTAGCCTTGATGTCAATCCAGTACCACAAACAGTTCCCTTCAGATTTATTCACCTACAAGTTGGGAAAACCTAGTGGCGTAGTGGTTACGTGCTACAGCTGCTAACCAAGAGGTCGGCAATTCAATACATGTATCGTTTGCAGATTGAATTTTTAACCTTGGTCCATCAAAAGATGGGGTCACAATGAGTCAGAATAACTGGACACCAACAGGTTTGGGTTTGTTTTGTTTTGTTTTGGCCTCTAGGTGGCAATAAGCACCTTTCATTGCATG
>CLocus_103_Sample_15_Locus_4804_Allele_0
TGCAGGCTAACTCTGAGGCTACTGTAGCCTTGATGTCAATCCAGTACCACAAACAGTTCCCTTCAGATTTATTCACCTACAAGTTGGGAAAACCTAGTGGCGTAGTGGTTACGTGCTACAGCTGCTAACCAAGAGGTCGGCAATTCAATACATGTATCGTTTGCAGATTGAATTTTTAACCTTGGTCCATCAAAAGATGGGGTCACAATGAGTCAGAATAACTGGACACCAACAGGTTTGGGTTTGTTTTGTTTTGTTTTGGCCTCTAGGTGGCAATAAGCACCTTTCATTGCATG
>CLocus_105_Sample_17_Locus_2208_Allele_0
TGCAGGCATCTGCAATGAGGTGTGTTCTCTTTCCTTAAAACCAGTTGCCCTCGAGTTGACTCCAACTCGTGGAGACCCTATGTGTGTCAGAGTAGAACTGTGCTCCACAGCGTTTTCAGTGGCTGATTTTTCGGAAGTGAATCGCTAGTTCGGAAGTGAATCGCTAGGCCTTTCTTCCAAGGCACCTCTGGGTGGACTCAAACTTCCAACCTCTTGGTTAGCAGCTGAGACTGCTAACCATTTGTACCACCCAGAGACTCCCTCTGTTTCCTTATTGACACATATATGTGAGCATG
>CLocus_105_Sample_18_Locus_544_Allele_0
TGCAGGCATCTGCAATGAGGTGTGTTCTCTTTCCTTAAAACCAGTTGCCCTCGAGTTGACTCCAACTCGTGGAGACCCTATGTGTGTCAGAGTAGAACTGTGCTCCACAGCGTTTTCAGTGGCTGATTTTTCGGAAGTGAATCGCTAGTTCGGAAGTGAATCGCTAGGCCTTTCTTCCAAGGCACCTCTGGGTGGACTCAAACTTCCAACCTCTTGGTTAGCAGCTGAGACTGCTAACCATTTGTACCACCCAGAGACTCCCTCTGTTTCCTTATTGACACATATATGTGAGCATG
>CLocus_105_Sample_6_Locus_1352_Allele_0
TGCAGGCATCTGCAATGAGGTGTGTTCTCTTTCCTTAAAACCAGTTGCCCTCGAGTTGACTCCAACTCGTGGAGACCCTATGTGTGTCAGAGTAGAACTGTGCTCCACAGCGTTTTCAGTGGCTGATTTTTCGGAAGTGAATCGCTAGTTCGGAAGTGAATCGCTAGGCCTTTCTTCCAAGGCACCTCTGGGTGGACTCAAACTTCCAACCTCTTGGTTAGCAGCTGAGACTGCTAACCATTTGTACCACCCAGAGACTCCCTCTGTTTCCTTATTGACACATATATGTGAGCATG
>CLocus_105_Sample_7_Locus_4509_Allele_0
TGCAGGCATCTGCAATGAGGTGTGTTCTCTTTCCTTAAAACCAGTTGCCCTCGAGTTGACTCCAACTCGTGGAGACCCTATGTGTGTCAGAGTAGAACTGTGCTCCACAGCGTTTTCAGTGGCTGATTTTTCGGAAGTGAATCGCTAGTTCGGAAGTGAATCGCTAGGCCTTTCTTCCAAGGCACCTCTGGGTGGACTCAAACTTCCAACCTCTTGGTTAGCAGCTGAGACTGCTAACCATTTGTACCACCCAGAGACTCCCTCTGTTTCCTTATTGACACATATATGTGAGCATG
>CLocus_105_Sample_8_Locus_5671_Allele_0
TGCAGGCATCTGCAATGAGGTGTGTTCTCTTTCCTTAAAACCAGTTGCCCTCGAGTTGACTCCAACTCGTGGAGACCCTATGTGTGTCAGAGCAGAACTGTGCTCCACAGCGTTTTCAGTGGCTGATTTTTCGGAAGTGAATCGCTAGTTCGGAAGTGAATCGCTAGGCCTTTCTTCCAAGGCACCTCTGGGTGGACTCAAACTTCCAACCTCTTGGTTAGCAGCTGAGACTGCTAACCATTTGTACCACCCAGAGACTCCCTCTGTTTCCTTATTGACACATATATGTGAGCATG
>CLocus_105_Sample_8_Locus_5671_Allele_1
TGCAGGCATCTGCAATGAGGTGTGTTCTCTTTCCTTAAAACCAGTTGCCCTCGAGTTGACTCCAACTCGTGGAGACCCTATGTGTGTCAGAGTAGAACTGTGCTCCACAGCGTTTTCAGTGGCTGATTTTTCGGAAGTGAATCGCTAGTTCGGAAGTGAATCGCTAGGCCTTTCTTCCAAGGCACCTCTGGGTGGACTCAAACTTCCAACCTCTTGGTTAGCAGCTGAGACTGCTAACCATTTGTACCACCCAGAGACTCCCTCTGTTTCCTTATTGACACATATATGTGAGCATG
>CLocus_105_Sample_16_Locus_2434_Allele_0
TGCAGGCATCTGCAATGAGGTGTGTTCTCTTTCCTTAAAACCAGTTGCCCTCGAGTTGACTCCAACTCGTGGAGACCCTATGTGTGTCAGAGTAGAACTGTGCTCCACAGCGTTTTCAGTGGCTGATTTTTCGGAAGTGAATCGCTAGTTCGGAAGTGAATCGCTAGGCCTTTCTTCCAAGGCACCTCTGGGTGGACTCAAACTTCCAACCTCTTGGTTAGCAGCTGAGACTGCTAACCATTTGTACCACCCAGAGACTCCCTCTGTTTCCTTATTGACACATATATGTGAGCATG
>CLocus_105_Sample_2_Locus_4268_Allele_0
TGCAGGCATCTGCAATGAGGTGTGTTCTCTTTCCTTAAAACCAGTTGCCCTCGAGTTGACTCCAACTCGTGGAGACCCTATGTGTGTCAGAGTAGAACTGTGCTCCACAGCGTTTTCAGTGGCTGATTTTTCGGAAGTGAATCGCTAGTTCGGAAGTGAATCGCTAGGCCTTTCTTCCAAGGCACCTCTGGGTGGACTCAAACTTCCAACCTCTTGGTTAGCAGCTGAGACTGCTAACCATTTGTACCACCCAGAGACTCCCTCTGTTTCCTTATTGACACATATATGTGAGCATG
>CLocus_105_Sample_3_Locus_1263_Allele_0
TGCAGGCATCTGCAATGAGGTGTGTTCTCTTTCCTTAAAACCAGTTGCCCTCGAGTTGACTCCAACTCGTGGAGACCCTATGTGTGTCAGAGTAGAACTGTGCTCCACAGCGTTTTCAGTGGCTGATTTTTCGGAAGTGAATCGCTAGTTCGGAAGTGAATCGCTAGGCCTTTCTTCCAAGGCACCTCTGGGTGGACTCAAACTTCCAACCTCTTGGTTAGCAGCTGAGACTGCTAACCATTTGTACCACCCAGAGACTCCCTCTGTTTCCTTATTGACACATATATGTGAGCATG
>CLocus_105_Sample_9_Locus_768_Allele_0
TGCAGGCATCTGCAATGAGGTGTGTTCTCTTTCCTTAAAACCAGTTGCCCTCGAGTTGACTCCAACTCGTGGAGACCCTATGTGTGTCAGAGTAGAACTGTGCTCCACAGCGTTTTCAGTGGCTGATTTTTCGGAAGTGAATCGCTAGTTCGGAAGTGAATCGCTAGGCCTTTCTTCCAAGGCACCTCTGGGTGGACTCAAACTTCCAACCTCTTGGTTAGCAGCTGAGACTGCTAACCATTTGTACCACCCAGAGACTCCCTCTGTTTCCTTATTGACACATATATGTGAGCATG
>CLocus_105_Sample_19_Locus_6868_Allele_0
TGCAGGCATCTGCAATGAGGTGTGTTCTCTTTCCTTAAAACCAGTTGCCCTCGAGTTGACTCCAACTCGTGGAGACCCTATGTGTGTCAGAGTAGAACTGTGCTCCACAGCGTTTTCAGTGGCTGATTTTTCGGAAGTGAATCGCTAGTTCGGAAGTGAATCGCTAGGCCTTTCTTCCAAGGCACCTCTGGGTGGACTCAAACTTCCAACCTCTTGGTTAGCAGCTGAGACTGCTAACCATTTGTACCACCCAGAGACTCCCTCTGTTTCCTTATTGACACATATATGTGAGCATG
>CLocus_105_Sample_1_Locus_152_Allele_0
TGCAGGCATCTGCAATGAGGTGTGTTCTCTTTCCTTAAAACCAGTTGCCCTCGAGTTGACTCCAACTCGTGGAGACCCTATGTGTGTCAGAGTAGAACTGTGCTCCACAGCGTTTTCAGTGGCTGATTTTTCGGAAGTGAATCGCTAGTTCGGAAGTGAATCGCTAGGCCTTTCTTCCAAGGCACCTCTGGGTGGACTCAAACTTCCAACCTCTTGGTTAGCAGCTGAGACTGCTAACCATTTGTACCACCCAGAGACTCCCTCTGTTTCCTTATTGACACATATATGTGAGCATG
>CLocus_105_Sample_10_Locus_1418_Allele_0
TGCAGGCATCTGCAATGAGGTGTGTTCTCTTTCCTTAAAACCAGTTGCCCTCGAGTTGACTCCAACTCGTGGAGACCCTATGTGTGTCAGAGTAGAACTGTGCTCCACAGCGTTTTCAGTGGCTGATTTTTCGGAAGTGAATCGCTAGTTCGGAAGTGAATCGCTAGGCCTTTCTTCCAAGGCACCTCTGGGTGGACTCAAACTTCCAACCTCTTGGTTAGCAGCTGAGACTGCTAACCATTTGTACCACCCAGAGACTCCCTCTGTTTCCTTATTGACACATATATGTGAGCATG
>CLocus_105_Sample_11_Locus_2054_Allele_0
TGCAGGCATCTGCAATGAGGTGTGTTCTCTTTCCTTAAAACCAGTTGCCCTCGAGTTGACTCCAACTCGTGGAGACCCTATGTGTGTCAGAGTAGAACTGTGCTCCACAGCGTTTTCAGTGGCTGATTTTTCGGAAGTGAATCGCTAGTTCGGAAGTGAATCGCTAGGCCTTTCTTCCAAGGCACCTCTGGGTGGACTCAAACTTCCAACCTCTTGGTTAGCAGCTGAGACTGCTAACCATTTGTACCACCCAGAGACTCCCTCTGTTTCCTTATTGACACATATATGTGAGCATG
>CLocus_105_Sample_21_Locus_2108_Allele_0
TGCAGGCATCTGCAATGAGGTGTGTTCTCTTTCCTTAAAACCAGTTGCCCTCGAGTTGACTCCAACTCGTGGAGACCCTATGTGTGTCAGAGTAGAACTGTGCTCCACAGCGTTTTCAGTGGCTGATTTTTCGGAAGTGAATCGCTAGTTCGGAAGTGAATCGCTAGGCCTTTCTTCCAAGGCACCTCTGGGTGGACTCAAACTTCCAACCTCTTGGTTAGCAGCTGAGACTGCTAACCATTTGTACCACCCAGAGACTCCCTCTGTTTCCTTATTGACACATATATGTGAGCATG
>CLocus_105_Sample_13_Locus_6696_Allele_0
TGCAGGCATCTGCAATGAGGTGTGTTCTCTTTCCTTAAAACCAGTTGCCCTCGAGTTGACTCCAACTCGTGGAGACCCTATGTGTGTCAGAGTAGAACTGTGCTCCACAGCGTTTTCAGTGGCTGATTTTTCGGAAGTGAATCGCTAGTTCGGAAGTGAATCGCTAGGCCTTTCTTCCAAGGCACCTCTGGGTGGACTCAAACTTCCAACCTCTTGGTTAGCAGCTGAGACTGCTAACCATTTGTACCACCCAGAGACTCCCTCTGTTTCCTTATTGACACATATATGTGAGCATG
>CLocus_105_Sample_5_Locus_5667_Allele_0
TGCAGGCATCTGCAATGAGGTGTGTTCTCTTTCCTTAAAACCAGTTGCCCTCGAGTTGACTCCAACTCGTGGAGACCCTATGTGTGTCAGAGTAGAACTGTGCTCCACAGCGTTTTCAGTGGCTGATTTTTCGGAAGTGAATCGCTAGTTCGGAAGTGAATCGCTAGGCCTTTCTTCCAAGGCACCTCTGGGTGGACTCAAACTTCCAACCTCTTGGTTAGCAGCTGAGACTGCTAACCATTTGTACCACCCAGAGACTCCCTCTGTTTCCTTATTGACACATATATGTGAGCATG
>CLocus_105_Sample_4_Locus_586_Allele_0
TGCAGGCATCTGCAATGAGGTGTGTTCTCTTTCCTTAAAACCAGTTGCCCTCGAGTTGACTCCAACTCGTGGAGACCCTATGTGTGTCAGAGTAGAACTGTGCTCCACAGCGTTTTCAGTGGCTGATTTTTCGGAAGTGAATCGCTAGTTCGGAAGTGAATCGCTAGGCCTTTCTTCCAAGGCACCTCTGGGTGGACTCAAACTTCCAACCTCTTGGTTAGCAGCTGAGACTGCTAACCATTTGTACCACCCAGAGACTCCCTCTGTTTCCTTATTGACACATATATGTGAGCATG
>CLocus_105_Sample_15_Locus_5534_Allele_0
TGCAGGCATCTGCAATGAGGTGTGTTCTCTTTCCTTAAAACCAGTTGCCCTCGAGTTGACTCCAACTCGTGGAGACCCTATGTGTGTCAGAGTAGAACTGTGCTCCACAGCGTTTTCAGTGGCTGATTTTTCGGAAGTGAATCGCTAGTTCGGAAGTGAATCGCTAGGCCTTTCTTCCAAGGCACCTCTGGGTGGACTCAAACTTCCAACCTCTTGGTTAGCAGCTGAGACTGCTAACCATTTGTACCACCCAGAGACTCCCTCTGTTTCCTTATTGACACATATATGTGAGCATG
>CLocus_107_Sample_17_Locus_2210_Allele_0
TGCAGGAAGAGGAGCCAATTTCTCAGCCATATGAATAAGCCACTTTGGAAGTGACCCCTCCAGCCCCCATCAAGCCTTCAGATCACTGCCAATCTGGCCAATATCTGACTGCACCCTCCTGAGAGACCCTGAGCTAGAACTGCTCAACAGAAACCATGAGAGATAATACGTGGGTCTTGTCTTAGGCTACTAAACTCTGGGGCTATTTGTTATGCAGTCAGCATTATGCAAGGTTTCTGTGCTTGCCGTTCCCTCAGCCTGGACAGCCTACTGCTCCATGTGTCACCTCCTGCATG
>CLocus_107_Sample_18_Locus_546_Allele_0
TGCAGGAAGAGGAGCCAATTTCTCAGCCATATGAATAAGCCACTTTGGAAGTGACCCCTCCAGCCCCCATCAAGCCTTCAGATCACTGCCAATCTGGCCAATATCTGACTGCACCCTCCTGAGAGACCCTGAGCTAGAACTGCTCAACAGAAACCATGAGAGATAATACGTGGGTCTTGTCTTAGGCTACTAAACTCTGGGGCTATTTGTTATGCAGTCAGCATTATGCAAGGTTTCTGTGCTTGCCGTTCCCTCAGCCTGGACAGCCTACTGCTCCATGTGTCACCTCCTGCATG
>CLocus_107_Sample_6_Locus_1355_Allele_0
TGCAGGAAGAGGAGCCAATTTCTCAGCCATATGAATAAGCCACTTTGGAAGTGACCCCTCCAGCCCCCATCAAGCCTTCAGATCACTGCCAATCTGGCCAATATCTGACTGCACCCTCCTGAGAGACCCTGAGCTAGAACTGCTCAACAGAAACCATGAGAGATAATACGTGGGTCTTGTCTTAGGCTACTAAACTCTGGGGCTATTTGTTATGCAGTCAGCATTATGCAAGGTTTCTGTGCTTGCCGTTCCCTCAGCCTGGACAGCCTACTGCTCCATGTGTCACCTCCTGCATG
>CLocus_107_Sample_7_Locus_4512_Allele_0
TGCAGGAAGAGGAGCCAATTTCTCAGCCATATGAATAAGCCACTTTGGAAGTGACCCCTCCAGCCCCCATCAAGCCTTCAGATCACTGCCAATCTGGCCAATATCTGACTGCACCCTCCTGAGAGACCCTGAGCTAGAACTGCTCAACAGAAACCATGAGAGATAATACGTGGGTCTTGTCTTAGGCTACTAAACTCTGGGGCTATTTGTTATGCAGTCAGCATTATGCAAGGTTTCTGTGCTTGCCGTTCCCTCAGCCTGGACAGCCTACTGCTCCATGTGTCACCTCCTGCATG
>CLocus_107_Sample_8_Locus_5674_Allele_0
TGCAGGAAGAGGAGCCAATTTCTCAGCCATATGAATAAGCCACTTTGGAAGTGACCCCTCCAGCCCCCATCAAGCCTTCAGATCACTGCCAATCTGGCCAATATCTGACTGCACCCTCCTGAGAGACCCTGAGCTAGAACTGCTCAACAGAAACCATGAGAGATAATACGTGGGTCTTGTCTTAGGCTACTAAACTCTGGGGCTATTTGTTATGCAGTCAGCATTATGCAAGGTTTCTGTGCTTGCCGTTCCCTCAGCCTGGACAGCCTACTGCTCCATGTGTCACCTCCTGCATG
>CLocus_107_Sample_16_Locus_2438_Allele_0
TGCAGGAAGAGGAGCCAATTTCTCAGCCATATGAATAAGCCACTTTGGAAGTGACCCCTCCAGCCCCCATCAAGCCTTCAGATCACTGCCAATCTGGCCAATATCTGACTGCACCCTCCTGAGAGACCCTGAGCTAGAACTGCTCAACAGAAACCATGAGAGATAATACGTGGGTCTTGTCTTAGGCTACTAAACTCTGGGGCTATTTGTTATGCAGTCAGCATTATGCAAGGTTTCTGTGCTTGCCGTTCCCTCAGCCTGGACAGCCTACTGCTCCATGTGTCACCTCCTGCATG
>CLocus_107_Sample_2_Locus_525_Allele_0
TGCAGGAAGAGGAGCCAATTTCTCAGCCATATGAATAAGCCACTTTGGAAGTGACCCCTCCAGCCCCCATCAAGCCTTCAGATCACTGCCAATCTGGCCAATATCTGACTGCACCCTCCTGAGAGACCCTGAGCTAGAACTGCTCAACAGAAACCATGAGAGATAATACGTGGGTCTTGTCTTAGGCTACTAAACTCTGGGGCTATTTGTTATGCAGTCAGCATTATGCAAGGTTTCTGTGCTTGCCGTTCCCTCAGCCTGGACAGCCTACTGCTCCATGTGTCACCTCCTGCATG
>CLocus_107_Sample_3_Locus_741_Allele_0
TGCAGGAAGAGGAGCCAATTTCTCAGCCATATGAATAAGCCACTTTGGAAGTGACCCCTCCAGCCCCCATCAAGCCTTCAGATCACTGCCAATCTGGCCAATATCTGACTGCACCCTCCTGAGAGACCCTGAGCTAGAACTGCTCAACAGAAACCATGAGAGATAATACGTGGGTCTTGTCTTAGGCTACTAAACTCTGGGGCTATTTGTTATGCAGTCAGCATTATGCAAGGTTTCTGTGCTTGCCGTTCCCTCAGCCTGGACAGCCTACTGCTCCATGTGTCACCTCCTGCATG
>CLocus_107_Sample_9_Locus_772_Allele_0
TGCAGGAAGAGGAGCCAATTTCTCAGCCATATGAATAAGCCACTTTGGAAGTGACCCCTCCAGCCCCCATCAAGCCTTCAGATCACTGCCAATCTGGCCAATATCTGACTGCACCCTCCTGAGAGACCCTGAGCTAGAACTGCTCAACAGAAACCATGAGAGATAATACGTGGGTCTTGTCTTAGGCTACTAAACTCTGGGGCTATTTGTTATGCAGTCAGCATTATGCAAGGTTTCTGTGCTTGCCGTTCCCTCAGCCTGGACAGCCTACTGCTCCATGTGTCACCTCCTGCATG
>CLocus_107_Sample_19_Locus_6872_Allele_0
TGCAGGAAGAGGAGCCAATTTCTCAGCCATATGAATAAGCCACTTTGGAAGTGACCCCTCCAGCCCCCATCAAGCCTTCAGATCACTGCCAATCTGGCCAATATCTGACTGCACCCTCCTGAGAGACCCTGAGCTAGAACTGCTCAACAGAAACCATGAGAGATAATACGTGGGTCTTGTCTTAGGCTACTAAACTCTGGGGCTATTTGTTATGCAGTCAGCATTATGCAAGGTTTCTGTGCTTGCCGTTCCCTCAGCCTGGACAGCCTACTGCTCCATGTGTCACCTCCTGCATG
>CLocus_107_Sample_19_Locus_6872_Allele_1
TGCAGGAAGAGGAGCCAATTTCTCAGCCATATGAATAAGCCACTTTGGAAGTGACTCCTCCAGCCCCCATCAAGCCTTCAGATCACTGCCAATCTGGCCAATATCTGACTGCACCCTCCTGAGAGACCCTGAGCTAGAACTGCTCAACAGAAACCATGAGAGATAATACGTGGGTCTTGTCTTAGGCTACTAAACTCTGGGGCTATTTGTTATGCAGTCAGCATTATGCAAGGTTTCTGTGCTTGCCGTTCCCTCAGCCTGGACAGCCTACTGCTCCATGTGTCACCTCCTGCATG
>CLocus_107_Sample_1_Locus_154_Allele_0
TGCAGGAAGAGGAGCCAATTTCTCAGCCATATGAATAAGCCACTTTGGAAGTGACCCCTCCAGCCCCCATCAAGCCTTCAGATCACTGCCAATCTGGCCAATATCTGACTGCACCCTCCTGAGAGACCCTGAGCTAGAACTGCTCAACAGAAACCATGAGAGATAATACGTGGGTCTTGTCTTAGGCTACTAAACTCTGGGGCTATTTGTTATGCAGTCAGCATTATGCAAGGTTTCTGTGCTTGCCGTTCCCTCAGCCTGGACAGCCTACTGCTCCATGTGTCACCTCCTGCATG
>CLocus_107_Sample_10_Locus_531_Allele_0
TGCAGGAAGAGGAGCCAATTTCTCAGCCATATGAATAAGCCACTTTGGAAGTGACCCCTCCAGCCCCCATCAAGCCTTCAGATCACTGCCAATCTGGCCAATATCTGACTGCACCCTCCTGAGAGACCCTGAGCTAGAACTGCTCAACAGAAACCATGAGAGATAATACGTGGGTCTTGTCTTAGGCTACTAAACTCTGGGGCTATTTGTTATGCAGTCAGCATTATGCAAGGTTTCTGTGCTTGCCGTTCCCTCAGCCTGGACAGCCTACTGCTCCATGTGTCACCTCCTGCATG
>CLocus_107_Sample_11_Locus_2059_Allele_0
TGCAGGAAGAGGAGCCAATTTCTCAGCCATATGAATAAGCCACTTTGGAAGTGACCCCTCCAGCCCCCATCAAGCCTTCAGATCACTGCCAATCTGGCCAATATCTGACTGCACCCTCCTGAGAGACCCTGAGCTAGAACTGCTCAACAGAAACCATGAGAGATAATACGTGGGTCTTGTCTTAGGCTACTAAACTCTGGGGCTATTTGTTATGCAGTCAGCATTATGCAAGGTTTCTGTGCTTGCCGTTCCCTCAGCCTGGACAGCCTACTGCTCCATGTGTCACCTCCTGCATG
>CLocus_107_Sample_21_Locus_2111_Allele_0
TGCAGGAAGAGGAGCCAATTTCTCAGCCATATGAATAAGCCACTTTGGAAGTGACCCCTCCAGCCCCCATCAAGCCTTCAGATCACTGCCAATCTGGCCAATATCTGACTGCACCCTCCTGAGAGACCCTGAGCTAGAACTGCTCAACAGAAACCATGAGAGATAATACGTGGGTCTTGTCTTAGGCTACTAAACTCTGGGGCTATTTGTTATGCAGTCAGCATTATGCAAGGTTTCTGTGCTTGCCGTTCCCTCAGCCTGGACAGCCTACTGCTCCATGTGTCACCTCCTGCATG
>CLocus_107_Sample_13_Locus_2492_Allele_0
TGCAGGAAGAGGAGCCAATTTCTCAGCCATATGAATAAGCCACTTTGGAAGTGACCCCTCCAGCCCCCATCAAGCCTTCAGATCACTGCCAATCTGGCCAATATCTGACTGCACCCTCCTGAGAGACCCTGAGCTAGAACTGCTCAACAGAAACCATGAGAGATAATACGTGGGTCTTGTCTTAGGCTACTAAACTCTGGGGCTATTTGTTATGCAGTCAGCATTATGCAAGGTTTCTGTGCTTGCCGTTCCCTCAGCCTGGACAGCCTACTGCTCCATGTGTCACCTCCTGCATG
>CLocus_107_Sample_20_Locus_1006_Allele_0
TGCAGGAAGAGGAGCCAATTTCTCAGCCATATGAATAAGCCACTTTGGAAGTGACCCCTCCAGCCCCCATCAAGCCTTCAGATCACTGCCAATCTGGCCAATATCTGACTGCACCCTCCTGAGAGACCCTGAGCTAGAACTGCTCAACAGAAACCATGAGAGATAATACGTGGGTCTTGTCTTAGGCTACTAAACTCTGGGGCTATTTGTTATGCAGTCAGCATTATGCAAGGTTTCTGTGCTTGCCGTTCCCTCAGCCTGGACAGCCTACTGCTCCATGTGTCACCTCCTGCATG
>CLocus_107_Sample_5_Locus_5670_Allele_0
TGCAGGAAGAGGAGCCAATTTCTCAGCCATATGAATAAGCCACTTTGGAAGTGACCCCTCCAGCCCCCATCAAGCCTTCAGATCACTGCCAATCTGGCCAATATCTGACTGCACCCTCCTGAGAGACCCTGAGCTAGAACTGCTCAACAGAAACCATGAGAGATAATACGTGGGTCTTGTCTTAGGCTACTAAACTCTGGGGCTATTTGTTATGCAGTCAGCATTATGCAAGGTTTCTGTGCTTGCCGTTCCCTCAGCCTGGACAGCCTACTGCTCCATGTGTCACCTCCTGCATG
>CLocus_107_Sample_4_Locus_676_Allele_0
TGCAGGAAGAGGAGCCAATTTCTCAGCCATATGAATAAGCCACTTTGGAAGTGACCCCTCCAGCCCCCATCAAGCCTTCAGATCACTGCCAATCTGGCCAATATCTGACTGCACCCTCCTGAGAGACCCTGAGCTAGAACTGCTCAACAGAAACCATGAGAGATAATACGTGGGTCTTGTCTTAGGCTACTAAACTCTGGGGCTATTTGTTATGCAGTCAGCATTATGCAAGGTTTCTGTGCTTGCCGTTCCCTCAGCCTGGACAGCCTACTGCTCCATGTGTCACCTCCTGCATG
>CLocus_107_Sample_15_Locus_3420_Allele_0
TGCAGGAAGAGGAGCCAATTTCTCAGCCATATGAATAAGCCACTTTGGAAGTGACCCCTCCAGCCCCCATCAAGCCTTCAGATCACTGCCAATCTGGCCAATATCTGACTGCACCCTCCTGAGAGACCCTGAGCTAGAACTGCTCAACAGAAACCATGAGAGATAATACGTGGGTCTTGTCTTAGGCTACTAAACTCTGGGGCTATTTGTTATGCAGTCAGCATTATGCAAGGTTTCTGTGCTTGCCGTTCCCTCAGCCTGGACAGCCTACTGCTCCATGTGTCACCTCCTGCATG
>CLocus_224_Sample_17_Locus_2276_Allele_0
TGCAGGAGAGCATTTCTAGGTTGCTCATCCTGTTCACGGACGCGGCTGCTCAGTATGTCAAACATGCCCTCACATGACTGCCACACATACCTTTCCAACTGTAACTCTTTCTGAAAAGCTCTTAAACGAGCTTCTGCAGCTAGCTGGGGCTCTGCATTGGACATCCCTCTCAAGGCTGCCAGCAGGAGCCACCCCACACTAGTTGCTGCAGCACGGCAATCTGGCTTTCACTTTGGGGCCTCCAACTGATGCAGCACATCCTTGATGCCCTTAGCCGTTTTTGTGGAGTCTGCATG
>CLocus_224_Sample_18_Locus_641_Allele_0
TGCAGGAGAGCATTTCTAGGTTGCTCATCCTGTTCACGGACGCGGCTGCTCAGTATGTCAAACATGCCCTCACATGACTGCCACACATACCTTTCCAACTGTAACTCTTTCTGAAAAGCTCTTAAACGAGCTTCTGCAGCTAGCTGGGGCTCTGCATTGGACATCCCTCTCAAGGCTGCCAGCAGGAGCCACCCCACACTAGTTGCTGCAGCACGGCAATCTGGCTTTCACTTTGGGGCCTCCAACTGATGCAGCACATCCTTGATGCCCTTAGCCGTTTTTGTGGAGTCTGCATG
>CLocus_224_Sample_6_Locus_1425_Allele_0
TGCAGGAGAGCATTTCTAGGTTGCTCATCCTGTTCACGGACGCGGCTGCTCAGTATGTCAAACATGCCCTCACATGACTGCCACACATACCTTTCCAACTGTAACTCTTTCTGAAAAGCTCTTAAACGAGCTTCTGCAGCTAGCTGGGGCTCTGCATTGGACATCCCTCTCAAGGCTGCCAGCAGGAGCCACCCCACACTAGTTGCTGCAGCACGGCAATCTGGCTTTCACTTTGGGGCCTCCAACTGATGCAGCACATCCTTGATGCCCTTAGCCGTTTTTGTGGAGTCTGCATG
>CLocus_224_Sample_7_Locus_4656_Allele_0
TGCAGGAGAGCATTTCTAGGTTGCTCATCCTGTTCACGGACGCGGCTGCTCAGTATGTCAAACATGCCCTCACATGACTGCCACACATACCTTTCCAACTGTAACTCTTTCTGAAAAGCTCTTAAACGAGCTTCTGCAGCTAGCTGGGGCTCTGCATTGGACATCCCTCTCAAGGCTGCCAGCAGGAGCCACCCCACACTAGTTGCTGCAGCACGGCAATCTGGCTTTCACTTTGGGGCCTCCAACTGATGCAGCACATCCTTGATGCCCTTAGCCGTTTTTGTGGAGTCTGCATG
>CLocus_224_Sample_8_Locus_5741_Allele_0
TGCAGGAGAGCATTTCTAGGTTGCTCATCCTGTTCACGGACGCGGCTGCTCAGTATGTCAAACATGCCCTCACATGACTGCCACACATACCTTTCCAACTGTAACTCTTTCTGAAAAGCTCTTAAACGAGCTTCTGCAGCTAGCTGGGGCTCTGCATTGGACATCCCTCTCAAGGCTGCCAGCAGGAGCCACCCCACACTAGTTGCTGCAGCACGGCAATCTGGCTTTCACTTTGGGGCCTCCAACTGATGCAGCACATCCTTGATGCCCTTAGCCGTTTTTGTGGAGTCTGCATG
>CLocus_224_Sample_16_Locus_394_Allele_0
TGCAGGAGAGCATTTCTAGGTTGCTCATCCTGTTCACGGACGTGGCTGCTCAGTATGTCAAACATGCCCTCACATGACTGCCACACATACCTTTCCAACTGTAACTCTTTCTGAAAAGCTCTTAAACGAGCTTCTGCAGCTAGCTGGGGCTCTGCATTGGACATCCCTCTCAAGGCTGCCAGCAGGAGCCACCCCACACTAGTTGCTGCAGCACGGCAATCTGGCTTTCACTTTGGGGCCTCCAACTGATGCAGCACATCCTTGATGCCCTTAGCCGTTTTTGTGGAGTCTGCATG
>CLocus_224_Sample_2_Locus_4973_Allele_0
TGCAGGAGAGCATTTCTAGGTTGCTCATCCTGTTCACGGACGTGGCTGCTCAGTATGTCAAACATGCCCTCACATGACTGCCACACATACCTTTCCAACTGTAACTCTTTCTGAAAAGCTCTTAAACGAGCTTCTGCAGCTAGCTGGGGCTCTGCATTGGACATCCCTCTCAAGGCTGCCAGCAGGAGCCACCCCACACTAGTTGCTGCAGCACGGCAATCTGGCTTTCACTTTGGGGCCTCCAACTGATGCAGCACATCCTTGATGCCCTTAGCCGTTTTTGTGGAGTCTGCATG
>CLocus_224_Sample_3_Locus_2194_Allele_0
TGCAGGAGAGCATTTCTAGGTTGCTCATCCTGTTCACGGACGCGGCTGCTCAGTATGTCAAACATGCCCTCACATGACTGCCACACATACCTTTCCAACTGTAACTCTTTCTGAAAAGCTCTTAAACGAGCTTCTGCAGCTAGCTGGGGCTCTGCATTGGACATCCCTCTCAAGGCTGCCAGCAGGAGCCACCCCACACTAGTTGCTGCAGCACGGCAATCTGGCTTTCACTTTGGGGCCTCCAACTGATGCAGCACATCCTTGATGCCCTTAGCCGTTTTTGTGGAGTCTGCATG
>CLocus_224_Sample_3_Locus_2194_Allele_1
TGCAGGAGAGCATTTCTAGGTTGCTCATCCTGTTCACGGACGTGGCTGCTCAGTATGTCAAACATGCCCTCACATGACTGCCACACATACCTTTCCAACTGTAACTCTTTCTGAAAAGCTCTTAAACGAGCTTCTGCAGCTAGCTGGGGCTCTGCATTGGACATCCCTCTCAAGGCTGCCAGCAGGAGCCACCCCACACTAGTTGCTGCAGCACGGCAATCTGGCTTTCACTTTGGGGCCTCCAACTGATGCAGCACATCCTTGATGCCCTTAGCCGTTTTTGTGGAGTCTGCATG
>CLocus_224_Sample_9_Locus_3975_Allele_0
TGCAGGAGAGCATTTCTAGGTTGCTCATCCTGTTCACGGACGTGGCTGCTCAGTATGTCAAACATGCCCTCACATGACTGCCACACATACCTTTCCAACTGTAACTCTTTCTGAAAAGCTCTTAAACGAGCTTCTGCAGCTAGCTGGGGCTCTGCATTGGACATCCCTCTCAAGGCTGCCAGCAGGAGCCACCCCACACTAGTTGCTGCAGCACGGCAATCTGGCTTTCACTTTGGGGCCTCCAACTGATGCAGCACATCCTTGATGCCCTTAGCCGTTTTTGTGGAGTCTGCATG
>CLocus_224_Sample_19_Locus_760_Allele_0
TGCAGGAGAGCATTTCTAGGTTGCTCATCCTGTTCACGGACGTGGCTGCTCAGTATGTCAAACATGCCCTCACATGACTGCCACACATACCTTTCCAACTGTAACTCTTTCTGAAAAGCTCTTAAACGAGCTTCTGCAGCTAGCTGGGGCTCTGCATTGGACATCCCTCTCAAGGCTGCCAGCAGGAGCCACCCCACACTAGTTGCTGCAGCACGGCAATCTGGCTTTCACTTTGGGGCCTCCAACTGATGCAGCACATCCTTGATGCCCTTAGCCGTTTTTGTGGAGTCTGCATG
>CLocus_224_Sample_1_Locus_286_Allele_0
TGCAGGAGAGCATTTCTAGGTTGCTCATCCTGTTCACGGACGCGGCTGCTCAGTATGTCAAACATGCCCTCACATGACTGCCACACATACCTTTCCAACTGTAACTCTTTCTGAAAAGCTCTTAAACGAGCTTCTGCAGCTAGCTGGGGCTCTGCATTGGACATCCCTCTCAAGGCTGCCAGCAGGAGCCACCCCACACTAGTTGCTGCAGCACGGCAATCTGGCTTTCACTTTGGGGCCTCCAACTGATGCAGCACATCCTTGATGCCCTTAGCCGTTTTTGTGGAGTCTGCATG
>CLocus_224_Sample_11_Locus_2116_Allele_0
TGCAGGAGAGCATTTCTAGGTTGCTCATCCTGTTCACGGACGCGGCTGCTCAGTATGTCAAACATGCCCTCACATGACTGCCACACATACCTTTCCAACTGTAACTCTTTCTGAAAAGCTCTTAAACGAGCTTCTGCAGCTAGCTGGGGCTCTGCATTGGACATCCCTCTCAAGGCTGCCAGCAGGAGCCACCCCACACTAGTTGCTGCAGCACGGCAATCTGGCTTTCACTTTGGGGCCTCCAACTGATGCAGCACATCCTTGATGCCCTTAGCCGTTTTTGTGGAGTCTGCATG
>CLocus_224_Sample_21_Locus_1450_Allele_0
TGCAGGAGAGCATTTCTAGGTTGCTCATCCTGTTCACGGACGTGGCTGCTCAGTATGTCAAACATGCCCTCACATGACTGCCACACATACCTTTCCAACTGTAACTCTTTCTGAAAAGCTCTTAAACGAGCTTCTGCAGCTAGCTGGGGCTCTGCATTGGACATCCCTCTCAAGGCTGCCAGCAGGAGCCACCCCACACTAGTTGCTGCAGCACGGCAATCTGGCTTTCACTTTGGGGCCTCCAACTGATGCAGCACATCCTTGATGCCCTTAGCCGTTTTTGTGGAGTCTGCATG
>CLocus_224_Sample_13_Locus_2464_Allele_0
TGCAGGAGAGCATTTCTAGGTTGCTCATCCTGTTCACGGACGCGGCTGCTCAGTATGTCAAACATGCCCTCACATGACTGCCACACATACCTTTCCAACTGTAACTCTTTCTGAAAAGCTCTTAAACGAGCTTCTGCAGCTAGCTGGGGCTCTGCATTGGACATCCCTCTCAAGGCTGCCAGCAGGAGCCACCCCACACTAGTTGCTGCAGCACGGCAATCTGGCTTTCACTTTGGGGCCTCCAACTGATGCAGCACATCCTTGATGCCCTTAGCCGTTTTTGTGGAGTCTGCATG
>CLocus_224_Sample_5_Locus_5757_Allele_0
TGCAGGAGAGCATTTCTAGGTTGCTCATCCTGTTCACGGACGCGGCTGCTCAGTATGTCAAACATGCCCTCACATGACTGCCACACATACCTTTCCAACTGTAACTCTTTCTGAAAAGCTCTTAAACGAGCTTCTGCAGCTAGCTGGGGCTCTGCATTGGACATCCCTCTCAAGGCTGCCAGCAGGAGCCACCCCACACTAGTTGCTGCAGCACGGCAATCTGGCTTTCACTTTGGGGCCTCCAACTGATGCAGCACATCCTTGATGCCCTTAGCCGTTTTTGTGGAGTCTGCATG
>CLocus_224_Sample_15_Locus_3678_Allele_0
TGCAGGAGAGCATTTCTAGGTTGCTCATCCTGTTCACGGACGCGGCTGCTCAGTATGTCAAACATGCCCTCACATGACTGCCACACATACCTTTCCAACTGTAACTCTTTCTGAAAAGCTCTTAAACGAGCTTCTGCAGCTAGCTGGGGCTCTGCATTGGACATCCCTCTCAAGGCTGCCAGCAGGAGCCACCCCACACTAGTTGCTGCAGCACGGCAATCTGGCTTTCACTTTGGGGCCTCCAACTGATGCAGCACATCCTTGATGCCCTTAGCCGTTTTTGTGGAGTCTGCATG
>CLocus_232_Sample_6_Locus_1438_Allele_0
TGCAGGGACCGAAGAAAGGGGAGATCAGCCACACCTCCAGCTCTGCCATAACCCTGCTGTGTGATCCAGGGTCTGAGCCCACTCCCCTCAGAGTTCTCTGGAGCTCCGTGGTGTCTCTGAGTGGGCCTGATCAGTTAGGTGAGGAAGAGCTACCCTGCCTACCTGCACTTATGCCTACCCCAGCCTGACTCTTCTGGACCCTTGTCTTCTAAGTCCCTGGTCCCCACCTTGATATGTTGCTCTGTCTCTGCCGCTTTCTCCTCCAGGTACACGGTGCAGATGAAGTCACCAGCATG
>CLocus_232_Sample_7_Locus_4674_Allele_0
TGCAGGGACCGAAGAAAGGGGAGATCAGCCACACCTCCAGCTCTGCCATAACCCTGCTGTGTGATCCAGGGTCTGAGCCCACTCCCCTCAGAGTTCTCTGGAGCTCCGTGGTGTCTCTGAGTGGGCCTGATCAGTTAGGTGAGGAAGAGCTACCCTGCCTACCTGCACTTATGCCTACCCCAGCCTGACTCTTCTGGACCCTTGTCTTCTAAGTCCCTGGTCCCCACCTTGATATGTTGCTCTGTCTCTGCCGCTTTCTCCTCCAGGTACACGGTGCAGATGAAGTCACCAGCATG
>CLocus_232_Sample_8_Locus_5754_Allele_0
TGCAGGGACCGAAGAAAGGGGAGATCAGCCACACCTCCAGCTCTGCCATAACCCTGCTGTGTGATCCAGGGTCTGAGCCCACTCCCCTCAGAGTTCTCTGGAGCTCCGTGGTGTCTCTGAGTGGGCCTGATCAGTTAGGTGAGGAAGAGCTACCCTGCCTACCTGCACTTATGCCTACCCCAGCCTGACTCTTCTGGACCCTTGTCTTCTAAGTCCCTGGTCCCCACCTTGATATGTTGCTCTGTCTCTGCCGCTTTCTCCTCCAGGTACACGGTGCAGATGAAGTCACCAGCATG
>CLocus_232_Sample_16_Locus_2592_Allele_0
TGCAGGGACCGAAGAAAGGGGAGATCAGCCACACCTCCAGCTCTGCCATAACCCTGCTGTGTGATCCAGGGTCTGAGCCCACTCCCCTCAGAGTTCTCTGGAGCTCCGTGGTGTCTCTGAGTGGGCCTGATCAGTTAGGTGAGGAAGAGCTACCCTGCCTACCTGCACTTATGCCTACCCCAGCCTGACTCTTCTGGACCCTTGTCTTCTAAGTCCCTGGTCCCCACCTTGATATGTTGCTCTGTCTCTGCCGCTTTCTCCTCCAGGTACACGGTGCAGATGAAGTCACCAGCATG
>CLocus_232_Sample_2_Locus_8663_Allele_0
TGCAGGGACCGAAGAAAGGGGAGATCAGCCACACCTCCAGCTCTGCCATAACCCTGCTGTGTGATCCAGGGTCTGAGCCCACTCCCCTCAGAGTTCTCTGGAGCTCCGTGGTGTCTCTGAGTGGGCCTGATCAGTTAGGTGAGGAAGAGCTACCCTGCCTACCTGCACTTATGCCTACCCCAGCCTGACTCTTCTGGACCCTTGTCTTCTAAGTCCCTGGTCCCCACCTTGATATGTTGCTCTGTCTCTGCCGCTTTCTCCTCCAGGTACACGGTGCAGATGAAGTCACCAGCATG
>CLocus_232_Sample_2_Locus_8663_Allele_1
TGCAGGGACCGAAGAAAGGGGAGATCAGCCACACCTCCAGCTCTGCCATAACCCTGCTGTGTGATCCAGGGTCTGAGCCCACTCCCCTCAGAGTTCTCTGGAGCTCCGTGGTGTCTCTGAGTGGGCCTGATCAGTTAGGTGAGGAAGAGCTACCCTGCCTACCTGCACTTATGCCTACCCCAGCCTGACTCTTCTGGACCCTTGTCTTCTAAGTCCCTGGTCCCCACCTTGATATGTTGCTCTGTCTCTGCTGCTTTCTCCTCCAGGTACACGGTGCAGATGAAGTCACCAGCATG
>CLocus_232_Sample_3_Locus_6763_Allele_0
TGCAGGGACCGAAGAAAGGGGAGATCAGCCACACCTCCAGCTCTGCCATAACCCTGCTGTGTGATCCAGGGTCTGAGCCCACTCCCCTCAGAGTTCTCTGGAGCTCCGTGGTGTCTCTGAGTGGGCCTGATCAGTTAGGTGAGGAAGAGCTACCCTGCCTACCTGCACTTATGCCTACCCCAGCCTGACTCTTCTGGACCCTTGTCTTCTAAGTCCCTGGTCCCCACCTTGATATGTTGCTCTGTCTCTGCCGCTTTCTCCTCCAGGTACACGGTGCAGATGAAGTCACCAGCATG
>CLocus_232_Sample_3_Locus_6763_Allele_1
TGCAGGGACCGAAGAAAGGGGAGATCAGCCACACCTCCAGCTCTGCCATAACCCTGCTGTGTGATCCAGGGTCTGAGCCCACTCCCCTCAGAGTTCTCTGGAGCTCCGTGGTGTCTCTGAGTGGGCCTGATCAGTTAGGTGAGGAAGAGCTACCCTGCCTACCTGCACTTATGCCTACCCCAGCCTGACTCTTCTGGACCCTTGTCTTCTAAGTCCCTGGTCCCCACCTTGATATGTTGCTCTGTCTCTGCTGCTTTCTCCTCCAGGTACACGGTGCAGATGAAGTCACCAGCATG
>CLocus_232_Sample_9_Locus_871_Allele_0
TGCAGGGACCGAAGAAAGGGGAGATCAGCCACACCTCCAGCTCTGCCATAACCCTGCTGTGTGATCCAGGGTCTGAGCCCACTCCCCTCAGAGTTCTCTGGAGCTCCGTGGTGTCTCTGAGTGGGCCTGATCAGTTAGGTGAGGAAGAGCTACCCTGCCTACCTGCACTTATGCCTACCCCAGCCTGACTCTTCTGGACCCTTGTCTTCTAAGTCCCTGGTCCCCACCTTGATATGTTGCTCTGTCTCTGCCGCTTTCTCCTCCAGGTACACGGTGCAGATGAAGTCACCAGCATG
>CLocus_232_Sample_19_Locus_6942_Allele_0
TGCAGGGACCGAAGAAAGGGGAGATCAGCCACACCTCCAGCTCTGCCATAACCCTGCTGTGTGATCCAGGGTCTGAGCCCACTCCCCTCAGAGTTCTCTGGAGCTCCGTGGTGTCTCTGAGTGGGCCTGATCAGTTAGGTGAGGAAGAGCTACCCTGCCTACCTGCACTTATGCCTACCCCAGCCTGACTCTTCTGGACCCTTGTCTTCTAAGTCCCTGGTCCCCACCTTGATATGTTGCTCTGTCTCTGCCGCTTTCTCCTCCAGGTACACGGTGCAGATGAAGTCACCAGCATG
>CLocus_232_Sample_1_Locus_295_Allele_0
TGCAGGGACCGAAGAAAGGGGAGATCAGCCACACCTCCAGCTCTGCCATAACCCTGCTGTGTGATCCAGGGTCTGAGCCCACTCCCCTCAGAGTTCTCTGGAGCTCCGTGGTGTCTCTGAGTGGGCCTGATCAGTTAGGTGAGGAAGAGCTACCCTGCCTACCTGCACTTATGCCTACCCCAGCCTGACTCTTCTGGACCCTTGTCTTCTAAGTCCCTGGTCCCCACCTTGATATGTTGCTCTGTCTCTGCCGCTTTCTCCTCCAGGTACACGGTGCAGATGAAGTCACCAGCATG
>CLocus_232_Sample_11_Locus_2126_Allele_0
TGCAGGGACCGAAGAAAGGGGAGATCAGCCACACCTCCAGCTCTGCCATAACCCTGCTGTGTGATCCAGGGTCTGAGCCCACTCCCCTCAGAGTTCTCTGGAGCTCCGTGGTGTCTCTGAGTGGGCCTGATCAGTTAGGTGAGGAAGAGCTACCCTGCCTACCTGCACTTATGCCTACCCCAGCCTGACTCTTCTGGACCCTTGTCTTCTAAGTCCCTGGTCCCCACCTTGATATGTTGCTCTGTCTCTGCCGCTTTCTCCTCCAGGTACACGGTGCAGATGAAGTCACCAGCATG
>CLocus_232_Sample_21_Locus_2196_Allele_0
TGCAGGGACCGAAGAAAGGGGAGATCAGCCACACCTCCAGCTCTGCCATAACCCTGCTGTGTGATCCAGGGTCTGAGCCCACTCCCCTCAGAGTTCTCTGGAGCTCCGTGGTGTCTCTGAGTGGGCCTGATCAGTTAGGTGAGGAAGAGCTACCCTGCCTACCTGCACTTATGCCTACCCCAGCCTGACTCTTCTGGACCCTTGTCTTCTAAGTCCCTGGTCCCCACCTTGATATGTTGCTCTGTCTCTGCCGCTTTCTCCTCCAGGTACACGGTGCAGATGAAGTCACCAGCATG
>CLocus_232_Sample_13_Locus_6254_Allele_0
TGCAGGGACCGAAGAAAGGGGAGATCAGCCACACCTCCAGCTCTGCCATAACCCTGCTGTGTGATCCAGGGTCTGAGCCCACTCCCCTCAGAGTTCTCTGGAGCTCCGTGGTGTCTCTGAGTGGGCCTGATCAGTTAGGTGAGGAAGAGCTACCCTGCCTACCTGCACTTATGCCTACCCCAGCCTGACTCTTCTGGACCCTTGTCTTCTAAGTCCCTGGTCCCCACCTTGATATGTTGCTCTGTCTCTGCCGCTTTCTCCTCCAGGTACACGGTGCAGATGAAGTCACCAGCATG
>CLocus_232_Sample_20_Locus_580_Allele_0
TGCAGGGACCGAAGAAAGGGGAGATCAGCCACACCTCCAGCTCTGCCATAACCCTGCTGTGTGATCCAGGGTCTGAGCCCACTCCCCTCAGAGTTCTCTGGAGCTCCGTGGTGTCTCTGAGTGGGCCTGATCAGTTAGGTGAGGAAGAGCTACCCTGCCTACCTGCACTTATGCCTACCCCAGCCTGACTCTTCTGGACCCTTGTCTTCTAAGTCCCTGGTCCCCACCTTGATATGTTGCTCTGTCTCTGCCGCTTTCTCCTCCAGGTACACGGTGCAGATGAAGTCACCAGCATG
>CLocus_232_Sample_5_Locus_5816_Allele_0
TGCAGGGACCGAAGAAAGGGGAGATCAGCCACACCTCCAGCTCTGCCATAACCCTGCTGTGTGATCCAGGGTCTGAGCCCACTCCCCTCAGAGTTCTCTGGAGCTCCGTGGTGTCTCTGAGTGGGCCTGATCAGTTAGGTGAGGAAGAGCTACCCTGCCTACCTGCACTTATGCCTACCCCAGCCTGACTCTTCTGGACCCTTGTCTTCTAAGTCCCTGGTCCCCACCTTGATATGTTGCTCTGTCTCTGCCGCTTTCTCCTCCAGGTACACGGTGCAGATGAAGTCACCAGCATG
>CLocus_232_Sample_4_Locus_174_Allele_0
TGCAGGGACCGAAGAAAGGGGAGATCAGCCACACCTCCAGCTCTGCCATAACCCTGCTGTGTGATCCAGGGTCTGAGCCCACTCCCCTCAGAGTTCTCTGGAGCTCCGTGGTGTCTCTGAGTGGGCCTGATCAGTTAGGTGAGGAAGAGCTACCCTGCCTACCTGCACTTATGCCTACCCCAGCCTGACTCTTCTGGACCCTTGTCTTCTAAGTCCCTGGTCCCCACCTTGATATGTTGCTCTGTCTCTGCCGCTTTCTCCTCCAGGTACACGGTGCAGATGAAGTCACCAGCATG
>CLocus_232_Sample_15_Locus_7003_Allele_0
TGCAGGGACCGAAGAAAGGGGAGATCAGCCACACCTCCAGCTCTGCCATAACCCTGCTGTGTGATCCAGGGTCTGAGCCCACTCCCCTCAGAGTTCTCTGGAGCTCCGTGGTGTCTCTGAGTGGGCCTGATCAGTTAGGTGAGGAAGAGCTACCCTGCCTACCTGCACTTATGCCTACCCCAGCCTGACTCTTCTGGACCCTTGTCTTCTAAGTCCCTGGTCCCCACCTTGATATGTTGCTCTGTCTCTGCCGCTTTCTCCTCCAGGTACACGGTGCAGATGAAGTCACCAGCATG
>CLocus_265_Sample_17_Locus_2329_Allele_0
TGCAGGCACGACTTTCACCGTCCCCCCAGCCTCTGCCCTGCTTGGGCAAGTATTACAAAGCTCTTTTAGTTTCTATAACAAAAATACCACAAGTAGGTGGTTTTAAAGAACATAAATTTATTTTCTCACAGTTTAGAAGGCTAAATGTTAAATTTATTTTCTCACAGTTTAGAAGGCTAAATGTCCAAATTCAGGGTGCCAGCTCTAGGGGAAGACTCTCCGTTCACTCTGGGAGAAAGTCCTTGCTTATCTTTAGCTTCTGTTCCTCAGTTCCTTGGCAATCTTCATATGGCATG
>CLocus_265_Sample_18_Locus_703_Allele_0
TGCAGGCACGACTTTCACCGTCCCCCCAGCCTCTGCCCTGCTTGGGCAAGTATTACAAAGCTCTTTTAGTTTCTATAACAAAAATACCACAAGTAGGTGGTTTTAAAGAACATAAATTTATTTTCTCACAGTTTAGAAGGCTAAATGTTAAATTTATTTTCTCACAGTTTAGAAGGCTAAATGTCCAAATTCAGGGTGCCAGCTCTAGGGGAAGACTCTCCGTTCACTCTGGGAGAAAGTCCTTGCTTATCTTTAGCTTCTGTTCCTCAGTTCCTTGGCAATCTTCATATGGCATG
>CLocus_265_Sample_6_Locus_1482_Allele_0
TGCAGGCACGACTTTCACCGTCCCCCCAGCCTCTGCCCTGCTTGGGCAAGTATTACAAAGCTCTTTTAGTTTCTATAACAAAAATACCACAAGTAGGTGGTTTTAAAGAACATAAATTTATTTTCTCACAGTTTAGAAGGCTAAATGTTAAATTTATTTTCTCACAGTTTAGAAGGCTAAATGTCCAAATTCAGGGTGCCAGCTCTAGGGGAAGACTCTCCGTTCACTCTGGGAGAAAGTCCTTGCTTATCTTTAGCTTCTGTTCCTCAGTTCCTTGGCAATCTTCATATGGCATG
>CLocus_265_Sample_7_Locus_4734_Allele_0
TGCAGGCACGACTTTCACCGTCCCCCCAGCCTCTGCCCTGCTTGGGCAAGTATTACAAAGCTCTTTTAGTTTCTATAACAAAAATACCACAAGTAGGTGGTTTTAAAGAACATAAATTTATTTTCTCACAGTTTAGAAGGCTAAATGTTAAATTTATTTTCTCACAGTTTAGAAGGCTAAATGTCCAAATTCAGGGTGCCAGCTCTAGGGGAAGACTCTCCGTTCACTCTGGGAGAAAGTCCTTGCTTATCTTTAGCTTCTGTTCCTCAGTTCCTTGGCAATCTTCATATGGCATG
>CLocus_265_Sample_8_Locus_5804_Allele_0
TGCAGGCACGACTTTCACCGTCCCCCCAGCCTCTGCCCTGCTTGGGCAAGTATTACAAAGCTCTTTTAGTTTCTATAACAAAAATACCACAAGTAGGTGGTTTTAAAGAACATAAATTTATTTTCTCACAGTTTAGAAGGCTAAATGTTAAATTTATTTTCTCACAGTTTAGAAGGCTAAATGTCCAAATTCAGGGTGCCAGCTCTAGGGGAAGACTCTCCGTTCACTCTGGGAGAAAGTCCTTGCTTATCTTTAGCTTCTGTTCCTCAGTTCCTTGGCAACCTTCATATGGCATG
>CLocus_265_Sample_8_Locus_5804_Allele_1
TGCAGGCACGACTTTCACCGTCCCCCCAGCCTCTGCCCTGCTTGGGCAAGTATTACAAAGCTCTTTTAGTTTCTATAACAAAAATACCACAAGTAGGTGGTTTTAAAGAACATAAATTTATTTTCTCACAGTTTAGAAGGCTAAATGTTAAATTTATTTTCTCACAGTTTAGAAGGCTAAATGTCCAAATTCAGGGTGCCAGCTCTAGGGGAAGACTCTCCGTTCACTCTGGGAGAAAGTCCTTGCTTATCTTTAGCTTCTGTTCCTCAGTTCCTTGGCAATCTTCATATGGCATG
>CLocus_265_Sample_16_Locus_2621_Allele_0
TGCAGGCACGACTTTCACCGTCCCCCCAGCCTCTGCCCTGCTTGGGCAAGTATTACAAAGCTCTTTTAGTTTCTATAACAAAAATACCACAAGTAGGTGGTTTTAAAGAACATAAATTTATTTTCTCACAGTTTAGAAGGCTAAATGTTAAATTTATTTTCTCACAGTTTAGAAGGCTAAATGTCCAAATTCAGGGTGCCAGCTCTAGGGGAAGACTCTCCGTTCACTCTGGGAGAAAGTCCTTGCTTATCTTTAGCTTCTGTTCCTCAGTTCCTTGGCAACCTTCATATGGCATG
>CLocus_265_Sample_16_Locus_2621_Allele_1
TGCAGGCACGACTTTCACCGTCCCCCCAGCCTCTGCCCTGCTTGGGCAAGTATTACAAAGCTCTTTTAGTTTCTATAACAAAAATACCACAAGTAGGTGGTTTTAAAGAACATAAATTTATTTTCTCACAGTTTAGAAGGCTAAATGTTAAATTTATTTTCTCACAGTTTAGAAGGCTAAATGTCCAAATTCAGGGTGCCAGCTCTAGGGGAAGACTCTCCGTTCACTCTGGGAGAAAGTCCTTGCTTATCTTTAGCTTCTGTTCCTCAGTTCCTTGGCAATCTTCATATGGCATG
>CLocus_265_Sample_2_Locus_8547_Allele_0
TGCAGGCACGACTTTCACCGTCCCCCCAGCCTCTGCCCTGCTTGGGCAAGTATTACAAAGCTCTTTTAGTTTCTATAACAAAAATACCACAAGTAGGTGGTTTTAAAGAACATAAATTTATTTTCTCACAGTTTAGAAGGCTAAATGTTAAATTTATTTTCTCACAGTTTAGAAGGCTAAATGTCCAAATTCAGGGTGCCAGCTCTAGGGGAAGACTCTCCGTTCACTCTGGGAGAAAGTCCTTGCTTATCTTTAGCTTCTGTTCCTCAGTTCCTTGGCAACCTTCATATGGCATG
>CLocus_265_Sample_2_Locus_8547_Allele_1
TGCAGGCACGACTTTCACCGTCCCCCCAGCCTCTGCCCTGCTTGGGCAAGTATTACAAAGCTCTTTTAGTTTCTATAACAAAAATACCACAAGTAGGTGGTTTTAAAGAACATAAATTTATTTTCTCACAGTTTAGAAGGCTAAATGTTAAATTTATTTTCTCACAGTTTAGAAGGCTAAATGTCCAAATTCAGGGTGCCAGCTCTAGGGGAAGACTCTCCGTTCACTCTGGGAGAAAGTCCTTGCTTATCTTTAGCTTCTGTTCCTCAGTTCCTTGGCAATCTTCATATGGCATG
>CLocus_265_Sample_3_Locus_6644_Allele_0
TGCAGGCACGACTTTCACCGTCCCCCCAGCCTCTGCCCTGCTTGGGCAAGTATTACAAAGCTCTTTTAGTTTCTATAACAAAAATACCACAAGTAGGTGGTTTTAAAGAACATAAATTTATTTTCTCACAGTTTAGAAGGCTAAATGTTAAATTTATTTTCTCACAGTTTAGAAGGCTAAATGTCCAAATTCAGGGTGCCAGCTCTAGGGGAAGACTCTCCGTTCACTCTGGGAGAAAGTCCTTGCTTATCTTTAGCTTCTGTTCCTCAGTTCCTTGGCAACCTTCATATGGCATG
>CLocus_265_Sample_3_Locus_6644_Allele_1
TGCAGGCACGACTTTCACCGTCCCCCCAGCCTCTGCCCTGCTTGGGCAAGTATTACAAAGCTCTTTTAGTTTCTATAACAAAAATACCACAAGTAGGTGGTTTTAAAGAACATAAATTTATTTTCTCACAGTTTAGAAGGCTAAATGTTAAATTTATTTTCTCACAGTTTAGAAGGCTAAATGTCCAAATTCAGGGTGCCAGCTCTAGGGGAAGACTCTCCGTTCACTCTGGGAGAAAGTCCTTGCTTATCTTTAGCTTCTGTTCCTCAGTTCCTTGGCAATCTTCATATGGCATG
>CLocus_265_Sample_9_Locus_931_Allele_0
TGCAGGCACGACTTTCACCGTCCCCCCAGCCTCTGCCCTGCTTGGGCAAGTATTACAAAGCTCTTTTAGTTTCTATAACAAAAATACCACAAGTAGGTGGTTTTAAAGAACATAAATTTATTTTCTCACAGTTTAGAAGGCTAAATGTTAAATTTATTTTCTCACAGTTTAGAAGGCTAAATGTCCAAATTCAGGGTGCCAGCTCTAGGGGAAGACTCTCCGTTCACTCTGGGAGAAAGTCCTTGCTTATCTTTAGCTTCTGTTCCTCAGTTCCTTGGCAATCTTCATATGGCATG
>CLocus_265_Sample_19_Locus_6955_Allele_0
TGCAGGCACGACTTTCACCGTCCCCCCAGCCTCTGCCCTGCTTGGGCAAGTATTACAAAGCTCTTTTAGTTTCTATAACAAAAATACCACAAGTAGGTGGTTTTAAAGAACATAAATTTATTTTCTCACAGTTTAGAAGGCTAAATGTTAAATTTATTTTCTCACAGTTTAGAAGGCTAAATGTCCAAATTCAGGGTGCCAGCTCTAGGGGAAGACTCTCCGTTCACTCTGGGAGAAAGTCCTTGCTTATCTTTAGCTTCTGTTCCTCAGTTCCTTGGCAATCTTCATATGGCATG
>CLocus_265_Sample_1_Locus_331_Allele_0
TGCAGGCACGACTTTCACCGTCCCCCCAGCCTCTGCCCTGCTTGGGCAAGTATTACAAAGCTCTTTTAGTTTCTATAACAAAAATACCACAAGTAGGTGGTTTTAAAGAACATAAATTTATTTTCTCACAGTTTAGAAGGCTAAATGTTAAATTTATTTTCTCACAGTTTAGAAGGCTAAATGTCCAAATTCAGGGTGCCAGCTCTAGGGGAAGACTCTCCGTTCACTCTGGGAGAAAGTCCTTGCTTATCTTTAGCTTCTGTTCCTCAGTTCCTTGGCAATCTTCATATGGCATG
>CLocus_265_Sample_11_Locus_2196_Allele_0
TGCAGGCACGACTTTCACCGTCCCCCCAGCCTCTGCCCTGCTTGGGCAAGTATTACAAAGCTCTTTTAGTTTCTATAACAAAAATACCACAAGTAGGTGGTTTTAAAGAACATAAATTTATTTTCTCACAGTTTAGAAGGCTAAATGTTAAATTTATTTTCTCACAGTTTAGAAGGCTAAATGTCCAAATTCAGGGTGCCAGCTCTAGGGGAAGACTCTCCGTTCACTCTGGGAGAAAGTCCTTGCTTATCTTTAGCTTCTGTTCCTCAGTTCCTTGGCAACCTTCATATGGCATG
>CLocus_265_Sample_11_Locus_2196_Allele_1
TGCAGGCACGACTTTCACCGTCCCCCCAGCCTCTGCCCTGCTTGGGCAAGTATTACAAAGCTCTTTTAGTTTCTATAACAAAAATACCACAAGTAGGTGGTTTTAAAGAACATAAATTTATTTTCTCACAGTTTAGAAGGCTAAATGTTAAATTTATTTTCTCACAGTTTAGAAGGCTAAATGTCCAAATTCAGGGTGCCAGCTCTAGGGGAAGACTCTCCGTTCACTCTGGGAGAAAGTCCTTGCTTATCTTTAGCTTCTGTTCCTCAGTTCCTTGGCAATCTTCATATGGCATG
>CLocus_265_Sample_21_Locus_2248_Allele_0
TGCAGGCACGACTTTCACCGTCCCCCCAGCCTCTGCCCTGCTTGGGCAAGTATTACAAAGCTCTTTTAGTTTCTATAACAAAAATACCACAAGTAGGTGGTTTTAAAGAACATAAATTTATTTTCTCACAGTTTAGAAGGCTAAATGTTAAATTTATTTTCTCACAGTTTAGAAGGCTAAATGTCCAAATTCAGGGTGCCAGCTCTAGGGGAAGACTCTCCGTTCACTCTGGGAGAAAGTCCTTGCTTATCTTTAGCTTCTGTTCCTCAGTTCCTTGGCAATCTTCATATGGCATG
>CLocus_265_Sample_13_Locus_6124_Allele_0
TGCAGGCACGACTTTCACCGTCCCCCCAGCCTCTGCCCTGCTTGGGCAAGTATTACAAAGCTCTTTTAGTTTCTATAACAAAAATACCACAAGTAGGTGGTTTTAAAGAACATAAATTTATTTTCTCACAGTTTAGAAGGCTAAATGTTAAATTTATTTTCTCACAGTTTAGAAGGCTAAATGTCCAAATTCAGGGTGCCAGCTCTAGGGGAAGACTCTCCGTTCACTCTGGGAGAAAGTCCTTGCTTATCTTTAGCTTCTGTTCCTCAGTTCCTTGGCAATCTTCATATGGCATG
>CLocus_265_Sample_5_Locus_5829_Allele_0
TGCAGGCACGACTTTCACCGTCCCCCCAGCCTCTGCCCTGCTTGGGCAAGTATTACAAAGCTCTTTTAGTTTCTATAACAAAAATACCACAAGTAGGTGGTTTTAAAGAACATAAATTTATTTTCTCACAGTTTAGAAGGCTAAATGTTAAATTTATTTTCTCACAGTTTAGAAGGCTAAATGTCCAAATTCAGGGTGCCAGCTCTAGGGGAAGACTCTCCGTTCACTCTGGGAGAAAGTCCTTGCTTATCTTTAGCTTCTGTTCCTCAGTTCCTTGGCAATCTTCATATGGCATG
>CLocus_265_Sample_4_Locus_3203_Allele_0
TGCAGGCACGACTTTCACCGTCCCCCCAGCCTCTGCCCTGCTTGGGCAAGTATTACAAAGCTCTTTTAGTTTCTATAACAAAAATACCACAAGTAGGTGGTTTTAAAGAACATAAATTTATTTTCTCACAGTTTAGAAGGCTAAATGTTAAATTTATTTTCTCACAGTTTAGAAGGCTAAATGTCCAAATTCAGGGTGCCAGCTCTAGGGGAAGACTCTCCGTTCACTCTGGGAGAAAGTCCTTGCTTATCTTTAGCTTCTGTTCCTCAGTTCCTTGGCAATCTTCATATGGCATG
>CLocus_265_Sample_15_Locus_6887_Allele_0
TGCAGGCACGACTTTCACCGTCCCCCCAGCCTCTGCCCTGCTTGGGCAAGTATTACAAAGCTCTTTTAGTTTCTATAACAAAAATACCACAAGTAGGTGGTTTTAAAGAACATAAATTTATTTTCTCACAGTTTAGAAGGCTAAATGTTAAATTTATTTTCTCACAGTTTAGAAGGCTAAATGTCCAAATTCAGGGTGCCAGCTCTAGGGGAAGACTCTCCGTTCACTCTGGGAGAAAGTCCTTGCTTATCTTTAGCTTCTGTTCCTCAGTTCCTTGGCAATCTTCATATGGCATG
>CLocus_309_Sample_17_Locus_2368_Allele_0
TGCAGGAACTTAATTAAACGCAGGATTTATTCTTTCACCAGTTTATTTGTTCATTCATTCAGTCATACAACCAATCATTCATTTACTGAGTGCTTACTGTGTGCCAGCCCTAGCGATATGTCACCTGTCCTCAAGCTGTGTATAGTCTCCTAAGATAAGCTTGCATGTCTCTGGGACGCCAGGTGATTCTGTTAGGTTTAGAACCTGAGATAAGAAGTAACAAGAGATAGGATGCAGATCACTGGGTTCTTCTACACTTTCATATTTGCCCCACAGGTGATGGGAGACACTGCATG
>CLocus_309_Sample_17_Locus_2368_Allele_1
TGCAGGAACTTAATTAAACGCAGGATTTATTCTTTCACCAGTTTATTTGTTCATTCATTCAGTCATACAACCACTCATTCATTTACTGAGTGCTTACTGTGTGCCAGCCCTAGCGATATGTCACCTGTCCTCAAGCTGTGTATAGTCTCCTAAGATAAGCTTGCATGTCTCTGGGACGCCAGGTGATTCTGTTAGGTTTAGAACCTGAGATAAGAAGTAACAAGAGATAGGATGCAGATCACTGGGTTCTTCTACACTTTCATATTTGCCCCACAGGTGATGGGAGACACTGCATG
>CLocus_309_Sample_18_Locus_743_Allele_0
TGCAGGAACTTAATTAAACGCAGGATTTATTCTTTCACCAGTTTATTTGTTCATTCATTCAGTCATACAACCAATCATTCATTTACTGAGTGCTTACTGTGTGCCAGCCCTAGCGATATGTCACCTGTCCTCAAGCTGTGTATAGTCTCCTAAGATAAGCTTGCATGTCTCTGGGACGCCAGGTGATTCTGTTAGGTTTAGAACCTGAGATAAGAAGTAACAAGAGATAGGATGCAGATCACTGGGTTCTTCTACACTTTCATATTTGCCCCACAGGTGATGGGAGACACTGCATG
>CLocus_309_Sample_18_Locus_743_Allele_1
TGCAGGAACTTAATTAAACGCAGGATTTATTCTTTCACCAGTTTATTTGTTCATTCATTCAGTCATACAACCACTCATTCATTTACTGAGTGCTTACTGTGTGCCAGCCCTAGCGATATGTCACCTGTCCTCAAGCTGTGTATAGTCTCCTAAGATAAGCTTGCATGTCTCTGGGACGCCAGGTGATTCTGTTAGGTTTAGAACCTGAGATAAGAAGTAACAAGAGATAGGATGCAGATCACTGGGTTCTTCTACACTTTCATATTTGCCCCACAGGTGATGGGAGACACTGCATG
>CLocus_309_Sample_6_Locus_1518_Allele_0
TGCAGGAACTTAATTAAACGCAGGATTTATTCTTTCACCAGTTTATTTGTTCATTCATTCAGTCATACAACCAATCATTCATTTACTGAGTGCTTACTGTGTGCCAGCCCTAGCGATATGTCACCTGTCCTCAAGCTGTGTATAGTCTCCTAAGATAAGCTTGCATGTCTCTGGGACGCCAGGTGATTCTGTTAGGTTTAGAACCTGAGATAAGAAGTAACAAGAGATAGGATGCAGATCACTGGGTTCTTCTACACTTTCATATTTGCCCCACAGGTGATGGGAGACACTGCATG
>CLocus_309_Sample_6_Locus_1518_Allele_1
TGCAGGAACTTAATTAAACGCAGGATTTATTCTTTCACCAGTTTATTTGTTCATTCATTCAGTCATACAACCACTCATTCATTTACTGAGTGCTTACTGTGTGCCAGCCCTAGCGATATGTCACCTGTCCTCAAGCTGTGTATAGTCTCCTAAGATAAGCTTGCATGTCTCTGGGACGCCAGGTGATTCTGTTAGGTTTAGAACCTGAGATAAGAAGTAACAAGAGATAGGATGCAGATCACTGGGTTCTTCTACACTTTCATATTTGCCCCACAGGTGATGGGAGACACTGCATG
>CLocus_309_Sample_7_Locus_4761_Allele_0
TGCAGGAACTTAATTAAACGCAGGATTTATTCTTTCACCAGTTTATTTGTTCATTCATTCAGTCATACAACCAATCATTCATTTACTGAGTGCTTACTGTGTGCCAGCCCTAGCGATATGTCACCTGTCCTCAAGCTGTGTATAGTCTCCTAAGATAAGCTTGCATGTCTCTGGGACGCCAGGTGATTCTGTTAGGTTTAGAACCTGAGATAAGAAGTAACAAGAGATAGGATGCAGATCACTGGGTTCTTCTACACTTTCATATTTGCCCCACAGGTGATGGGAGACACTGCATG
>CLocus_309_Sample_8_Locus_5821_Allele_0
TGCAGGAACTTAATTAAACGCAGGATTTATTCTTTCACCAGTTTATTTGTTCATTCATTCAGTCATACAACCAATCATTCATTTACTGAGTGCTTACTGTGTGCCAGCCCTAGCGATATGTCACCTGTCCTCAAGCTGTGTATAGTCTCCTAAGATAAGCTTGCATGTCTCTGGGACGCCAGGTGATTCTGTTAGGTTTAGAACCTGAGATAAGAAGTAACAAGAGATAGGATGCAGATCACTGGGTTCTTCTACACTTTCATATTTGCCCCACAGGTGATGGGAGACACTGCATG
>CLocus_309_Sample_2_Locus_5087_Allele_0
TGCAGGAACTTAATTAAACGCAGGATTTATTCTTTCACCAGTTTATTTGTTCATTCATTCAGTCATACAACCAATCATTCATTTACTGAGTGCTTACTGTGTGCCAGCCCTAGCGATATGTCACCTGTCCTCAAGCTGTGTATAGTCTCCTAAGATAAGCTTGCATGTCTCTGGGACGCCAGGTGATTCTGTTAGGTTTAGAACCTGAGATAAGAAGTAACAAGAGATAGGATGCAGATCACTGGGTTCTTCTACACTTTCATATTTGCCCCACAGGTGATGGGAGACACTGCATG
>CLocus_309_Sample_3_Locus_8002_Allele_0
TGCAGGAACTTAATTAAACGCAGGATTTATTCTTTCACCAGTTTATTTGTTCATTCATTCAGTCATACAACCAATCATTCATTTACTGAGTGCTTACTGTGTGCCAGCCCTAGCGATATGTCACCTGTCCTCAAGCTGTGTATAGTCTCCTAAGATAAGCTTGCATGTCTCTGGGACGCCAGGTGATTCTGTTAGGTTTAGAACCTGAGATAAGAAGTAACAAGAGATAGGATGCAGATCACTGGGTTCTTCTACACTTTCATATTTGCCCCACAGGTGATGGGAGACACTGCATG
>CLocus_309_Sample_3_Locus_8002_Allele_1
TGCAGGAACTTAATTAAACGCAGGATTTATTCTTTCACCAGTTTATTTGTTCATTCATTCAGTCATACAACCACTCATTCATTTACTGAGTGCTTACTGTGTGCCAGCCCTAGCGATATGTCACCTGTCCTCAAGCTGTGTATAGTCTCCTAAGATAAGCTTGCATGTCTCTGGGACGCCAGGTGATTCTGTTAGGTTTAGAACCTGAGATAAGAAGTAACAAGAGATAGGATGCAGATCACTGGGTTCTTCTACACTTTCATATTTGCCCCACAGGTGATGGGAGACACTGCATG
>CLocus_309_Sample_1_Locus_377_Allele_0
TGCAGGAACTTAATTAAACGCAGGATTTATTCTTTCACCAGTTTATTTGTTCATTCATTCAGTCATACAACCAATCATTCATTTACTGAGTGCTTACTGTGTGCCAGCCCTAGCGATATGTCACCTGTCCTCAAGCTGTGTATAGTCTCCTAAGATAAGCTTGCATGTCTCTGGGACGCCAGGTGATTCTGTTAGGTTTAGAACCTGAGATAAGAAGTAACAAGAGATAGGATGCAGATCACTGGGTTCTTCTACACTTTCATATTTGCCCCACAGGTGATGGGAGACACTGCATG
>CLocus_309_Sample_11_Locus_2251_Allele_0
TGCAGGAACTTAATTAAACGCAGGATTTATTCTTTCACCAGTTTATTTGTTCATTCATTCAGTCATACAACCAATCATTCATTTACTGAGTGCTTACTGTGTGCCAGCCCTAGCGATATGTCACCTGTCCTCAAGCTGTGTATAGTCTCCTAAGATAAGCTTGCATGTCTCTGGGACGCCAGGTGATTCTGTTAGGTTTAGAACCTGAGATAAGAAGTAACAAGAGATAGGATGCAGATCACTGGGTTCTTCTACACTTTCATATTTGCCCCACAGGTGATGGGAGACACTGCATG
>CLocus_309_Sample_21_Locus_2374_Allele_0
TGCAGGAACTTAATTAAACGCAGGATTTATTCTTTCACCAGTTTATTTGTTCATTCATTCAGTCATACAACCAATCATTCATTTACTGAGTGCTTACTGTGTGCCAGCCCTAGCGATATGTCACCTGTCCTCAAGCTGTGTATAGTCTCCTAAGATAAGCTTGCATGTCTCTGGGACGCCAGGTGATTCTGTTAGGTTTAGAACCTGAGATAAGAAGTAACAAGAGATAGGATGCAGATCACTGGGTTCTTCTACACTTTCATATTTGCCCCACAGGTGATGGGAGACACTGCATG
>CLocus_309_Sample_13_Locus_7205_Allele_0
TGCAGGAACTTAATTAAACGCAGGATTTATTCTTTCACCAGTTTATTTGTTCATTCATTCAGTCATACAACCAATCATTCATTTACTGAGTGCTTACTGTGTGCCAGCCCTAGCGATATGTCACCTGTCCTCAAGCTGTGTATAGTCTCCTAAGATAAGCTTGCATGTCTCTGGGACGCCAGGTGATTCTGTTAGGTTTAGAACCTGAGATAAGAAGTAACAAGAGATAGGATGCAGATCACTGGGTTCTTCTACACTTTCATATTTGCCCCACAGGTGATGGGAGACACTGCATG
>CLocus_309_Sample_20_Locus_1485_Allele_0
TGCAGGAACTTAATTAAACGCAGGATTTATTCTTTCACCAGTTTATTTGTTCATTCATTCAGTCATACAACCAATCATTCATTTACTGAGTGCTTACTGTGTGCCAGCCCTAGCGATATGTCACCTGTCCTCAAGCTGTGTATAGTCTCCTAAGATAAGCTTGCATGTCTCTGGGACGCCAGGTGATTCTGTTAGGTTTAGAACCTGAGATAAGAAGTAACAAGAGATAGGATGCAGATCACTGGGTTCTTCTACACTTTCATATTTGCCCCACAGGTGATGGGAGACACTGCATG
>CLocus_309_Sample_4_Locus_3396_Allele_0
TGCAGGAACTTAATTAAACGCAGGATTTATTCTTTCACCAGTTTATTTGTTCATTCATTCAGTCATACAACCAATCATTCATTTACTGAGTGCTTACTGTGTGCCAGCCCTAGCGATATGTCACCTGTCCTCAAGCTGTGTATAGTCTCCTAAGATAAGCTTGCATGTCTCTGGGACGCCAGGTGATTCTGTTAGGTTTAGAACCTGAGATAAGAAGTAACAAGAGATAGGATGCAGATCACTGGGTTCTTCTACACTTTCATATTTGCCCCACAGGTGATGGGAGACACTGCATG
>CLocus_309_Sample_4_Locus_3396_Allele_1
TGCAGGAACTTAATTAAACGCAGGATTTATTCTTTCACCAGTTTATTTGTTCATTCATTCAGTCATACAACCACTCATTCATTTACTGAGTGCTTACTGTGTGCCAGCCCTAGCGATATGTCACCTGTCCTCAAGCTGTGTATAGTCTCCTAAGATAAGCTTGCATGTCTCTGGGACGCCAGGTGATTCTGTTAGGTTTAGAACCTGAGATAAGAAGTAACAAGAGATAGGATGCAGATCACTGGGTTCTTCTACACTTTCATATTTGCCCCACAGGTGATGGGAGACACTGCATG
>CLocus_309_Sample_15_Locus_4510_Allele_0
TGCAGGAACTTAATTAAACGCAGGATTTATTCTTTCACCAGTTTATTTGTTCATTCATTCAGTCATACAACCAATCATTCATTTACTGAGTGCTTACTGTGTGCCAGCCCTAGCGATATGTCACCTGTCCTCAAGCTGTGTATAGTCTCCTAAGATAAGCTTGCATGTCTCTGGGACGCCAGGTGATTCTGTTAGGTTTAGAACCTGAGATAAGAAGTAACAAGAGATAGGATGCAGATCACTGGGTTCTTCTACACTTTCATATTTGCCCCACAGGTGATGGGAGACACTGCATG
>CLocus_314_Sample_17_Locus_6483_Allele_0
TGCAGGATACAGATGTTCCAGGAAGAAAAAGTCACCATTACAAAGGGCACCTCCAGTGCCCATTGATCGTTGCTGTTGTTAGGTGTCATTGATTTGGTTCCAAACTGCAGTACTATGTACTACAGAACGAAACACCATCTGGTCCTAAATGAGCATTCTGGTTGTACTTCTTCCAAGACAGATTTGTTCATTCTTCCTGCAGTGCATGGTATATTCAATATTATTTGCCAACACTTTTAATTCAAAGGCGTCACTTCTTCTTTCATCTTCCTCATTCATTGTCCAGCTTTTGCATG
>CLocus_314_Sample_18_Locus_1480_Allele_0
TGCAGGATACAGATGTTCCAGGAAGAAAAAGTCACCATTACAAAGGGCACCTCCAGTGCCCATTGATCGTTGCTGTTGTTAGGTGTCATTGATTTGGTTCCAAACTGCAGTACTATGTACTACAGAACGAAACACCATCTGGTCCTAAATGAGCATTCTGGTTGTACTTCTTCCAAGACAGATTTGTTCATTCTTCCTGCAGTGCATGGTATATTCAATATTATTTGCCAACACTTTTAATTCAAAGGCGTCACTTCTTCTTTCATCTTCCTCATTCATTGTCCAGCTTTTGCATG
>CLocus_314_Sample_6_Locus_4676_Allele_0
TGCAGGATACAGATGTTCCAGGAAGAAAAAGTCACCATTACAAAGGGCACCTCCAGTGCCCATTGATCGTTGCTGTTGTTAGGTGTCATTGATTTGATTCCAAACTGCAGTACTATGTACTACAGAACGAAACACCATCTGGTCCTAAATGAGCATTCTGGTTGTACTTCTTCCAAGACAGATTTGTTCATTCTTCCTGCAGTGCATGGTATATTCAATATTATTTGCCAACACTTTTAATTCAAAGGCGTCACTTCTTCTTTCATCTTCCTCATTCATTGTCCAGCTTTTGCATG
>CLocus_314_Sample_6_Locus_4676_Allele_1
TGCAGGATACAGATGTTCCAGGAAGAAAAAGTCACCATTACAAAGGGCACCTCCAGTGCCCATTGATCGTTGCTGTTGTTAGGTGTCATTGATTTGGTTCCAAACTGCAGTACTATGTACTACAGAACGAAACACCATCTGGTCCTAAATGAGCATTCTGGTTGTACTTCTTCCAAGACAGATTTGTTCATTCTTCCTGCAGTGCATGGTATATTCAATATTATTTGCCAACACTTTTAATTCAAAGGCGTCACTTCTTCTTTCATCTTCCTCATTCATTGTCCAGCTTTTGCATG
>CLocus_314_Sample_7_Locus_7_Allele_0
TGCAGGATACAGATGTTCCAGGAAGAAAAAGTCACCATTACAAAGGGCACCTCCAGTGCCCATTGATCGTTGCTGTTGTTAGGTGTCATTGATTTGGTTCCAAACTGCAGTACTATGTACTACAGAACGAAACACCATCTGGTCCTAAATGAGCATTCTGGTTGTACTTCTTCCAAGACAGATTTGTTCATTCTTCCTGCAGTGCATGGTATATTCAATATTATTTGCCAACACTTTTAATTCAAAGGCGTCACTTCTTCTTTCATCTTCCTCATTCATTGTCCAGCTTTTGCATG
>CLocus_314_Sample_8_Locus_793_Allele_0
TGCAGGATACAGATGTTCCAGGAAGAAAAAGTCACCATTACAAAGGGCACCTCCAGTGCCCATTGATCGTTGCTGTTGTTAGGTGTCATTGATTTGATTCCAAACTGCAGTACTATGTACTACAGAACGAAACACCATCTGGTCCTAAATGAGCATTCTGGTTGTACTTCTTCCAAGACAGATTTGTTCATTCTTCCTGCAGTGCATGGTATATTCAATATTATTTGCCAACACTTTTAATTCAAAGGCGTCACTTCTTCTTTCATCTTCCTCATTCATTGTCCAGCTTTTGCATG
>CLocus_314_Sample_8_Locus_793_Allele_1
TGCAGGATACAGATGTTCCAGGAAGAAAAAGTCACCATTACAAAGGGCACCTCCAGTGCCCATTGATCGTTGCTGTTGTTAGGTGTCATTGATTTGGTTCCAAACTGCAGTACTATGTACTACAGAACGAAACACCATCTGGTCCTAAATGAGCATTCTGGTTGTACTTCTTCCAAGACAGATTTGTTCATTCTTCCTGCAGTGCATGGTATATTCAATATTATTTGCCAACACTTTTAATTCAAAGGCGTCACTTCTTCTTTCATCTTCCTCATTCATTGTCCAGCTTTTGCATG
>CLocus_314_Sample_16_Locus_5195_Allele_0
TGCAGGATACAGATGTTCCAGGAAGAAAAAGTCACCATTACAAAGGGCACCTCCAGTGCCCATTGATCGTTGCTGTTGTTAGGTGTCATTGATTTGGTTCCAAACTGCAGTACTATGTACTACAGAACGAAACACCATCTGGTCCTAAATGAGCATTCTGGTTGTACTTCTTCCAAGACAGATTTGTTCATTCTTCCTGCAGTGCATGGTATATTCAATATTATTTGCCAACACTTTTAATTCAAAGGCGTCACTTCTTCTTTCATCTTCCTCATTCATTGTCCAGCTTTTGCATG
>CLocus_314_Sample_2_Locus_5037_Allele_0
TGCAGGATACAGATGTTCCAGGAAGAAAAAGTCACCATTACAAAGGGCACCTCCAGTGCCCATTGATCGTTGCTGTTGTTAGGTGTCATTGATTTGGTTCCAAACTGCAGTACTATGTACTACAGAACGAAACACCATCTGGTCCTAAATGAGCATTCTGGTTGTACTTCTTCCAAGACAGATTTGTTCATTCTTCCTGCAGTGCATGGTATATTCAATATTATTTGCCAACACTTTTAATTCAAAGGCGTCACTTCTTCTTTCATCTTCCTCATTCATTGTCCAGCTTTTGCATG
>CLocus_314_Sample_3_Locus_2250_Allele_0
TGCAGGATACAGATGTTCCAGGAAGAAAAAGTCACCATTACAAAGGGCACCTCCAGTGCCCATTGATCGTTGCTGTTGTTAGGTGTCATTGATTTGGTTCCAAACTGCAGTACTATGTACTACAGAACGAAACACCATCTGGTCCTAAATGAGCATTCTGGTTGTACTTCTTCCAAGACAGATTTGTTCATTCTTCCTGCAGTGCATGGTATATTCAATATTATTTGCCAACACTTTTAATTCAAAGGCGTCACTTCTTCTTTCATCTTCCTCATTCATTGTCCAGCTTTTGCATG
>CLocus_314_Sample_9_Locus_6987_Allele_0
TGCAGGATACAGATGTTCCAGGAAGAAAAAGTCACCATTACAAAGGGCACCTCCAGTGCCCATTGATCGTTGCTGTTGTTAGGTGTCATTGATTTGGTTCCAAACTGCAGTACTATGTACTACAGAACGAAACACCATCTGGTCCTAAATGAGCATTCTGGTTGTACTTCTTCCAAGACAGATTTGTTCATTCTTCCTGCAGTGCATGGTATATTCAATATTATTTGCCAACACTTTTAATTCAAAGGCGTCACTTCTTCTTTCATCTTCCTCATTCATTGTCCAGCTTTTGCATG
>CLocus_314_Sample_19_Locus_10_Allele_0
TGCAGGATACAGATGTTCCAGGAAGAAAAAGTCACCATTACAAAGGGCACCTCCAGTGCCCATTGATCGTTGCTGTTGTTAGGTGTCATTGATTTGGTTCCAAACTGCAGTACTATGTACTACAGAACGAAACACCATCTGGTCCTAAATGAGCATTCTGGTTGTACTTCTTCCAAGACAGATTTGTTCATTCTTCCTGCAGTGCATGGTATATTCAATATTATTTGCCAACACTTTTAATTCAAAGGCGTCACTTCTTCTTTCATCTTCCTCATTCATTGTCCAGCTTTTGCATG
>CLocus_314_Sample_1_Locus_382_Allele_0
TGCAGGATACAGATGTTCCAGGAAGAAAAAGTCACCATTACAAAGGGCACCTCCAGTGCCCATTGATCGTTGCTGTTGTTAGGTGTCATTGATTTGGTTCCAAACTGCAGTACTATGTACTACAGAACGAAACACCATCTGGTCCTAAATGAGCATTCTGGTTGTACTTCTTCCAAGACAGATTTGTTCATTCTTCCTGCAGTGCATGGTATATTCAATATTATTTGCCAACACTTTTAATTCAAAGGCGTCACTTCTTCTTTCATCTTCCTCATTCATTGTCCAGCTTTTGCATG
>CLocus_314_Sample_11_Locus_3832_Allele_0
TGCAGGATACAGATGTTCCAGGAAGAAAAAGTCACCATTACAAAGGGCACCTCCAGTGCCCATTGATCGTTGCTGTTGTTAGGTGTCATTGATTTGGTTCCAAACTGCAGTACTATGTACTACAGAACGAAACACCATCTGGTCCTAAATGAGCATTCTGGTTGTACTTCTTCCAAGACAGATTTGTTCATTCTTCCTGCAGTGCATGGTATATTCAATATTATTTGCCAACACTTTTAATTCAAAGGCGTCACTTCTTCTTTCATCTTCCTCATTCATTGTCCAGCTTTTGCATG
>CLocus_314_Sample_21_Locus_3015_Allele_0
TGCAGGATACAGATGTTCCAGGAAGAAAAAGTCACCATTACAAAGGGCACCTCCAGTGCCCATTGATCGTTGCTGTTGTTAGGTGTCATTGATTTGGTTCCAAACTGCAGTACTATGTACTACAGAACGAAACACCATCTGGTCCTAAATGAGCATTCTGGTTGTACTTCTTCCAAGACAGATTTGTTCATTCTTCCTGCAGTGCATGGTATATTCAATATTATTTGCCAACACTTTTAATTCAAAGGCGTCACTTCTTCTTTCATCTTCCTCATTCATTGTCCAGCTTTTGCATG
>CLocus_314_Sample_13_Locus_1879_Allele_0
TGCAGGATACAGATGTTCCAGGAAGAAAAAGTCACCATTACAAAGGGCACCTCCAGTGCCCATTGATCGTTGCTGTTGTTAGGTGTCATTGATTTGGTTCCAAACTGCAGTACTATGTACTACAGAACGAAACACCATCTGGTCCTAAATGAGCATTCTGGTTGTACTTCTTCCAAGACAGATTTGTTCATTCTTCCTGCAGTGCATGGTATATTCAATATTATTTGCCAACACTTTTAATTCAAAGGCGTCACTTCTTCTTTCATCTTCCTCATTCATTGTCCAGCTTTTGCATG
>CLocus_314_Sample_20_Locus_53_Allele_0
TGCAGGATACAGATGTTCCAGGAAGAAAAAGTCACCATTACAAAGGGCACCTCCAGTGCCCATTGATCGTTGCTGTTGTTAGGTGTCATTGATTTGGTTCCAAACTGCAGTACTATGTACTACAGAACGAAACACCATCTGGTCCTAAATGAGCATTCTGGTTGTACTTCTTCCAAGACAGATTTGTTCATTCTTCCTGCAGTGCATGGTATATTCAATATTATTTGCCAACACTTTTAATTCAAAGGCGTCACTTCTTCTTTCATCTTCCTCATTCATTGTCCAGCTTTTGCATG
>CLocus_314_Sample_5_Locus_2176_Allele_0
TGCAGGATACAGATGTTCCAGGAAGAAAAAGTCACCATTACAAAGGGCACCTCCAGTGCCCATTGATCGTTGCTGTTGTTAGGTGTCATTGATTTGGTTCCAAACTGCAGTACTATGTACTACAGAACGAAACACCATCTGGTCCTAAATGAGCATTCTGGTTGTACTTCTTCCAAGACAGATTTGTTCATTCTTCCTGCAGTGCATGGTATATTCAATATTATTTGCCAACACTTTTAATTCAAAGGCGTCACTTCTTCTTTCATCTTCCTCATTCATTGTCCAGCTTTTGCATG
>CLocus_314_Sample_4_Locus_601_Allele_0
TGCAGGATACAGATGTTCCAGGAAGAAAAAGTCACCATTACAAAGGGCACCTCCAGTGCCCATTGATCGTTGCTGTTGTTAGGTGTCATTGATTTGGTTCCAAACTGCAGTACTATGTACTACAGAACGAAACACCATCTGGTCCTAAATGAGCATTCTGGTTGTACTTCTTCCAAGACAGATTTGTTCATTCTTCCTGCAGTGCATGGTATATTCAATATTATTTGCCAACACTTTTAATTCAAAGGCGTCACTTCTTCTTTCATCTTCCTCATTCATTGTCCAGCTTTTGCATG
>CLocus_314_Sample_15_Locus_4205_Allele_0
TGCAGGATACAGATGTTCCAGGAAGAAAAAGTCACCATTACAAAGGGCACCTCCAGTGCCCATTGATCGTTGCTGTTGTTAGGTGTCATTGATTTGGTTCCAAACTGCAGTACTATGTACTACAGAACGAAACACCATCTGGTCCTAAATGAGCATTCTGGTTGTACTTCTTCCAAGACAGATTTGTTCATTCTTCCTGCAGTGCATGGTATATTCAATATTATTTGCCAACACTTTTAATTCAAAGGCGTCACTTCTTCTTTCATCTTCCTCATTCATTGTCCAGCTTTTGCATG
>CLocus_321_Sample_17_Locus_6493_Allele_0
TGCAGGCAGGAACCTGTATAACTGTTTGAAATGGAAGAAATGGGTACGTGCTACAAATTACAGTTTTTACACGGTATTATATGAGCCGTTGCATCTTGGAGGTGTGATTGTGCAAAACTTTTGTCTCTTTTGGCCCTCGTACAGCAAGTGTCCCACATAATCTCACTCCCCAGAGTGACAGGTGCATCCCACATATCCTACCCCAAGAGTCCAGAGGGACATACGTGCCCCATATAATATGTGTCAAAATCCATATTACCTACCAGAAGTTCAAACACACTAGACGATTCAGCATG
>CLocus_321_Sample_18_Locus_1489_Allele_0
TGCAGGCAGGAACCTGTATAACTGTTTGAAATGGAAGAAATGGGTACGTGCTACAAATTACAGTTTTTACACGGTATTATATGAGCCGTTGCATCTTGGAGGTGTGATTGTGCAAAACTTTTGTCTCTTTTGGCCCTCGTACAGCAAGTGTCCCACATAATCTCACTCCCCAGAGTGACAGGTGCATCCCACATATCCTACCCCAAGAGTCCAGAGGGACATACGTGCCCCATATAATATGTGTCAAAATCCATATTACCTACCAGAAGTTCAAACACACTAGACGATTCAGCATG
>CLocus_321_Sample_6_Locus_3817_Allele_0
TGCAGGCAGGAACCTGTATAACTGTTTGAAATGGAAGAAATGGGTACGTGCTACAAATTACAGTTTTTACACGGTATTATATGAGCCGTTGCATCTTGGAGGTGTGATTGTGCAAAACTTTTGTCTCTTTTGGCCCTCGTACAGCAAGTGTCCCACATAATCTCACTCCCCAGAGTGACAGGTGCATCCCACATATCCTACCCCAAGAGTCCAGAGGGACATACGTGCCCCATATAATATGTGTCAAAATCCATATTACCTACCAGAAGTTCAAACACACTAGACGATTCAGCATG
>CLocus_321_Sample_6_Locus_3817_Allele_1
TGCAGGCAGGAACCTGTATAACTGTTTGAAATGGAAGAAATGGGTACGTGCTACAAATTACAGTTTTTACACGGTATTATATGTGCCGTTGCATCTTGGAGGTGTGATTGTGCAAAACTTTTGTCTCTTTTGGCCCTCGTACAGCAAGTGTCCCACATAATCTCACTCCCCAGAGTGACAGGTGCATCCCACATATCCTACCCCAAGAGTCCAGAGGGACATACGTGCCCCATATAATATGTGTCAAAATCCATATTACCTACCAGAAGTTCAAACACACTAGACGATTCAGCATG
>CLocus_321_Sample_7_Locus_7807_Allele_0
TGCAGGCAGGAACCTGTATAACTGTTTGAAATGGAAGAAATGGGTACGTGCTACAAATTACAGTTTTTACACGGTATTATATGAGCCGTTGCATCTTGGAGGTGTGATTGTGCAAAACTTTTGTCTCTTTTGGCCCTCGTACAGCAAGTGTCCCACATAATCTCACTCCCCAGAGTGACAGGTGCATCCCACATATCCTACCCCAAGAGTCCAGAGGGACATACGTGCCCCATATAATATGTGTCAAAATCCATATTACCTACCAGAAGTTCAAACACACTAGACGATTCAGCATG
>CLocus_321_Sample_7_Locus_7807_Allele_1
TGCAGGCAGGAACCTGTATAACTGTTTGAAATGGAAGAAATGGGTACGTGCTACAAATTACAGTTTTTACACGGTATTATATGTGCCGTTGCATCTTGGAGGTGTGATTGTGCAAAACTTTTGTCTCTTTTGGCCCTCGTACAGCAAGTGTCCCACATAATCTCACTCCCCAGAGTGACAGGTGCATCCCACATATCCTACCCCAAGAGTCCAGAGGGACATACGTGCCCCATATAATATGTGTCAAAATCCATATTACCTACCAGAAGTTCAAACACACTAGACGATTCAGCATG
>CLocus_321_Sample_8_Locus_800_Allele_0
TGCAGGCAGGAACCTGTATAACTGTTTGAAATGGAAGAAATGGGTACGTGCTACAAATTACAGTTTTTACACGGTATTATATGAGCCGTTGCATCTTGGAGGTGTGATTGTGCAAAACTTTTGTCTCTTTTGGCCCTCGTACAGCAAGTGTCCCACATAATCTCACTCCCCAGAGTGACAGGTGCATCCCACATATCCTACCCCAAGAGTCCAGAGGGACATACGTGCCCCATATAATATGTGTCAAAATCCATATTACCTACCAGAAGTTCAAACACACTAGACGATTCAGCATG
>CLocus_321_Sample_16_Locus_509_Allele_0
TGCAGGCAGGAACCTGTATAACTGTTTGAAATGGAAGAAATGGGTACGTGCTACAAATTACAGTTTTTACACGGTATTATATGAGCCGTTGCATCTTGGAGGTGTGATTGTGCAAAACTTTTGTCTCTTTTGGCCCTCGTACAGCAAGTGTCCCACATAATCTCACTCCCCAGAGTGACAGGTGCATCCCACATATCCTACCCCAAGAGTCCAGAGGGACATACGTGCCCCATATAATATGTGTCAAAATCCATATTACCTACCAGAAGTTCAAACACACTAGACGATTCAGCATG
>CLocus_321_Sample_2_Locus_2049_Allele_0
TGCAGGCAGGAACCTGTATAACTGTTTGAAATGGAAGAAATGGGTACGTGCTACAAATTACAGTTTTTACACGGTATTATATGAGCCGTTGCATCTTGGAGGTGTGATTGTGCAAAACTTTTGTCTCTTTTGGCCCTCGTACAGCAAGTGTCCCACATAATCTCACTCCCCAGAGTGACAGGTGCATCCCACATATCCTACCCCAAGAGTCCAGAGGGACATACGTGCCCCATATAATATGTGTCAAAATCCATATTACCTACCAGAAGTTCAAACACACTAGACGATTCAGCATG
>CLocus_321_Sample_3_Locus_6275_Allele_0
TGCAGGCAGGAACCTGTATAACTGTTTGAAATGGAAGAAATGGGTACGTGCTACAAATTACAGTTTTTACACGGTATTATATGAGCCGTTGCATCTTGGAGGTGTGATTGTGCAAAACTTTTGTCTCTTTTGGCCCTCGTACAGCAAGTGTCCCACATAATCTCACTCCCCAGAGTGACAGGTGCATCCCACATATCCTACCCCAAGAGTCCAGAGGGACATACGTGCCCCATATAATATGTGTCAAAATCCATATTACCTACCAGAAGTTCAAACACACTAGACGATTCAGCATG
>CLocus_321_Sample_9_Locus_6997_Allele_0
TGCAGGCAGGAACCTGTATAACTGTTTGAAATGGAAGAAATGGGTACGTGCTACAAATTACAGTTTTTACACGGTATTATATGAGCCGTTGCATCTTGGAGGTGTGATTGTGCAAAACTTTTGTCTCTTTTGGCCCTCGTACAGCAAGTGTCCCACATAATCTCACTCCCCAGAGTGACAGGTGCATCCCACATATCCTACCCCAAGAGTCCAGAGGGACATACGTGCCCCATATAATATGTGTCAAAATCCATATTACCTACCAGAAGTTCAAACACACTAGACGATTCAGCATG
>CLocus_321_Sample_19_Locus_23_Allele_0
TGCAGGCAGGAACCTGTATAACTGTTTGAAATGGAAGAAATGGGTACGTGCTACAAATTACAGTTTTTACACGGTATTATATGAGCCGTTGCATCTTGGAGGTGTGATTGTGCAAAACTTTTGTCTCTTTTGGCCCTCGTACAGCAAGTGTCCCACATAATCTCACTCCCCAGAGTGACAGGTGCATCCCACATATCCTACCCCAAGAGTCCAGAGGGACATACGTGCCCCATATAATATGTGTCAAAATCCATATTACCTACCAGAAGTTCAAACACACTAGACGATTCAGCATG
>CLocus_321_Sample_1_Locus_389_Allele_0
TGCAGGCAGGAACCTGTATAACTGTTTGAAATGGAAGAAATGGGTACGTGCTACAAATTACAGTTTTTACACGGTATTATATGAGCCGTTGCATCTTGGAGGTGTGATTGTGCAAAACTTTTGTCTCTTTTGGCCCTCGTACAGCAAGTGTCCCACATAATCTCACTCCCCAGAGTGACAGGTGCATCCCACATATCCTACCCCAAGAGTCCAGAGGGACATACGTGCCCCATATAATATGTGTCAAAATCCATATTACCTACCAGAAGTTCAAACACACTAGACGATTCAGCATG
>CLocus_321_Sample_11_Locus_3842_Allele_0
TGCAGGCAGGAACCTGTATAACTGTTTGAAATGGAAGAAATGGGTACGTGCTACAAATTACAGTTTTTACACGGTATTATATGAGCCGTTGCATCTTGGAGGTGTGATTGTGCAAAACTTTTGTCTCTTTTGGCCCTCGTACAGCAAGTGTCCCACATAATCTCACTCCCCAGAGTGACAGGTGCATCCCACATATCCTACCCCAAGAGTCCAGAGGGACATACGTGCCCCATATAATATGTGTCAAAATCCATATTACCTACCAGAAGTTCAAACACACTAGACGATTCAGCATG
>CLocus_321_Sample_21_Locus_3022_Allele_0
TGCAGGCAGGAACCTGTATAACTGTTTGAAATGGAAGAAATGGGTACGTGCTACAAATTACAGTTTTTACACGGTATTATATGAGCCGTTGCATCTTGGAGGTGTGATTGTGCAAAACTTTTGTCTCTTTTGGCCCTCGTACAGCAAGTGTCCCACATAATCTCACTCCCCAGAGTGACAGGTGCATCCCACATATCCTACCCCAAGAGTCCAGAGGGACATACGTGCCCCATATAATATGTGTCAAAATCCATATTACCTACCAGAAGTTCAAACACACTAGACGATTCAGCATG
>CLocus_321_Sample_13_Locus_519_Allele_0
TGCAGGCAGGAACCTGTATAACTGTTTGAAATGGAAGAAATGGGTACGTGCTACAAATTACAGTTTTTACACGGTATTATATGAGCCGTTGCATCTTGGAGGTGTGATTGTGCAAAACTTTTGTCTCTTTTGGCCCTCGTACAGCAAGTGTCCCACATAATCTCACTCCCCAGAGTGACAGGTGCATCCCACATATCCTACCCCAAGAGTCCAGAGGGACATACGTGCCCCATATAATATGTGTCAAAATCCATATTACCTACCAGAAGTTCAAACACACTAGACGATTCAGCATG
>CLocus_321_Sample_20_Locus_823_Allele_0
TGCAGGCAGGAACCTGTATAACTGTTTGAAATGGAAGAAATGGGTACGTGCTACAAATTACAGTTTTTACACGGTATTATATGAGCCGTTGCATCTTGGAGGTGTGATTGTGCAAAACTTTTGTCTCTTTTGGCCCTCGTACAGCAAGTGTCCCACATAATCTCACTCCCCAGAGTGACAGGTGCATCCCACATATCCTACCCCAAGAGTCCAGAGGGACATACGTGCCCCATATAATATGTGTCAAAATCCATATTACCTACCAGAAGTTCAAACACACTAGACGATTCAGCATG
>CLocus_321_Sample_20_Locus_823_Allele_1
TGCAGGCAGGAACCTGTATAACTGTTTGAAATGGAAGAAATGGGTACGTGCTACAAATTACAGTTTTTACACGGTATTATATGTGCCGTTGCATCTTGGAGGTGTGATTGTGCAAAACTTTTGTCTCTTTTGGCCCTCGTACAGCAAGTGTCCCACATAATCTCACTCCCCAGAGTGACAGGTGCATCCCACATATCCTACCCCAAGAGTCCAGAGGGACATACGTGCCCCATATAATATGTGTCAAAATCCATATTACCTACCAGAAGTTCAAACACACTAGACGATTCAGCATG
>CLocus_321_Sample_5_Locus_2184_Allele_0
TGCAGGCAGGAACCTGTATAACTGTTTGAAATGGAAGAAATGGGTACGTGCTACAAATTACAGTTTTTACACGGTATTATATGAGCCGTTGCATCTTGGAGGTGTGATTGTGCAAAACTTTTGTCTCTTTTGGCCCTCGTACAGCAAGTGTCCCACATAATCTCACTCCCCAGAGTGACAGGTGCATCCCACATATCCTACCCCAAGAGTCCAGAGGGACATACGTGCCCCATATAATATGTGTCAAAATCCATATTACCTACCAGAAGTTCAAACACACTAGACGATTCAGCATG
>CLocus_321_Sample_4_Locus_126_Allele_0
TGCAGGCAGGAACCTGTATAACTGTTTGAAATGGAAGAAATGGGTACGTGCTACAAATTACAGTTTTTACACGGTATTATATGAGCCGTTGCATCTTGGAGGTGTGATTGTGCAAAACTTTTGTCTCTTTTGGCCCTCGTACAGCAAGTGTCCCACATAATCTCACTCCCCAGAGTGACAGGTGCATCCCACATATCCTACCCCAAGAGTCCAGAGGGACATACGTGCCCCATATAATATGTGTCAAAATCCATATTACCTACCAGAAGTTCAAACACACTAGACGATTCAGCATG
>CLocus_321_Sample_15_Locus_3083_Allele_0
TGCAGGCAGGAACCTGTATAACTGTTTGAAATGGAAGAAATGGGTACGTGCTACAAATTACAGTTTTTACACGGTATTATATGAGCCGTTGCATCTTGGAGGTGTGATTGTGCAAAACTTTTGTCTCTTTTGGCCCTCGTACAGCAAGTGTCCCACATAATCTCACTCCCCAGAGTGACAGGTGCATCCCACATATCCTACCCCAAGAGTCCAGAGGGACATACGTGCCCCATATAATATGTGTCAAAATCCATATTACCTACCAGAAGTTCAAACACACTAGACGATTCAGCATG
>CLocus_333_Sample_17_Locus_4553_Allele_0
TGCAGGACATTGCCCCAACCCTGCAAAGTGTTGCCACCTAACTGGTGCCATAATTGTGTCTTTAGAAGGTCATTTCATCATTGTTTTTTTTATCAAGCCTGCTGCTTCAGGAAGATGGGTAACATAGTAAGAACAATGAATTCCATTATGAATTCCATTACAGTGGGCCCATTGCTGTACTTCATTTGCTGTGAAGTGAATCCCTTGATCAGAGGCAATGCTGTGTGAGATACCATGACAGTGGATTAGGCATTCTGTGAGTTCATAGATGATAGTTTTGGCAGAAGCATTGCATG
>CLocus_333_Sample_18_Locus_7018_Allele_0
TGCAGGACATTGCCCCAACCCTGCAAAGTGTTGCCACCTAACTGGTGCCATAATTGTGTCTTTAGAAGGTCATTTCATCATTGTTTTTTTTATCAAGCCTGCTGCTTCAGGAAGATGGGTAACATAGTAAGAACAATGAATTCCATTATGAATTCCATTACAGTGGGCCCATTGCTGTACTTCATTTGCTGTGAAGTGAATCCCTTGATCAGAGGCAATGCTGTGTGAGATACCATGACAGTGGATTAGGCATTCTGTGAGTTCATAGATGATAGTTTTGGCAGAAGCATTGCATG
>CLocus_333_Sample_6_Locus_4927_Allele_0
TGCAGGACATTGCCCCAACCCTGCAAAGTGTTGCCACCTAACTGGTGCCATAATTGTGTCTTTAGAAGGTCATTTCATCATTGTTTTTTTTATCAAGCCTGCTGCTTCAGGAAGATGGGTAACATAGTAAGAACAATGAATTCCATTATGAATTCCATTACAGTGGGCCCATTGCTGTACTTCATTTGCTGTGAAGTGAATCCCTTGATCAGAGGCAATGCTGTGTGAGATACCATGACAGTGGATTAGGCATTCTGTGAGTTCATAGATGATAGTTTTGGCAGAAGCATTGCATG
>CLocus_333_Sample_6_Locus_4927_Allele_1
TGCAGGACATTGCCCCAACCCTGCAAAGTGTTGCCACCTAACTGGTGCCATAATTGTGTCTTTAGAAGGTCATTTCATCATTGTTTTTTTTATCAAGCCTGCTGCTTCAGGAAGATGGGTAACATAGTAAGAACTATGAATTCCATTATGAATTCCATTACAGTGGGCCCATTGCTGTACTTCATTTGCTGTGAAGTGAATCCCTTGATCAGAGGCAATGCTGTGTGAGATACCATGACAGTGGATTAGGCATTCTGTGAGTTCATAGATGATAGTTTTGGCAGAAGCATTGCATG
>CLocus_333_Sample_7_Locus_35_Allele_0
TGCAGGACATTGCCCCAACCCTGCAAAGTGTTGCCACCTAACTGGTGCCATAATTGTGTCTTTAGAAGGTCATTTCATCATTGTTTTTTTTATCAAGCCTGCTGCTTCAGGAAGATGGGTAACATAGTAAGAACTATGAATTCCATTATGAATTCCATTACAGTGGGCCCATTGCTGTACTTCATTTGCTGTGAAGTGAATCCCTTGATCAGAGGCAATGCTGTGTGAGATACCATGACAGTGGATTAGGCATTCTGTGAGTTCATAGATGATAGTTTTGGCAGAAGCATTGCATG
>CLocus_333_Sample_8_Locus_4242_Allele_0
TGCAGGACATTGCCCCAACCCTGCAAAGTGTTGCCACCTAACTGGTGCCATAATTGTGTCTTTAGAAGGTCATTTCATCATTGTTTTTTTTATCAAGCCTGCTGCTTCAGGAAGATGGGTAACATAGTAAGAACAATGAATTCCATTATGAATTCCATTACAGTGGGCCCATTGCTGTACTTCATTTGCTGTGAAGTGAATCCCTTGATCAGAGGCAATGCTGTGTGAGATACCATGACAGTGGATTAGGCATTCTGTGAGTTCATAGATGATAGTTTTGGCAGAAGCATTGCATG
>CLocus_333_Sample_8_Locus_4242_Allele_1
TGCAGGACATTGCCCCAACCCTGCAAAGTGTTGCCACCTAACTGGTGCCATAATTGTGTCTTTAGAAGGTCATTTCATCATTGTTTTTTTTATCAAGCCTGCTGCTTCAGGAAGATGGGTAACATAGTAAGAACTATGAATTCCATTATGAATTCCATTACAGTGGGCCCATTGCTGTACTTCATTTGCTGTGAAGTGAATCCCTTGATCAGAGGCAATGCTGTGTGAGATACCATGACAGTGGATTAGGCATTCTGTGAGTTCATAGATGATAGTTTTGGCAGAAGCATTGCATG
>CLocus_333_Sample_16_Locus_7359_Allele_0
TGCAGGACATTGCCCCAACCCTGCAAAGTGTTGCCACCTAACTGGTGCCATAATTGTGTCTTTAGAAGGTCATTTCATCATTGTTTTTTTTATCAAGCCTGCTGCTTCAGGAAGATGGGTAACATAGTAAGAACAATGAATTCCATTATGAATTCCATTACAGTGGGCCCATTGCTGTACTTCATTTGCTGTGAAGTGAATCCCTTGATCAGAGGCAATGCTGTGTGAGATACCATGACAGTGGATTAGGCATTCTGTGAGTTCATAGATGATAGTTTTGGCAGAAGCATTGCATG
>CLocus_333_Sample_2_Locus_6966_Allele_0
TGCAGGACATTGCCCCAACCCTGCAAAGTGTTGCCACCTAACTGGTGCCATAATTGTGTCTTTAGAAGGTCATTTCATCATTGTTTTTTTTATCAAGCCTGCTGCTTCAGGAAGATGGGTAACATAGTAAGAACAATGAATTCCATTATGAATTCCATTACAGTGGGCCCATTGCTGTACTTCATTTGCTGTGAAGTGAATCCCTTGATCAGAGGCAATGCTGTGTGAGATACCATGACAGTGGATTAGGCATTCTGTGAGTTCATAGATGATAGTTTTGGCAGAAGCATTGCATG
>CLocus_333_Sample_2_Locus_6966_Allele_1
TGCAGGACATTGCCCCAACCCTGCAAAGTGTTGCCACCTAACTGGTGCCATAATTGTGTCTTTAGAAGGTCATTTCATCATTGTTTTTTTTATCAAGCCTGCTGCTTCAGGAAGATGGGTAACATAGTAAGAACTATGAATTCCATTATGAATTCCATTACAGTGGGCCCATTGCTGTACTTCATTTGCTGTGAAGTGAATCCCTTGATCAGAGGCAATGCTGTGTGAGATACCATGACAGTGGATTAGGCATTCTGTGAGTTCATAGATGATAGTTTTGGCAGAAGCATTGCATG
>CLocus_333_Sample_3_Locus_1782_Allele_0
TGCAGGACATTGCCCCAACCCTGCAAAGTGTTGCCACCTAACTGGTGCCATAATTGTGTCTTTAGAAGGTCATTTCATCATTGTTTTTTTTATCAAGCCTGCTGCTTCAGGAAGATGGGTAACATAGTAAGAACAATGAATTCCATTATGAATTCCATTACAGTGGGCCCATTGCTGTACTTCATTTGCTGTGAAGTGAATCCCTTGATCAGAGGCAATGCTGTGTGAGATACCATGACAGTGGATTAGGCATTCTGTGAGTTCATAGATGATAGTTTTGGCAGAAGCATTGCATG
>CLocus_333_Sample_3_Locus_1782_Allele_1
TGCAGGACATTGCCCCAACCCTGCAAAGTGTTGCCACCTAACTGGTGCCATAATTGTGTCTTTAGAAGGTCATTTCATCATTGTTTTTTTTATCAAGCCTGCTGCTTCAGGAAGATGGGTAACATAGTAAGAACTATGAATTCCATTATGAATTCCATTACAGTGGGCCCATTGCTGTACTTCATTTGCTGTGAAGTGAATCCCTTGATCAGAGGCAATGCTGTGTGAGATACCATGACAGTGGATTAGGCATTCTGTGAGTTCATAGATGATAGTTTTGGCAGAAGCATTGCATG
>CLocus_333_Sample_9_Locus_5010_Allele_0
TGCAGGACATTGCCCCAACCCTGCAAAGTGTTGCCACCTAACTGGTGCCATAATTGTGTCTTTAGAAGGTCATTTCATCATTGTTTTTTTTATCAAGCCTGCTGCTTCAGGAAGATGGGTAACATAGTAAGAACAATGAATTCCATTATGAATTCCATTACAGTGGGCCCATTGCTGTACTTCATTTGCTGTGAAGTGAATCCCTTGATCAGAGGCAATGCTGTGTGAGATACCATGACAGTGGATTAGGCATTCTGTGAGTTCATAGATGATAGTTTTGGCAGAAGCATTGCATG
>CLocus_333_Sample_19_Locus_3079_Allele_0
TGCAGGACATTGCCCCAACCCTGCAAAGTGTTGCCACCTAACTGGTGCCATAATTGTGTCTTTAGAAGGTCATTTCATCATTGTTTTTTTTATCAAGCCTGCTGCTTCAGGAAGATGGGTAACATAGTAAGAACAATGAATTCCATTATGAATTCCATTACAGTGGGCCCATTGCTGTACTTCATTTGCTGTGAAGTGAATCCCTTGATCAGAGGCAATGCTGTGTGAGATACCATGACAGTGGATTAGGCATTCTGTGAGTTCATAGATGATAGTTTTGGCAGAAGCATTGCATG
>CLocus_333_Sample_1_Locus_401_Allele_0
TGCAGGACATTGCCCCAACCCTGCAAAGTGTTGCCACCTAACTGGTGCCATAATTGTGTCTTTAGAAGGTCATTTCATCATTGTTTTTTTTATCAAGCCTGCTGCTTCAGGAAGATGGGTAACATAGTAAGAACTATGAATTCCATTATGAATTCCATTACAGTGGGCCCATTGCTGTACTTCATTTGCTGTGAAGTGAATCCCTTGATCAGAGGCAATGCTGTGTGAGATACCATGACAGTGGATTAGGCATTCTGTGAGTTCATAGATGATAGTTTTGGCAGAAGCATTGCATG
>CLocus_333_Sample_11_Locus_5006_Allele_0
TGCAGGACATTGCCCCAACCCTGCAAAGTGTTGCCACCTAACTGGTGCCATAATTGTGTCTTTAGAAGGTCATTTCATCATTGTTTTTTTTATCAAGCCTGCTGCTTCAGGAAGATGGGTAACATAGTAAGAACAATGAATTCCATTATGAATTCCATTACAGTGGGCCCATTGCTGTACTTCATTTGCTGTGAAGTGAATCCCTTGATCAGAGGCAATGCTGTGTGAGATACCATGACAGTGGATTAGGCATTCTGTGAGTTCATAGATGATAGTTTTGGCAGAAGCATTGCATG
>CLocus_333_Sample_21_Locus_5699_Allele_0
TGCAGGACATTGCCCCAACCCTGCAAAGTGTTGCCACCTAACTGGTGCCATAATTGTGTCTTTAGAAGGTCATTTCATCATTGTTTTTTTTATCAAGCCTGCTGCTTCAGGAAGATGGGTAACATAGTAAGAACAATGAATTCCATTATGAATTCCATTACAGTGGGCCCATTGCTGTACTTCATTTGCTGTGAAGTGAATCCCTTGATCAGAGGCAATGCTGTGTGAGATACCATGACAGTGGATTAGGCATTCTGTGAGTTCATAGATGATAGTTTTGGCAGAAGCATTGCATG
>CLocus_333_Sample_21_Locus_5699_Allele_1
TGCAGGACATTGCCCCAACCCTGCAAAGTGTTGCCACCTAACTGGTGCCATAATTGTGTCTTTAGAAGGTCATTTCATCATTGTTTTTTTTATCAAGCCTGCTGCTTCAGGAAGATGGGTAACATAGTAAGAACTATGAATTCCATTATGAATTCCATTACAGTGGGCCCATTGCTGTACTTCATTTGCTGTGAAGTGAATCCCTTGATCAGAGGCAATGCTGTGTGAGATACCATGACAGTGGATTAGGCATTCTGTGAGTTCATAGATGATAGTTTTGGCAGAAGCATTGCATG
>CLocus_333_Sample_13_Locus_7269_Allele_0
TGCAGGACATTGCCCCAACCCTGCAAAGTGTTGCCACCTAACTGGTGCCATAATTGTGTCTTTAGAAGGTCATTTCATCATTGTTTTTTTTATCAAGCCTGCTGCTTCAGGAAGATGGGTAACATAGTAAGAACAATGAATTCCATTATGAATTCCATTACAGTGGGCCCATTGCTGTACTTCATTTGCTGTGAAGTGAATCCCTTGATCAGAGGCAATGCTGTGTGAGATACCATGACAGTGGATTAGGCATTCTGTGAGTTCATAGATGATAGTTTTGGCAGAAGCATTGCATG
>CLocus_333_Sample_20_Locus_1881_Allele_0
TGCAGGACATTGCCCCAACCCTGCAAAGTGTTGCCACCTAACTGGTGCCATAATTGTGTCTTTAGAAGGTCATTTCATCATTGTTTTTTTTATCAAGCCTGCTGCTTCAGGAAGATGGGTAACATAGTAAGAACAATGAATTCCATTATGAATTCCATTACAGTGGGCCCATTGCTGTACTTCATTTGCTGTGAAGTGAATCCCTTGATCAGAGGCAATGCTGTGTGAGATACCATGACAGTGGATTAGGCATTCTGTGAGTTCATAGATGATAGTTTTGGCAGAAGCATTGCATG
>CLocus_333_Sample_5_Locus_2209_Allele_0
TGCAGGACATTGCCCCAACCCTGCAAAGTGTTGCCACCTAACTGGTGCCATAATTGTGTCTTTAGAAGGTCATTTCATCATTGTTTTTTTTATCAAGCCTGCTGCTTCAGGAAGATGGGTAACATAGTAAGAACTATGAATTCCATTATGAATTCCATTACAGTGGGCCCATTGCTGTACTTCATTTGCTGTGAAGTGAATCCCTTGATCAGAGGCAATGCTGTGTGAGATACCATGACAGTGGATTAGGCATTCTGTGAGTTCATAGATGATAGTTTTGGCAGAAGCATTGCATG
>CLocus_333_Sample_4_Locus_1744_Allele_0
TGCAGGACATTGCCCCAACCCTGCAAAGTGTTGCCACCTAACTGGTGCCATAATTGTGTCTTTAGAAGGTCATTTCATCATTGTTTTTTTTATCAAGCCTGCTGCTTCAGGAAGATGGGTAACATAGTAAGAACAATGAATTCCATTATGAATTCCATTACAGTGGGCCCATTGCTGTACTTCATTTGCTGTGAAGTGAATCCCTTGATCAGAGGCAATGCTGTGTGAGATACCATGACAGTGGATTAGGCATTCTGTGAGTTCATAGATGATAGTTTTGGCAGAAGCATTGCATG
>CLocus_333_Sample_4_Locus_1744_Allele_1
TGCAGGACATTGCCCCAACCCTGCAAAGTGTTGCCACCTAACTGGTGCCATAATTGTGTCTTTAGAAGGTCATTTCATCATTGTTTTTTTTATCAAGCCTGCTGCTTCAGGAAGATGGGTAACATAGTAAGAACTATGAATTCCATTATGAATTCCATTACAGTGGGCCCATTGCTGTACTTCATTTGCTGTGAAGTGAATCCCTTGATCAGAGGCAATGCTGTGTGAGATACCATGACAGTGGATTAGGCATTCTGTGAGTTCATAGATGATAGTTTTGGCAGAAGCATTGCATG
>CLocus_333_Sample_15_Locus_2171_Allele_0
TGCAGGACATTGCCCCAACCCTGCAAAGTGTTGCCACCTAACTGGTGCCATAATTGTGTCTTTAGAAGGTCATTTCATCATTGTTTTTTTTATCAAGCCTGCTGCTTCAGGAAGATGGGTAACATAGTAAGAACAATGAATTCCATTATGAATTCCATTACAGTGGGCCCATTGCTGTACTTCATTTGCTGTGAAGTGAATCCCTTGATCAGAGGCAATGCTGTGTGAGATACCATGACAGTGGATTAGGCATTCTGTGAGTTCATAGATGATAGTTTTGGCAGAAGCATTGCATG
>CLocus_333_Sample_15_Locus_2171_Allele_1
TGCAGGACATTGCCCCAACCCTGCAAAGTGTTGCCACCTAACTGGTGCCATAATTGTGTCTTTAGAAGGTCATTTCATCATTGTTTTTTTTATCAAGCCTGCTGCTTCAGGAAGATGGGTAACATAGTAAGAACTATGAATTCCATTATGAATTCCATTACAGTGGGCCCATTGCTGTACTTCATTTGCTGTGAAGTGAATCCCTTGATCAGAGGCAATGCTGTGTGAGATACCATGACAGTGGATTAGGCATTCTGTGAGTTCATAGATGATAGTTTTGGCAGAAGCATTGCATG
>CLocus_336_Sample_17_Locus_6520_Allele_0
TGCAGGGAGGCACAAAATACAGAAACATATGAAACATCCCAAACTGGCATGAATGAGAACAGCTGGGGAAGTTCCAGGGACTCTGAAGGTGGGCTTGGGTGTGGACAGATGAGAATGGCCAGGATGTTGGGAAGTGGTTTCTACACTCGGGAAAGCTTTAAGAACAAACAACGAGTAGATTCCAACACTACTTCACACTGTCAATATTAAAATCTTCAGGAGTAGGGACAGTAGTCGCAAGCTCCCTCAGTGATTCTGACATGCTGAAAGTAGGACCCACTGATCATAACAGCATG
>CLocus_336_Sample_18_Locus_1511_Allele_0
TGCAGGGAGGCACAAAATACAGAAACATATGAAACATCCCAAACTGGCATGAATGAGAACAGCTGGGGAAGTTCCAGGGACTCTGAAGGTGGGCTTGGGTGTGGACAGATGAGAATGGCCAGGATGTTGGGAAGTGGTTTCTACACTCGGGAAAGCTTTAAGAACAAACAACGAGTAGATTCCAACACTACTTCACACTGTCAATATTAAAATCTTCAGGAGTAGGGACAGTAGTCGCAAGCTCCCTCAGTGATTCTGACATGCTGAAAGTAGGACCCACTGATCATAACAGCATG
>CLocus_336_Sample_6_Locus_4712_Allele_0
TGCAGGGAGGCACAAAATACAGAAACATATGAAACATCCCAAACTGGCATGAATGAGAACAGCTGGGGAAGTTCCAGGGACTCTGAAGGTGGGCTTGGGTGTGGACAGATGAGAATGGCCAGGATGTTGGGAAGTGGTTTCTACACTCGGGAAAGCTTTAAGAACAAACAACGAGTAGATTCCAACACTACTTCACACTGTCAATATTAAAATCTTCAGGAGTAGGGACAGTAGTCGCAAGCTCCCTCAGTGATTCTGACATGCTGAAAGTAGGACCCACTGATCATAACAGCATG
>CLocus_336_Sample_7_Locus_40_Allele_0
TGCAGGGAGGCACAAAATACAGAAACATATGAAACATCCCAAACTGGCATGAATGAGAACAGCTGGGGAAGTTCCAGGGACTCTGAAGGTGGGCTTGGGTGTGGACAGATGAGAATGGCCAGGATGTTGGGAAGTGGTTTCTACACTCGGGAAAGCTTTAAGAACAAACAACGAGTAGATTCCAACACTACTTCACACTGTCAATATTAAAATCTTCAGGAGTAGGGACAGTAGTCGCAAGCTCCCTCAGTGATTCTGACATGCTGAAAGTAGGACCCACTGATCATAACAGCATG
>CLocus_336_Sample_8_Locus_821_Allele_0
TGCAGGGAGGCACAAAATACAGAAACATATGAAACATCCCAAACTGGCATGAATGAGAACAGCTGGGGAAGTTCCAGGGACTCTGAAGGTGGGCTTGGGTGTGGACAGATGAGAATGGCCAGGATGTTGGGAAGTGGTTTCTACACTCGGGAAAGCTTTAAGAACAAACAACGAGTAGATTCCAACACTACTTCACACTGTCAATATTAAAATCTTCAGGAGTAGGGACAGTAGTCGCAAGCTCCCTCAGTGATTCTGACATGCTGAAAGTAGGACCCACTGATCATAACAGCATG
>CLocus_336_Sample_16_Locus_535_Allele_0
TGCAGGGAGGCACAAAATACAGAAACATATGAAACATCCCAAACTGGCATGAATGAGAACAGCTGGGGAAGTTCCAGGGACTCTGAAGGTGGGCTTGGGTGTGGACAGATGAGAATGGCCAGGATGTTGGGAAGTGGTTTCTACACTCGGGAAAGCTTTAAGAACAAACAACGAGTAGATTCCAACACTACTTCACACTGTCAATATTAAAATCTTCAGGAGTAGGGACAGTAGTCGCAAGCTCCCTCAGTGATTCTGACATGCTGAAAGTAGGACCCACTGATCATAACAGCATG
>CLocus_336_Sample_2_Locus_6304_Allele_0
TGCAGGGAGGCACAAAATACAGAAACATATGAAACATCCCAAACTGGCATGAATGAGAACAGCTGGGGAAGTTCCAGGGACTCTGAAGGTGGGCTTGGGTGTGGACAGATGAGAATGGCCAGGATGTTGGGAAGTGGTTTCTACACTCGGGAAAGCTTTAAGAACAAACAACGAGTAGATTCCAACACTACTTCACACTGTCAATATTAAAATCTTCAGGAGTAGGGACAGTAGTCGCAAGCTCCCTCAGTGATTCTGACATGCTGAAAGTAGGACCCACTGATCATAACAGCATG
>CLocus_336_Sample_3_Locus_1182_Allele_0
TGCAGGGAGGCACAAAATACAGAAACATATGAAACATCCCAAACTGGCATGAATGAGAACAGCTGGGGAAGTTCCAGGGACTCTGAAGGTGGGCTTGGGTGTGGACAGATGAGAATGGCCAGGATGTTGGGAAGTGGTTTCTACACTCGGGAAAGCTTTAAGAACAAACAACGAGTAGATTCCAACACTACTTCACACTGTCAATATTAAAATCTTCAGGAGTAGGGACAGTAGTCGCAAGCTCCCTCAGTGATTCTGACATGCTGAAAGTAGGACCCACTGATCATAACAGCATG
>CLocus_336_Sample_9_Locus_7022_Allele_0
TGCAGGGAGGCACAAAATACAGAAACATATGAAACATCCCAAACTGGCATGAATGAGAACAGCTGGGGAAGTTCCAGGGACTCTGAAGGTGGGCTTGGGTGTGGACAGATGAGAATGGCCAGGATGTTGGGAAGTGGTTTCTACACTCGGGAAAGCTTTAAGAACAAACAACGAGTAGATTCCAACACTACTTCACACTGTCAATATTAAAATCTTCAGGAGTAGGGACAGTAGTCGCAAGCTCCCTCAGTGATTCTGACATGCTGAAAGTAGGACCCACTGATCATAACAGCATG
>CLocus_336_Sample_1_Locus_404_Allele_0
TGCAGGGAGGCACAAAATACAGAAACATATGAAACATCCCAAACTGGCATGAATGAGAACAGCTGGGGAAGTTCCAGGGACTCTGAAGGTGGGCTTGGGTGTGGACAGATGAGAATGGCCAGGATGTTGGGAAGTGGTTTCTACACTCGGGAAAGCTTTAAGAACAAACAACGAGTAGATTCCAACACTACTTCACACTGTCAATATTAAAATCTTCAGGAGTAGGGACAGTAGTCGCAAGCTCCCTCAGTGATTCTGACATGCTGAAAGTAGGACCCACTGATCATAACAGCATG
>CLocus_336_Sample_10_Locus_388_Allele_0
TGCAGGGAGGCACAAAATACAGAAACATATGAAACATCCCAAACTGGCATGAATGAGAACAGCTGGGGAAGTTCCAGGGACTCTGAAGGTGGGCTTGGGTGTGGACAGATGAGAATGGCCAGGATGTTGGGAAGTGGTTTCTACACTCGGGAAAGCTTTAAGAACAAACAACGAGTAGATTCCAACACTACTTCACACTGTCAATATTAAAATCTTCAGGAGTAGGGACAGTAGTCGCAAGCTCCCTCAGTGATTCTGACATGCTGAAAGTAGGACCCACTGATCATAACAGCATG
>CLocus_336_Sample_11_Locus_3089_Allele_0
TGCAGGGAGGCACAAAATACAGAAACATATGAAACATCCCAAACTGGCATGAATGAGAACAGCTGGGGAAGTTCCAGGGACTCTGAAGGTGGGCTTGGGTGTGGACAGATGAGAATGGCCAGGATGTTGGGAAGTGGTTTCTACACTCGGGAAAGCTTTAAGAACAAACAACGAGTAGATTCCAACACTACTTCACACTGTCAATATTAAAATCTTCAGGAGTAGGGACAGTAGTCGCAAGCTCCCTCAGTGATTCTGACATGCTGAAAGTAGGACCCACTGATCATAACAGCATG
>CLocus_336_Sample_21_Locus_610_Allele_0
TGCAGGGAGGCACAAAATACAGAAACATATGAAACATCCCAAACTGGCATGAATGAGAACAGCTGGGGAAGTTCCAGGGACTCTGAAGGTGGGCTTGGGTGTGGACAGATGAGAATGGCCAGGATGTTGGGAAGTGGTTTCTACACTCGGGAAAGCTTTAAGAACAAACAACGAGTAGATTCCAACACTACTTCACACTGTCAATATTAAAATCTTCAGGAGTAGGGACAGTAGTCGCAAGCTCCCTCAGTGATTCTGACATGCTGAAAGTAGGACCCACTGATCATAACAGCATG
>CLocus_336_Sample_21_Locus_610_Allele_1
TGCAGGGAGGCACAAAATACAGAAACATATGAAACATCCCAAACTGGCATGAATGAGAACAGCTGGGGAAGTTCCAGGGACTCTGAAGGTGGGCTTGGGTGTGGACAGATGAGAATGGCCAGGATGTTGGGAAGTGGTTTCTACACTCGGGAAAGCTTTAAGAACAAACAACGAGTAGATTCCAACACTACTTCACACTGTCAATATTAAAATCTTCAGGAGTAGGGACAGTAGTCGCAAGCTCCCTCAGTGATTCTGACATGCTGAAAGTAGGACCCACTGTTCATAACAGCATG
>CLocus_336_Sample_13_Locus_5285_Allele_0
TGCAGGGAGGCACAAAATACAGAAACATATGAAACATCCCAAACTGGCATGAATGAGAACAGCTGGGGAAGTTCCAGGGACTCTGAAGGTGGGCTTGGGTGTGGACAGATGAGAATGGCCAGGATGTTGGGAAGTGGTTTCTACACTCGGGAAAGCTTTAAGAACAAACAACGAGTAGATTCCAACACTACTTCACACTGTCAATATTAAAATCTTCAGGAGTAGGGACAGTAGTCGCAAGCTCCCTCAGTGATTCTGACATGCTGAAAGTAGGACCCACTGATCATAACAGCATG
>CLocus_336_Sample_20_Locus_495_Allele_0
TGCAGGGAGGCACAAAATACAGAAACATATGAAACATCCCAAACTGGCATGAATGAGAACAGCTGGGGAAGTTCCAGGGACTCTGAAGGTGGGCTTGGGTGTGGACAGATGAGAATGGCCAGGATGTTGGGAAGTGGTTTCTACACTCGGGAAAGCTTTAAGAACAAACAACGAGTAGATTCCAACACTACTTCACACTGTCAATATTAAAATCTTCAGGAGTAGGGACAGTAGTCGCAAGCTCCCTCAGTGATTCTGACATGCTGAAAGTAGGACCCACTGATCATAACAGCATG
>CLocus_336_Sample_5_Locus_4008_Allele_0
TGCAGGGAGGCACAAAATACAGAAACATATGAAACATCCCAAACTGGCATGAATGAGAACAGCTGGGGAAGTTCCAGGGACTCTGAAGGTGGGCTTGGGTGTGGACAGATGAGAATGGCCAGGATGTTGGGAAGTGGTTTCTACACTCGGGAAAGCTTTAAGAACAAACAACGAGTAGATTCCAACACTACTTCACACTGTCAATATTAAAATCTTCAGGAGTAGGGACAGTAGTCGCAAGCTCCCTCAGTGATTCTGACATGCTGAAAGTAGGACCCACTGATCATAACAGCATG
>CLocus_336_Sample_5_Locus_4008_Allele_1
TGCAGGGAGGCACAAAATACAGAAACATATGAAACATCCCAAACTGGCATGAATGAGAACAGCTGGGGAAGTTCCAGGGACTCTGAAGGTGGGCTTGGGTGTGGACAGATGAGAATGGCCAGGATGTTGGGAAGTGGTTTCTACACTCGGGAAAGCTTTAAGAACAAACAACGAGTAGATTCCAACACTACTTCACACTGTCAATATTAAAATCTTCAGGAGTAGGGACAGTAGTCGCAAGCTCCCTCAGTGATTCTGACATGCTGAAAGTAGGACCCACTGTTCATAACAGCATG
>CLocus_336_Sample_4_Locus_5574_Allele_0
TGCAGGGAGGCACAAAATACAGAAACATATGAAACATCCCAAACTGGCATGAATGAGAACAGCTGGGGAAGTTCCAGGGACTCTGAAGGTGGGCTTGGGTGTGGACAGATGAGAATGGCCAGGATGTTGGGAAGTGGTTTCTACACTCGGGAAAGCTTTAAGAACAAACAACGAGTAGATTCCAACACTACTTCACACTGTCAATATTAAAATCTTCAGGAGTAGGGACAGTAGTCGCAAGCTCCCTCAGTGATTCTGACATGCTGAAAGTAGGACCCACTGATCATAACAGCATG
>CLocus_336_Sample_15_Locus_5446_Allele_0
TGCAGGGAGGCACAAAATACAGAAACATATGAAACATCCCAAACTGGCATGAATGAGAACAGCTGGGGAAGTTCCAGGGACTCTGAAGGTGGGCTTGGGTGTGGACAGATGAGAATGGCCAGGATGTTGGGAAGTGGTTTCTACACTCGGGAAAGCTTTAAGAACAAACAACGAGTAGATTCCAACACTACTTCACACTGTCAATATTAAAATCTTCAGGAGTAGGGACAGTAGTCGCAAGCTCCCTCAGTGATTCTGACATGCTGAAAGTAGGACCCACTGATCATAACAGCATG
>CLocus_340_Sample_17_Locus_6525_Allele_0
TGCAGGGCTGCTATGAGTCAGATTTGACTCGATGGCAATACATTTGGGTAAAAACCATGTACAACCAGTTCTAGAAGTACCTGTAAGGTCGTAAGAAAAGCCTATGCTACTTACCTGCCTTGGCAAAAAGAATAAAAAGAACACACTAAAGTACTCACTAAACAAGCAATGGAGACCCAAGCACAAGAAACACAGACCACGACACTGGGCCTTGAGCACCAAGCCTGGGACTCACCGTGTTTACACTTGGAGCATTGCTGTCAGAGGGAAACAGAAGAGAACACGTTAAGGGCATG
>CLocus_340_Sample_18_Locus_1518_Allele_0
TGCAGGGCTGCTATGAGTCAGATTTGACTCGATGGCAATACATTTGGGTAAAAACCATGTACAACCAGTTCTAGAAGTACCTGTAAGGTCGTAAGAAAAGCCTATGCTACTTACCTGCCTTGGCAAAAAGAATAAAAAGAACACACTAAAGTACTCACTAAACAAGCAATGGAGACCCAAGCACAAGAAACACAGACCACGACACTGGGCCTTGAGCACCAAGCCTGGGACTCACCGTGTTTACACTTGGAGCATTGCTGTCAGAGGGAAACAGAAGAGAACACGTTAAGGGCATG
>CLocus_340_Sample_6_Locus_4719_Allele_0
TGCAGGGCTGCTATGAGTCAGATTTGACTCGATGGCAATACATTTGGGTAAAAACCATGTACAACCAGTTCTAGAAGTACCTGTAAGGTCGTAAGAAAAGCCTATGCTACTTACCTGCCTTGGCAAAAAGAATAAAAAGAACACACTAAAGTACTCACTAAACAAGCAATGGAGACCCAAGCACAAGAAACACAGACCACGACACTGGGCCTTGAGCACCAAGCCTGGGACTCACCGTGTTTACACTTGGAGCATTGCTGTCAGAGGGAAACAGAAGAGAACACGTTAAGGGCATG
>CLocus_340_Sample_7_Locus_46_Allele_0
TGCAGGGCTGCTATGAGTCAGATTTGACTCGATGGCAATACATTTGGGTAAAAACCATGTACAACCAGTTCTAGAAGTACCTGTAAGGTCGTAAGAAAAGCCTATGCTACTTACCTGCCTTGGCAAAAAGAATAAAAAGAACACACTAAAGTACTCACTAAACAAGCAATGGAGACCCAAGCACAAGAAACACAGACCACGACACTGGGCCTTGAGCACCAAGCCTGGGACTCACCGTGTTTACACTTGGAGCATTGCTGTCAGAGGGAAACAGAAGAGAACACGTTAAGGGCATG
>CLocus_340_Sample_8_Locus_208_Allele_0
TGCAGGGCTGCTATGAGTCAGATTTGACTCGATGGCAATACATTTGGGTAAAAACCATGTACAACCAGTTCTAGAAGTACCTGTAAGGTCGTAAGAAAAGCCTATGCTACTTACCTGCCTTGGCAAAAAGAATAAAAAGAACACACTAAAGTACTCACTAAACAAGCAATGGAGACCCAAGCACAAGAAACACAGACCACGACACTGGGCCTTGAGCACCAAGCCTGGGACTCACCGTGTTTACACTTGGAGCATTGCTGTCAGAGGGAAACAGAAGAGAACACGTTAAGGGCATG
>CLocus_340_Sample_16_Locus_541_Allele_0
TGCAGGGCTGCTATGAGTCAGATTTGACTCGATGGCAATACATTTGGGTAAAAACCATGTACAACCAGTTCTAGAAGTACCTGTAAGGTCGTAAGAAAAGCCTATGCTACTTACCTGCCTTGGCAAAAAGAATAAAAAGAACACACTAAAGTACTCACTAAACAAGCAATGGAGACCCAAGCACAAGAAACACAGACCACGACACTGGGCCTTGAGCACCAAGCCTGGGACTCACCGTGTTTACACTTGGAGCATTGCTGTCAGAGGGAAACAGAAGAGAACACGTTAAGGGCATG
>CLocus_340_Sample_2_Locus_5982_Allele_0
TGCAGGGCTGCTATGAGTCAGATTTGACTCGATGGCAATACATTTGGGTAAAAACCATGTACAACCAGTTCTAGAAGTACCTGTAAGGTCGTAAGAAAAGCCTATGCTACTTACCTGCCTTGGCAAAAAGAATAAAAAGAACACACTAAAGTACTCACTAAACAAGCAATGGAGACCCAAGCACAAGAAACACAGACCACGACACTGGGCCTTGAGCACCAAGCCTGGGACTCACCGTGTTTACACTTGGAGCATTGCTGTCAGAGGGAAACAGAAGAGAACACGTTAAGGGCATG
>CLocus_340_Sample_3_Locus_4907_Allele_0
TGCAGGGCTGCTATGAGTCAGATTTGACTCGATGGCAATACATTTGGGTAAAAACCATGTACAACCAGTTCTAGAAGTACCTGTAAGGTCGTAAGAAAAGCCTATGCTACTTACCTGCCTTGGCAAAAAGAATAAAAAGAACACACTAAAGTACTCACTAAACAAGCAATGGAGACCCAAGCACAAGAAACACAGACCACGACACTGGGCCTTGAGCACCAAGCCTGGGACTCACCGTGTTTACACTTGGAGCATTGCTGTCAGAGGGAAACAGAAGAGAACACGTTAAGGGCATG
>CLocus_340_Sample_9_Locus_7025_Allele_0
TGCAGGGCTGCTATGAGTCAGATTTGACTCGATGGCAATACATTTGGGTAAAAACCATGTACAACCAGTTCTAGAAGTACCTGTAAGGTCGTAAGAAAAGCCTATGCTACTTACCTGCCTTGGCAAAAAGAATAAAAAGAACACACTAAAGTACTCACTAAACAAGCAATGGAGACCCAAGCACAAGAAACACAGACCACGACACTGGGCCTTGAGCACCAAGCCTGGGACTCACCGTGTTTACACTTGGAGCATTGCTGTCAGAGGGAAACAGAAGAGAACACGTTAAGGGCATG
>CLocus_340_Sample_19_Locus_55_Allele_0
TGCAGGGCTGCTATGAGTCAGATTTGACTCGATGGCAATACATTTGGGTAAAAACCATGTACAACCAGTTCTAGAAGTACCTGTAAGGTCGTAAGAAAAGCCTATGCTACTTACCTGCCTTGGCAAAAAGAATAAAAAGAACACACTAAAGTACTCACTAAACAAGCAATGGAGACCCAAGCACAAGAAACACAGACCACGACACTGGGCCTTGAGCACCAAGCCTGGGACTCACCGTGTTTACACTTGGAGCATTGCTGTCAGAGGGAAACAGAAGAGAACACGTTAAGGGCATG
>CLocus_340_Sample_1_Locus_408_Allele_0
TGCAGGGCTGCTATGAGTCAGATTTGACTCGATGGCAATACATTTGGGTAAAAACCATGTACAACCAGTTCTAGAAGTACCTGTAAGGTCGTAAGAAAAGCCTATGCTACTTACCTGCCTTGGCAAAAAGAATAAAAAGAACACACTAAAGTACTCACTAAACAAGCAATGGAGACCCAAGCACAAGAAACACAGACCACGACACTGGGCCTTGAGCACCAAGCCTGGGACTCACCGTGTTTACACTTGGAGCATTGCTGTCAGAGGGAAACAGAAGAGAACACGTTAAGGGCATG
>CLocus_340_Sample_11_Locus_3095_Allele_0
TGCAGGGCTGCTATGAGTCAGATTTGACTCGATGGCAATACATTTGGGTAAAAACCATGTACAACCAGTTCTAGAAGTACCTGTAAGGTCGTAAGAAAAGCCTATGCTACTTACCTGCCTTGGCAAAAAGAATAAAAAGAACACACTAAAGTACTCACTAAACAAGCAATGGAGACCCAAGCACAAGAAACACAGACCACGACACTGGGCCTTGAGCACCAAGCCTGGGACTCACCGTGTTTACACTTGGAGCATTGCTGTCAGAGGGAAACAGAAGAGAACACGTTAAGGGCATG
>CLocus_340_Sample_21_Locus_3051_Allele_0
TGCAGGGCTGCTATGAGTCAGATTTGACTCGATGGCAATACATTTGGGTAAAAACCATGTACAACCAGTTCTAGAAGTACCTGTAAGGTCGTAAGAAAAGCCTATGCTACTTACCTGCCTTGGCAAAAAGAATAAAAAGAACACACTAAAGTACTCACTAAACAAGCAATGGAGACCCAAGCACAAGAAACACAGACCACGACACTGGGCCTTGAGCACCAAGCCTGGGACTCACCGTGTTTACACTTGGAGCATTGCTGTCAGAGGGAAACAGAAGAGAACACGTTAAGGGCATG
>CLocus_340_Sample_13_Locus_1584_Allele_0
TGCAGGGCTGCTATGAGTCAGATTTGACTCGATGGCAATACATTTGGGTAAAAACCATGTACAACCAGTTCTAGAAGTACCTGTAAGGTAGTAAGAAAAGCCTATGCTACTTACCTGCCTTGGCAAAAAGAATAAAAAGAACACACTAAAGTACTCACTAAACAAGCAATGGAGACCCAAGCACAAGAAACACAGACCACGACACTGGGCCTTGAGCACCAAGCCTGGGACTCACCGTGTTTACACTTGGAGCATTGCTGTCAGAGGGAAACAGAAGAGAACACGTTAAGGGCATG
>CLocus_340_Sample_13_Locus_1584_Allele_1
TGCAGGGCTGCTATGAGTCAGATTTGACTCGATGGCAATACATTTGGGTAAAAACCATGTACAACCAGTTCTAGAAGTACCTGTAAGGTCGTAAGAAAAGCCTATGCTACTTACCTGCCTTGGCAAAAAGAATAAAAAGAACACACTAAAGTACTCACTAAACAAGCAATGGAGACCCAAGCACAAGAAACACAGACCACGACACTGGGCCTTGAGCACCAAGCCTGGGACTCACCGTGTTTACACTTGGAGCATTGCTGTCAGAGGGAAACAGAAGAGAACACGTTAAGGGCATG
>CLocus_340_Sample_5_Locus_2215_Allele_0
TGCAGGGCTGCTATGAGTCAGATTTGACTCGATGGCAATACATTTGGGTAAAAACCATGTACAACCAGTTCTAGAAGTACCTGTAAGGTCGTAAGAAAAGCCTATGCTACTTACCTGCCTTGGCAAAAAGAATAAAAAGAACACACTAAAGTACTCACTAAACAAGCAATGGAGACCCAAGCACAAGAAACACAGACCACGACACTGGGCCTTGAGCACCAAGCCTGGGACTCACCGTGTTTACACTTGGAGCATTGCTGTCAGAGGGAAACAGAAGAGAACACGTTAAGGGCATG
>CLocus_340_Sample_4_Locus_5704_Allele_0
TGCAGGGCTGCTATGAGTCAGATTTGACTCGATGGCAATACATTTGGGTAAAAACCATGTACAACCAGTTCTAGAAGTACCTGTAAGGTAGTAAGAAAAGCCTATGCTACTTACCTGCCTTGGCAAAAAGAATAAAAAGAACACACTAAAGTACTCACTAAACAAGCAATGGAGACCCAAGCACAAGAAACACAGACCACGACACTGGGCCTTGAGCACCAAGCCTGGGACTCACCGTGTTTACACTTGGAGCATTGCTGTCAGAGGGAAACAGAAGAGAACACGTTAAGGGCATG
>CLocus_340_Sample_4_Locus_5704_Allele_1
TGCAGGGCTGCTATGAGTCAGATTTGACTCGATGGCAATACATTTGGGTAAAAACCATGTACAACCAGTTCTAGAAGTACCTGTAAGGTCGTAAGAAAAGCCTATGCTACTTACCTGCCTTGGCAAAAAGAATAAAAAGAACACACTAAAGTACTCACTAAACAAGCAATGGAGACCCAAGCACAAGAAACACAGACCACGACACTGGGCCTTGAGCACCAAGCCTGGGACTCACCGTGTTTACACTTGGAGCATTGCTGTCAGAGGGAAACAGAAGAGAACACGTTAAGGGCATG
>CLocus_340_Sample_15_Locus_907_Allele_0
TGCAGGGCTGCTATGAGTCAGATTTGACTCGATGGCAATACATTTGGGTAAAAACCATGTACAACCAGTTCTAGAAGTACCTGTAAGGTCGTAAGAAAAGCCTATGCTACTTACCTGCCTTGGCAAAAAGAATAAAAAGAACACACTAAAGTACTCACTAAACAAGCAATGGAGACCCAAGCACAAGAAACACAGACCACGACACTGGGCCTTGAGCACCAAGCCTGGGACTCACCGTGTTTACACTTGGAGCATTGCTGTCAGAGGGAAACAGAAGAGAACACGTTAAGGGCATG
>CLocus_346_Sample_17_Locus_6530_Allele_0
TGCAGGTAAGAAGGAAGCAAACAAATAGAGGCAGAGCAGAAAATGGACTTTGATACAAACGCTAAGGCACATACCCTGCCTCACCACATATTCTCTGCTCCCAAATACAACCCAAAGAGCTCATTTTGCTATTTAAAAATGTATAACTTCCTGTCTTTAAAAACTTTTTTAAAATTTTAAATCTGAAATGCTCTTCACTGCAATTGGGCAGTGACTGCAGGGTGGGGATATGGGTTGTGTCACTGCTCCCTGTTCCATGTCTCAGAGTACATTAGGCTCCCTCTTCAGATGGCATG
>CLocus_346_Sample_18_Locus_1525_Allele_0
TGCAGGTAAGAAGGAAGCAAACAAATAGAGGCAGAGCAGAAAATGGACTTTGATACAAACGCTAAGGCACATACCCTGCCTCACCACATATTCTCTGCTCCCAAATACAACCCAAAGAGCTCATTTTGCTATTTAAAAATGTATAACTTCCTGTCTTTAAAAACTTTTTTAAAATTTTAAATCTGAAATGCTCTTCACTGCAATTGGGCAGTGACTGCAGGGTGGGGATATGGGTTGTGTCACTGCTCCCTGTTCCATGTCTCAGAGTACATTAGGCTCCCTCTTCAGATGGCATG
>CLocus_346_Sample_6_Locus_4728_Allele_0
TGCAGGTAAGAAGGAAGCAAACAAATAGAGGCAGAGCAGAAAATGGACTTTGATACAAACGCTAAGGCACATACCCTGCCTCACCACATATTCTCTGCTCCCAAATACAACCCAAAGAGCTCATTTTGCTATTTAAAAATGTATAACTTCCTGTCTTTAAAAACTTTTTTAAAATTTTAAATCTGAAATGCTCTTCACTGCAATTGGGCAGTGACTGCAGGGTGGGGATATGGGTTGTGTCACTGCTCCCTGTTCCATGTCTCAGAGTACATTAGGCTCCCTCTTCAGATGGCATG
>CLocus_346_Sample_7_Locus_5966_Allele_0
TGCAGGTAAGAAGGAAGCAAACAAATAGAGGCAGAGCAGAAAATGGACTTTGATACAAACGCTAAGGCACATACCCTGCCTCACCACATATTCTCTGCTCCCAAATACAACCCAAAGAGCTCATTTTGCTATTTAAAAATGTATAACTTCCTGTCTTTAAAAACTTTTTAAAAATTTTAAATCTGAAATGCTCTTCACTGCAATTGGGCAGTGACTGCAGGGTGGGGATATGGGTTGTGTCACTGCTCCCTGTTCCATGTCTCAGAGTACATTAGGCTCCCTCTTCAGATGGCATG
>CLocus_346_Sample_8_Locus_216_Allele_0
TGCAGGTAAGAAGGAAGCAAACAAATAGAGGCAGAGCAGAAAATGGACTTTGATACAAACGCTAAGGCACATACCCTGCCTCACCACATATTCTCTGCTCCCAAATACAACCCAAAGAGCTCATTTTGCTATTTAAAAATGTATAACTTCCTGTCTTTAAAAACTTTTTAAAAATTTTAAATCTGAAATGCTCTTCACTGCAATTGGGCAGTGACTGCAGGGTGGGGATATGGGTTGTGTCACTGCTCCCTGTTCCATGTCTCAGAGTACATTAGGCTCCCTCTTCAGATGGCATG
>CLocus_346_Sample_8_Locus_216_Allele_1
TGCAGGTAAGAAGGAAGCAAACAAATAGAGGCAGAGCAGAAAATGGACTTTGATACAAACGCTAAGGCACATACCCTGCCTCACCACATATTCTCTGCTCCCAAATACAACCCAAAGAGCTCATTTTGCTATTTAAAAATGTATAACTTCCTGTCTTTAAAAACTTTTTTAAAATTTTAAATCTGAAATGCTCTTCACTGCAATTGGGCAGTGACTGCAGGGTGGGGATATGGGTTGTGTCACTGCTCCCTGTTCCATGTCTCAGAGTACATTAGGCTCCCTCTTCAGATGGCATG
>CLocus_346_Sample_16_Locus_552_Allele_0
TGCAGGTAAGAAGGAAGCAAACAAATAGAGGCAGAGCAGAAAATGGACTTTGATACAAACGCTAAGGCACATACCCTGCCTCACCACATATTCTCTGCTCCCAAATACAACCCAAAGAGCTCATTTTGCTATTTAAAAATGTATAACTTCCTGTCTTTAAAAACTTTTTTAAAATTTTAAATCTGAAATGCTCTTCACTGCAATTGGGCAGTGACTGCAGGGTGGGGATATGGGTTGTGTCACTGCTCCCTGTTCCATGTCTCAGAGTACATTAGGCTCCCTCTTCAGATGGCATG
>CLocus_346_Sample_3_Locus_8600_Allele_0
TGCAGGTAAGAAGGAAGCAAACAAATAGAGGCAGAGCAGAAAATGGACTTTGATACAAACGCTAAGGCACATACCCTGCCTCACCACATATTCTCTGCTCCCAAATACAACCCAAAGAGCTCATTTTGCTATTTAAAAATGTATAACTTCCTGTCTTTAAAAACTTTTTTAAAATTTTAAATCTGAAATGCTCTTCACTGCAATTGGGCAGTGACTGCAGGGTGGGGATATGGGTTGTGTCACTGCTCCCTGTTCCATGTCTCAGAGTACATTAGGCTCCCTCTTCAGATGGCATG
>CLocus_346_Sample_9_Locus_3255_Allele_0
TGCAGGTAAGAAGGAAGCAAACAAATAGAGGCAGAGCAGAAAATGGACTTTGATACAAACGCTAAGGCACATACCCTGCCTCACCACATATTCTCTGCTCCCAAATACAACCCAAAGAGCTCATTTTGCTATTTAAAAATGTATAACTTCCTGTCTTTAAAAACTTTTTTAAAATTTTAAATCTGAAATGCTCTTCACTGCAATTGGGCAGTGACTGCAGGGTGGGGATATGGGTTGTGTCACTGCTCCCTGTTCCATGTCTCAGAGTACATTAGGCTCCCTCTTCAGATGGCATG
>CLocus_346_Sample_19_Locus_61_Allele_0
TGCAGGTAAGAAGGAAGCAAACAAATAGAGGCAGAGCAGAAAATGGACTTTGATACAAACGCTAAGGCACATACCCTGCCTCACCACATATTCTCTGCTCCCAAATACAACCCAAAGAGCTCATTTTGCTATTTAAAAATGTATAACTTCCTGTCTTTAAAAACTTTTTTAAAATTTTAAATCTGAAATGCTCTTCACTGCAATTGGGCAGTGACTGCAGGGTGGGGATATGGGTTGTGTCACTGCTCCCTGTTCCATGTCTCAGAGTACATTAGGCTCCCTCTTCAGATGGCATG
>CLocus_346_Sample_1_Locus_414_Allele_0
TGCAGGTAAGAAGGAAGCAAACAAATAGAGGCAGAGCAGAAAATGGACTTTGATACAAACGCTAAGGCACATACCCTGCCTCACCACATATTCTCTGCTCCCAAATACAACCCAAAGAGCTCATTTTGCTATTTAAAAATGTATAACTTCCTGTCTTTAAAAACTTTTTTAAAATTTTAAATCTGAAATGCTCTTCACTGCAATTGGGCAGTGACTGCAGGGTGGGGATATGGGTTGTGTCACTGCTCCCTGTTCCATGTCTCAGAGTACATTAGGCTCCCTCTTCAGATGGCATG
>CLocus_346_Sample_10_Locus_1532_Allele_0
TGCAGGTAAGAAGGAAGCAAACAAATAGAGGCAGAGCAGAAAATGGACTTTGATACAAACGCTAAGGCACATACCCTGCCTCACCACATATTCTCTGCTCCCAAATACAACCCAAAGAGCTCATTTTGCTATTTAAAAATGTATAACTTCCTGTCTTTAAAAACTTTTTAAAAATTTTAAATCTGAAATGCTCTTCACTGCAATTGGGCAGTGACTGCAGGGTGGGGATATGGGTTGTGTCACTGCTCCCTGTTCCATGTCTCAGAGTACATTAGGCTCCCTCTTCAGATGGCATG
>CLocus_346_Sample_21_Locus_4918_Allele_0
TGCAGGTAAGAAGGAAGCAAACAAATAGAGGCAGAGCAGAAAATGGACTTTGATACAAACGCTAAGGCACATACCCTGCCTCACCACATATTCTCTGCTCCCAAATACAACCCAAAGAGCTCATTTTGCTATTTAAAAATGTATAACTTCCTGTCTTTAAAAACTTTTTAAAAATTTTAAATCTGAAATGCTCTTCACTGCAATTGGGCAGTGACTGCAGGGTGGGGATATGGGTTGTGTCACTGCTCCCTGTTCCATGTCTCAGAGTACATTAGGCTCCCTCTTCAGATGGCATG
>CLocus_346_Sample_13_Locus_862_Allele_0
TGCAGGTAAGAAGGAAGCAAACAAATAGAGGCAGAGCAGAAAATGGACTTTGATACAAACGCTAAGGCACATACCCTGCCTCACCACATATTCTCTGCTCCCAAATACAACCCAAAGAGCTCATTTTGCTATTTAAAAATGTATAACTTCCTGTCTTTAAAAACTTTTTTAAAATTTTAAATCTGAAATGCTCTTCACTGCAATTGGGCAGTGACTGCAGGGTGGGGATATGGGTTGTGTCACTGCTCCCTGTTCCATGTCTCAGAGTACATTAGGCTCCCTCTTCAGATGGCATG
>CLocus_346_Sample_20_Locus_1604_Allele_0
TGCAGGTAAGAAGGAAGCAAACAAATAGAGGCAGAGCAGAAAATGGACTTTGATACAAACGCTAAGGCACATACCCTGCCTCACCACATATTCTCTGCTCCCAAATACAACCCAAAGAGCTCATTTTGCTATTTAAAAATGTATAACTTCCTGTCTTTAAAAACTTTTTTAAAATTTTAAATCTGAAATGCTCTTCACTGCAATTGGGCAGTGACTGCAGGGTGGGGATATGGGTTGTGTCACTGCTCCCTGTTCCATGTCTCAGAGTACATTAGGCTCCCTCTTCAGATGGCATG
>CLocus_346_Sample_5_Locus_4557_Allele_0
TGCAGGTAAGAAGGAAGCAAACAAATAGAGGCAGAGCAGAAAATGGACTTTGATACAAACGCTAAGGCACATACCCTGCCTCACCACATATTCTCTGCTCCCAAATACAACCCAAAGAGCTCATTTTGCTATTTAAAAATGTATAACTTCCTGTCTTTAAAAACTTTTTAAAAATTTTAAATCTGAAATGCTCTTCACTGCAATTGGGCAGTGACTGCAGGGTGGGGATATGGGTTGTGTCACTGCTCCCTGTTCCATGTCTCAGAGTACATTAGGCTCCCTCTTCAGATGGCATG
>CLocus_346_Sample_4_Locus_695_Allele_0
TGCAGGTAAGAAGGAAGCAAACAAATAGAGGCAGAGCAGAAAATGGACTTTGATACAAACGCTAAGGCACATACCCTGCCTCACCACATATTCTCTGCTCCCAAATACAACCCAAAGAGCTCATTTTGCTATTTAAAAATGTATAACTTCCTGTCTTTAAAAACTTTTTTAAAATTTTAAATCTGAAATGCTCTTCACTGCAATTGGGCAGTGACTGCAGGGTGGGGATATGGGTTGTGTCACTGCTCCCTGTTCCATGTCTCAGAGTACATTAGGCTCCCTCTTCAGATGGCATG
>CLocus_346_Sample_15_Locus_5972_Allele_0
TGCAGGTAAGAAGGAAGCAAACAAATAGAGGCAGAGCAGAAAATGGACTTTGATACAAACGCTAAGGCACATACCCTGCCTCACCACATATTCTCTGCTCCCAAATACAACCCAAAGAGCTCATTTTGCTATTTAAAAATGTATAACTTCCTGTCTTTAAAAACTTTTTAAAAATTTTAAATCTGAAATGCTCTTCACTGCAATTGGGCAGTGACTGCAGGGTGGGGATATGGGTTGTGTCACTGCTCCCTGTTCCATGTCTCAGAGTACATTAGGCTCCCTCTTCAGATGGCATG
>CLocus_352_Sample_17_Locus_6536_Allele_0
TGCAGGATTGTGCTCCATCATCTGTCCCGTGGTAGGTGACCAGGTAGCATAATCTTAGTGGGCCACCTGCCCTTTCCTGTCTCACTTCCCCACTGCCCTACCTGTGTTTCCTGCGCCTCCTAAATGTGCTACCTTTGCTCAAATCCTTTCCTAAATGTGCTACCTTTGCTCAAATCCTTGTTTAAGAGTCTGCTTCTGGGAACACTCAAGCTGAGACATGGAACTTTTCAGCAAGGATCCCTCAGTCCCCTCCCCTCCTCCTATTCCCTCCTTGCTTAATTTTTTCCCATGGCATG
>CLocus_352_Sample_18_Locus_1530_Allele_0
TGCAGGATTGTGCTCCATCATCTGTCCCGTGGTAGGTGACCAGGTAGCATAATCTTAGTGGGCCACCTGCCCTTTCCTGTCTCACTTCCCCACTGCCCTACCTGTGTTTCCTGCGCCTCCTAAATGTGCTACCTTTGCTCAAATCCTTTCCTAAATGTGCTACCTTTGCTCAAATCCTTGTTTAAGAGTCTGCTTCTGGGAACACTCAAGCTGAGACATGGAACTTTTCAGCAAGGATCCCTCAGTCCCCTCCCCTCCTCCTATTCCCTCCTTGCTTAATTTTTTCCCATGGCATG
>CLocus_352_Sample_6_Locus_4734_Allele_0
TGCAGGATTGTGCTCCATCATCTGTCCCGTGGTAGGTGACCAGGTAGCATAATCTTAGTGGGCCACCTGCCCTTTCCTGTCTCACTTCCCCACTGCCCTACCTGTGTTTCCTGCGCCTCCTAAATGTGCTACCTTTGCTCAAATCCTTTCCTAAATGTGCTACCTTTGCTCAAATCCTTGTTTAAGAGTCTGCTTCTGGGAACACTCAAGCTGAGACATGGAACTTTTCAGCAAGGATCCCTCAGTCCCCTCCCCTCCTCCTATTCCCTCCTTGCTTAATTTTTTCCCATGGCATG
>CLocus_352_Sample_7_Locus_62_Allele_0
TGCAGGATTGTGCTCCATCATCTGTCCCGTGGTAGGTGACCAGGTAGCATAATCTTAGTGGGCCACCTGCCCTTTCCTGTCTCACTTCCCCACTGCCCTACCTGTGTTTCCTGCGCCTCCTAAATGTGCTACCTTTGCTCAAATCCTTTCCTAAATGTGCTACCTTTGCTCAAATCCTTGTTTAAGAGTCTGCTTCTGGGAACACTCAAGCTGAGACATGGAACTTTTCAGCAAGGATCCCTCAGTCCCCTCCCCTCCTCCTATTCCCTCCTTGCTTAATTTTTTCCCATGGCATG
>CLocus_352_Sample_8_Locus_225_Allele_0
TGCAGGATTGTGCTCCATCATCTGTCCCGTGGTAGGTGACCAGGTAGCATAATCTTAGTGGGCCACCTGCCCTTTCCTGTCTCACTTCCCCACTGCCCTACCTGTGTTTCCTGCGCCTCCTAAATGTGCTACCTTTGCTCAAATCCTTTCCTAAATGTGCTACCTTTGCTCAAATCCTTGTTTAAGAGTCTGCTTCTGGGAACACTCAAGCTGAGACATGGAACTTTTCAGCAAGGATCCCTCAGTCCCCTCCCCTCCTCCTATTCCCTCCTTGCTTAATTTTTTCCCATGGCATG
>CLocus_352_Sample_16_Locus_556_Allele_0
TGCAGGATTGTGCTCCATCATCTGTCCCGTGGTAGGTGACCAGGTAGCATAATCTTAGTGGGCCACCTGCCCTTTCCTGTCTCACTTCCCCACTGCCCTACCTGTGTTTCCTGCGCCTCCTAAATGTGCTACCTTTGCTCAAATCCTTTCCTAAATGTGCTACCTTTGCTCAAATCCTTGTTTAAGAGTCTGCTTCTGGGAACACTCAAGCTGAGACATGGAACTTTTCAGCAAGGATCCCTCAGTCCCCTCCCCTCCTCCTATTCCCTCCTTGCTTAATTTTTTCCCATGGCATG
>CLocus_352_Sample_2_Locus_8392_Allele_0
TGCAGGATTGTGCTCCATCATCTGTCCCGTGGTAGGTGACCAGGTAGCATAATCTTAGTGGGCCACCTGCCCTTTCCTGTCTCACTTCCCCACTGCCCTACCTGTGTTTCCTGCGCCTCCTAAATGTGCTACCTTTGCTCAAATCCTTTCCTAAATGTGCTACCTTTGCTCAAATCCTTGTTTAAGAGTCTGCTTCTGGGAACACTCAAGCTGAGACATGGAACTTTTCAGCAAGGATCCCTCAGTCCCCTCCCCTCCTCCTATTCCCTCCTTGCTTAATTTTTTCCCATGGCATG
>CLocus_352_Sample_3_Locus_1737_Allele_0
TGCAGGATTGTACTCCATCATCTGTCCCGTGGTAGGTGACCAGGTAGCATAATCTTAGTGGGCCACCTGCCCTTTCCTGTCTCACTTCCCCACTGCCCTACCTGTGTTTCCTGCGCCTCCTAAATGTGCTACCTTTGCTCAAATCCTTTCCTAAATGTGCTACCTTTGCTCAAATCCTTGTTTAAGAGTCTGCTTCTGGGAACACTCAAGCTGAGACATGGAACTTTTCAGCAAGGATCCCTCAGTCCCCTCCCCTCCTCCTATTCCCTCCTTGCTTAATTTTTTCCCATGGCATG
>CLocus_352_Sample_3_Locus_1737_Allele_1
TGCAGGATTGTGCTCCATCATCTGTCCCGTGGTAGGTGACCAGGTAGCATAATCTTAGTGGGCCACCTGCCCTTTCCTGTCTCACTTCCCCACTGCCCTACCTGTGTTTCCTGCGCCTCCTAAATGTGCTACCTTTGCTCAAATCCTTTCCTAAATGTGCTACCTTTGCTCAAATCCTTGTTTAAGAGTCTGCTTCTGGGAACACTCAAGCTGAGACATGGAACTTTTCAGCAAGGATCCCTCAGTCCCCTCCCCTCCTCCTATTCCCTCCTTGCTTAATTTTTTCCCATGGCATG
>CLocus_352_Sample_9_Locus_3259_Allele_0
TGCAGGATTGTGCTCCATCATCTGTCCCGTGGTAGGTGACCAGGTAGCATAATCTTAGTGGGCCACCTGCCCTTTCCTGTCTCACTTCCCCACTGCCCTACCTGTGTTTCCTGCGCCTCCTAAATGTGCTACCTTTGCTCAAATCCTTTCCTAAATGTGCTACCTTTGCTCAAATCCTTGTTTAAGAGTCTGCTTCTGGGAACACTCAAGCTGAGACATGGAACTTTTCAGCAAGGATCCCTCAGTCCCCTCCCCTCCTCCTATTCCCTCCTTGCTTAATTTTTTCCCATGGCATG
>CLocus_352_Sample_19_Locus_65_Allele_0
TGCAGGATTGTGCTCCATCATCTGTCCCGTGGTAGGTGACCAGGTAGCATAATCTTAGTGGGCCACCTGCCCTTTCCTGTCTCACTTCCCCACTGCCCTACCTGTGTTTCCTGCGCCTCCTAAATGTGCTACCTTTGCTCAAATCCTTTCCTAAATGTGCTACCTTTGCTCAAATCCTTGTTTAAGAGTCTGCTTCTGGGAACACTCAAGCTGAGACATGGAACTTTTCAGCAAGGATCCCTCAGTCCCCTCCCCTCCTCCTATTCCCTCCTTGCTTAATTTTTTCCCATGGCATG
>CLocus_352_Sample_1_Locus_420_Allele_0
TGCAGGATTGTGCTCCATCATCTGTCCCGTGGTAGGTGACCAGGTAGCATAATCTTAGTGGGCCACCTGCCCTTTCCTGTCTCACTTCCCCACTGCCCTACCTGTGTTTCCTGCGCCTCCTAAATGTGCTACCTTTGCTCAAATCCTTTCCTAAATGTGCTACCTTTGCTCAAATCCTTGTTTAAGAGTCTGCTTCTGGGAACACTCAAGCTGAGACATGGAACTTTTCAGCAAGGATCCCTCAGTCCCCTCCCCTCCTCCTATTCCCTCCTTGCTTAATTTTTTCCCATGGCATG
>CLocus_352_Sample_11_Locus_3105_Allele_0
TGCAGGATTGTGCTCCATCATCTGTCCCGTGGTAGGTGACCAGGTAGCATAATCTTAGTGGGCCACCTGCCCTTTCCTGTCTCACTTCCCCACTGCCCTACCTGTGTTTCCTGCGCCTCCTAAATGTGCTACCTTTGCTCAAATCCTTTCCTAAATGTGCTACCTTTGCTCAAATCCTTGTTTAAGAGTCTGCTTCTGGGAACACTCAAGCTGAGACATGGAACTTTTCAGCAAGGATCCCTCAGTCCCCTCCCCTCCTCCTATTCCCTCCTTGCTTAATTTTTTCCCATGGCATG
>CLocus_352_Sample_21_Locus_3057_Allele_0
TGCAGGATTGTGCTCCATCATCTGTCCCGTGGTAGGTGACCAGGTAGCATAATCTTAGTGGGCCACCTGCCCTTTCCTGTCTCACTTCCCCACTGCCCTACCTGTGTTTCCTGCGCCTCCTAAATGTGCTACCTTTGCTCAAATCCTTTCCTAAATGTGCTACCTTTGCTCAAATCCTTGTTTAAGAGTCTGCTTCTGGGAACACTCAAGCTGAGACATGGAACTTTTCAGCAAGGATCCCTCAGTCCCCTCCCCTCCTCCTATTCCCTCCTTGCTTAATTTTTTCCCATGGCATG
>CLocus_352_Sample_13_Locus_3154_Allele_0
TGCAGGATTGTGCTCCATCATCTGTCCCGTGGTAGGTGACCAGGTAGCATAATCTTAGTGGGCCACCTGCCCTTTCCTGTCTCACTTCCCCACTGCCCTACCTGTGTTTCCTGCGCCTCCTAAATGTGCTACCTTTGCTCAAATCCTTTCCTAAATGTGCTACCTTTGCTCAAATCCTTGTTTAAGAGTCTGCTTCTGGGAACACTCAAGCTGAGACATGGAACTTTTCAGCAAGGATCCCTCAGTCCCCTCCCCTCCTCCTATTCCCTCCTTGCTTAATTTTTTCCCATGGCATG
>CLocus_352_Sample_5_Locus_2226_Allele_0
TGCAGGATTGTGCTCCATCATCTGTCCCGTGGTAGGTGACCAGGTAGCATAATCTTAGTGGGCCACCTGCCCTTTCCTGTCTCACTTCCCCACTGCCCTACCTGTGTTTCCTGCGCCTCCTAAATGTGCTACCTTTGCTCAAATCCTTTCCTAAATGTGCTACCTTTGCTCAAATCCTTGTTTAAGAGTCTGCTTCTGGGAACACTCAAGCTGAGACATGGAACTTTTCAGCAAGGATCCCTCAGTCCCCTCCCCTCCTCCTATTCCCTCCTTGCTTAATTTTTTCCCATGGCATG
>CLocus_352_Sample_4_Locus_4177_Allele_0
TGCAGGATTGTGCTCCATCATCTGTCCCGTGGTAGGTGACCAGGTAGCATAATCTTAGTGGGCCACCTGCCCTTTCCTGTCTCACTTCCCCACTGCCCTACCTGTGTTTCCTGCGCCTCCTAAATGTGCTACCTTTGCTCAAATCCTTTCCTAAATGTGCTACCTTTGCTCAAATCCTTGTTTAAGAGTCTGCTTCTGGGAACACTCAAGCTGAGACATGGAACTTTTCAGCAAGGATCCCTCAGTCCCCTCCCCTCCTCCTATTCCCTCCTTGCTTAATTTTTTCCCATGGCATG
>CLocus_352_Sample_15_Locus_662_Allele_0
TGCAGGATTGTGCTCCATCATCTGTCCCGTGGTAGGTGACCAGGTAGCATAATCTTAGTGGGCCACCTGCCCTTTCCTGTCTCACTTCCCCACTGCCCTACCTGTGTTTCCTGCGCCTCCTAAATGTGCTACCTTTGCTCAAATCCTTTCCTAAATGTGCTACCTTTGCTCAAATCCTTGTTTAAGAGTCTGCTTCTGGGAACACTCAAGCTGAGACATGGAACTTTTCAGCAAGGATCCCTCAGTCCCCTCCCCTCCTCCTATTCCCTCCTTGCTTAATTTTTTCCCATGGCATG
>CLocus_353_Sample_17_Locus_6540_Allele_0
TGCAGGGTGTCCGGTGGATTTGAACTACCAACCTTTTAGTTAGCAGACAAGCTCTTGAACACTGTGCCACCAGGGCTCCTTAGAAGAGAAATAGTAAATAAAATGCATAAATCTCTTAGAAGATAATAGCTTTTATTATCTTAGAAGACCACCCCTTTGCAGAAAAACAAAGGCCCTGAATATTAAGGAGGTCAGTTTGCTTGGATCGGAGTGAGGAAGAGGGCCGGGGTTTTGATGAGGTAGGGCTTTGCACACTGAGACTTTGGCTTTTATTCTGAGTGAAATCAAAGAGCATG
>CLocus_353_Sample_18_Locus_1534_Allele_0
TGCAGGGTGTCCGGTGGATTTGAACTACCAACCTTTTAGTTAGCAGACAAGCTCTTGAACACTGTGCCACCAGGGCTCCTTAGAAGAGAAATAGTAAATAAAATGCATAAATCTCTTAGAAGATAATAGCTTTTATTATCTTAGAAGACCACCCCTTTGCAGAAAAACAAAGGCCCTGAATATTAAGGAGGTCAGTTTGCTTGGATCGGAGTGAGGAAGAGGGCCGGGGTTTTGATGAGGTAGGGCTTTGCACACTGAGACTTTGGCTTTTATTCTGAGTGAAATCAAAGAGCATG
>CLocus_353_Sample_6_Locus_4737_Allele_0
TGCAGGGTGTCCGGTGGATTTGAACTACCAACCTTTTAGTTAGCAGACAAGCTCTTGAACACTGTGCCACCAGGGCTCCTTAGAAGAGAAATAGTAAATAAAATGCATAAATCTCTTAGAAGATAATAGCTTTTATTATCTTAGAAGACCACCCCTTTGCAGAAAAACAAAGGCCCTGAATATTAAGGAGGTCAGTTTGCTTGGATCGGAGTGAGGAAGAGGGCCGGGGTTTTGATGAGGTAGGGCTTTGCACACTGAGACTTTGGCTTTTATTCTGAGTGAAATCAAAGAGCATG
>CLocus_353_Sample_7_Locus_64_Allele_0
TGCAGGGTGTCCGGTGGATTTGAACTACCAACCTTTTAGTTAGCAGACAAGCTCTTGAACACTGTGCCACCAGGGCTCCTTAGAAGAGAAATAGTAAATAAAATGCATAAATCTCTTAGAAGATAATAGCTTTTATTATCTTAGAAGACCACCCCTTTGCAGAAAAACAAAGGCCCTGAATATTAAGGAGGTCAGTTTGCTTGGATCGGAGTGAGGAAGAGGGCCGGGGTTTTGATGAGGTAGGGCTTTGCACACTGAGACTTTGGCTTTTATTCTGAGTGAAATCAAAGAGCATG
>CLocus_353_Sample_8_Locus_228_Allele_0
TGCAGGGTGTCCGGTGGATTTGAACTACCAACCTTTTAGTTAGCAGACAAGCTCTTGAACACTGTGCCACCAGGGCTCCTTAGAAGAGAAATAGTAAATAAAATGCATAAATCTCTTAGAAGATAATAGCTTTTATTATCTTAGAAGACCACCCCTTTGCAGAAAAACAAAGGCCCTGAATATTAAGGAGGTCAGTTTGCTTGGATCGGAGTGAGGAAGAGGGCCGGGGTTTTGATGAGGTAGGGCTTTGCACACTGAGACTTTGGCTTTTATTCTGAGTGAAATCAAAGAGCATG
>CLocus_353_Sample_16_Locus_559_Allele_0
TGCAGGGTGTCCGGTGGATTTGAACTACCAACCTTTTAGTTAGCAGACAAGCTCTTGAACACTGTGCCACCAGGGCTCCTTAGAAGAGAAATAGTAAATAAAATGCATAAATCTCTTAGAAGATAATAGCTTTTATTATCTTAGAAGACCACCCCTTTGCAGAAAAACAAAGGCCCTGAATATTAAGGAGGTCAGTTTGCTTGGATCGGAGTGAGGAAGAGGGCCGGGGTTTTGATGAGGTAGGGCTTTGCACACTGAGACTTTGGCTTTTATTCTGAGTGAAATCAAAGAGCATG
>CLocus_353_Sample_2_Locus_8537_Allele_0
TGCAGGGTGTCCGGTGGATTTGAACTACCAACCTTTTAGTTAGCAGACAAGCTCTTGAACACTGTGCCACCAGGGCTCCTTAGAAGAGAAATAGTAAATAAAATGCATAAATCTCTTAGAAGATAATAGCTTTTATTATCTTAGAAGACCACCCCTTTGCAGAAAAACAAAGGCCCTGAATATTAAGGAGGTCAGTTTGCTTGGATCGGAGTGAGGAAGAGGGCCGGGGTTTTGATGAGGTAGGGCTTTGCACACTGAGACTTTGGCTTTTATTCTGAGTGAAATCAAAGAGCATG
>CLocus_353_Sample_3_Locus_6631_Allele_0
TGCAGGGTGTCCGGTGGATTTGAACTACCAACCTTTTAGTTAGCAGACAAGCTCTTGAACACTGTGCCACCAGGGCTCCTTAGAAGAGAAATAGTAAATAAAATGCATAAATCTCTTAGAAGATAATAGCTTTTATTATCTTAGAAGACCACCCCTTTGCAGAAAAACAAAGGCCCTGAATATTAAGGAGGTCAGTTTGCTTGGATCGGAGTGAGGAAGAGGGCCGGGGTTTTGATGAGGTAGGGCTTTGCACACTGAGACTTTGGCTTTTATTCTGAGTGAAATCAAAGAGCATG
>CLocus_353_Sample_9_Locus_3261_Allele_0
TGCAGGGTGTCCGGTGGATTTGAACTACCAACCTTTTAGTTAGCAGACAAGCTCTTGAACACTGTGCCACCAGGGCTCCTTAGAAGAGAAATAGTAAATAAAATGCATAAATCTCTTAGAAGATAATAGCTTTTATTATCTTAGAAGACCACCCCTTTGCAGAAAAACAAAGGCCCTGAATATTAAGGAGGTCAGTTTGCTTGGATCGGAGTGAGGAAGAGGGCCGGGGTTTTGATGAGGTAGGGCTTTGCACACTGAGACTTTGGCTTTTATTCTGAGTGAAATCAAAGAGCATG
>CLocus_353_Sample_19_Locus_2809_Allele_0
TGCAGGGTGTCCGGTGGATTTGAACTACCAACCTTTTAGTTAGCAGACAAGCTCTTGAACACTGTGCCACCAGGGCTCCTTAGAAGAGAAATAGTAAATAAAATGCATAAATCTCTTAGAAGATAATAGCTTTTATTATCTTAGAAGACCACCCCTTTGCAGAAAAACAAAGGCCCTGAATATTAAGGAGGTCAGTTTGCTTGGATCGGAGTGAGGAAGGGGGCCGGGGTTTTGATGAGGTAGGGCTTTGCACACTGAGACTTTGGCTTTTATTCTGAGTGAAATCAAAGAGCATG
>CLocus_353_Sample_1_Locus_421_Allele_0
TGCAGGGTGTCCGGTGGATTTGAACTACCAACCTTTTAGTTAGCAGACAAGCTCTTGAACACTGTGCCACCAGGGCTCCTTAGAAGAGAAATAGTAAATAAAATGCATAAATCTCTTAGAAGATAATAGCTTTTATTATCTTAGAAGACCACCCCTTTGCAGAAAAACAAAGGCCCTGAATATTAAGGAGGTCAGTTTGCTTGGATCGGAGTGAGGAAGAGGGCCGGGGTTTTGATGAGGTAGGGCTTTGCACACTGAGACTTTGGCTTTTATTCTGAGTGAAATCAAAGAGCATG
>CLocus_353_Sample_11_Locus_3106_Allele_0
TGCAGGGTGTCCGGTGGATTTGAACTACCAACCTTTTAGTTAGCAGACAAGCTCTTGAACACTGTGCCACCAGGGCTCCTTAGAAGAGAAATAGTAAATAAAATGCATAAATCTCTTAGAAGATAATAGCTTTTATTATCTTAGAAGACCACCCCTTTGCAGAAAAACAAAGGCCCTGAATATTAAGGAGGTCAGTTTGCTTGGATCGGAGTGAGGAAGAGGGCCGGGGTTTTGATGAGGTAGGGCTTTGCACACTGAGACTTTGGCTTTTATTCTGAGTGAAATCAAAGAGCATG
>CLocus_353_Sample_21_Locus_3059_Allele_0
TGCAGGGTGTCCGGTGGATTTGAACTACCAACCTTTTAGTTAGCAGACAAGCTCTTGAACACTGTGCCACCAGGGCTCCTTAGAAGAGAAATAGTAAATAAAATGCATAAATCTCTTAGAAGATAATAGCTTTTATTATCTTAGAAGACCACCCCTTTGCAGAAAAACAAAGGCCCTGAATATTAAGGAGGTCAGTTTGCTTGGATCGGAGTGAGGAAGAGGGCCGGGGTTTTGATGAGGTAGGGCTTTGCACACTGAGACTTTGGCTTTTATTCTGAGTGAAATCAAAGAGCATG
>CLocus_353_Sample_13_Locus_6119_Allele_0
TGCAGGGTGTCCGGTGGATTTGAACTACCAACCTTTTAGTTAGCAGACAAGCTCTTGAACACTGTGCCACCAGGGCTCCTTAGAAGAGAAATAGTAAATAAAATGCATAAATCTCTTAGAAGATAATAGCTTTTATTATCTTAGAAGACCACCCCTTTGCAGAAAAACAAAGGCCCTGAATATTAAGGAGGTCAGTTTGCTTGGATCGGAGTGAGGAAGAGGGCCGGGGTTTTGATGAGGTAGGGCTTTGCACACTGAGACTTTGGCTTTTATTCTGAGTGAAATCAAAGAGCATG
>CLocus_353_Sample_5_Locus_2229_Allele_0
TGCAGGGTGTCCGGTGGATTTGAACTACCAACCTTTTAGTTAGCAGACAAGCTCTTGAACACTGTGCCACCAGGGCTCCTTAGAAGAGAAATAGTAAATAAAATGCATAAATCTCTTAGAAGATAATAGCTTTTATTATCTTAGAAGACCACCCCTTTGCAGAAAAACAAAGGCCCTGAATATTAAGGAGGTCAGTTTGCTTGGATCGGAGTGAGGAAGAGGGCCGGGGTTTTGATGAGGTAGGGCTTTGCACACTGAGACTTTGGCTTTTATTCTGAGTGAAATCAAAGAGCATG
>CLocus_353_Sample_4_Locus_701_Allele_0
TGCAGGGTGTCCGGTGGATTTGAACTACCAACCTTTTAGTTAGCAGACAAGCTCTTGAACACTGTGCCACCAGGGCTCCTTAGAAGAGAAATAGTAAATAAAATGCATAAATCTCTTAGAAGATAATAGCTTTTATTATCTTAGAAGACCACCCCTTTGCAGAAAAACAAAGGCCCTGAATATTAAGGAGGTCAGTTTGCTTGGATCGGAGTGAGGAAGAGGGCCGGGGTTTTGATGAGGTAGGGCTTTGCACACTGAGACTTTGGCTTTTATTCTGAGTGAAATCAAAGAGCATG
>CLocus_358_Sample_17_Locus_6546_Allele_0
TGCAGGAGCAGGTGTCTCAGGGCGAGGCGGCCACCAGGGCTCTGGCCTCGCAGCTGCAGCAGCTGCGTGAGGAGCGCGAAGACATCATTTTGCAGTTGCGCCAAACGCAGGACGACCTGCAGAAGTCGCTGGACGAGCGCGAAGTGCTGACCTGCAGAAGTCGCTGGACGAGCGCGAAGTGCTGCGTGGGCAGCTGCTCCAGGCCAAGAGGTCTGCCCAGTTCAATCCACCACCCCAAGAGGTCGATCTGGGGTCGCAAGCCCAGGAGCAGTGTGCCACAGCGTGGCCCCAGCATG
>CLocus_358_Sample_18_Locus_1540_Allele_0
TGCAGGAGCAGGTGTCTCAGGGCGAGGCGGCCACCAGGGCTCTGGCCTCGCAGCTGCAGCAGCTGCGTGAGGAGCGCGAAGACATCATTTTGCAGTTGCGCCAAACGCAGGACGACCTGCAGAAGTCGCTGGACGAGCGCGAAGTGCTGACCTGCAGAAGTCGCTGGACGAGCGCGAAGTGCTGCGTGGGCAGCTGCTCCAGGCCAAGAGGTCTGCCCAGTTCAATCCACCACCCCAAGAGGTCGATCTGGGGTCGCAAGCCCAGGAGCAGTGTGCCACAGCGTGGCCCCAGCATG
>CLocus_358_Sample_6_Locus_2762_Allele_0
TGCAGGAGCAGGTGTCTCAGGGCGAGGCGGCCACCAGGGCTCTGGCCTCGCAGCTGCAGCAGCTGCGTGAGGAGCGCGAAGACATCATTTTGCAGTTGCGCCAAACGCAGGACGACCTGCAGAAGTCGCTGGACGAGCGCGAAGTGCTGACCTGCAGAAGTCGCTGGACGAGCGCGAAGTGCTGCTTGGGCAGCTGCTCCAGGCCAAGAGGTCTGCCCAGTTCAATCCACCACCCCAAGAGGTCGATCTGGGGTCGCAAGCCCAGGAGCAGTGTGCCACAGCGTGGCCCCAGCATG
>CLocus_358_Sample_7_Locus_3258_Allele_0
TGCAGGAGCAGGTGTCTCAGGGCGAGGCGGCCACCAGGGCTCTGGCCTCGCAGCTGCAGCAGCTGCGTGAGGAGCGCGAAGACATCATTTTGCAGTTGCGCCAAACGCAGGACGACCTGCAGAAGTCGCTGGACGAGCGCGAAGTGCTGACCTGCAGAAGTCGCTGGACGAGCGCGAAGTGCTGCGTGGGCAGCTGCTCCAGGCCAAGAGGTCTGCCCAGTTCAATCCACCACCCCAAGAGGTCGATCTGGGGTCGCAAGCCCAGGAGCAGTGTGCCACAGCGTGGCCCCAGCATG
>CLocus_358_Sample_7_Locus_3258_Allele_1
TGCAGGAGCAGGTGTCTCAGGGCGAGGCGGCCACCAGGGCTCTGGCCTCGCAGCTGCAGCAGCTGCGTGAGGAGCGCGAAGACATCATTTTGCAGTTGCGCCAAACGCAGGACGACCTGCAGAAGTCGCTGGACGAGCGCGAAGTGCTGACCTGCAGAAGTCGCTGGACGAGCGCGAAGTGCTGCTTGGGCAGCTGCTCCAGGCCAAGAGGTCTGCCCAGTTCAATCCACCACCCCAAGAGGTCGATCTGGGGTCGCAAGCCCAGGAGCAGTGTGCCACAGCGTGGCCCCAGCATG
>CLocus_358_Sample_8_Locus_235_Allele_0
TGCAGGAGCAGGTGTCTCAGGGCGAGGCGGCCACCAGGGCTCTGGCCTCGCAGCTGCAGCAGCTGCGTGAGGAGCGCGAAGACATCATTTTGCAGTTGCGCCAAACGCAGGACGACCTGCAGAAGTCGCTGGACGAGCGCGAAGTGCTGACCTGCAGAAGTCGCTGGACGAGCGCGAAGTGCTGCGTGGGCAGCTGCTCCAGGCCAAGAGGTCTGCCCAGTTCAATCCACCACCCCAAGAGGTCGATCTGGGGTCGCAAGCCCAGGAGCAGTGTGCCACAGCGTGGCCCCAGCATG
>CLocus_358_Sample_16_Locus_3623_Allele_0
TGCAGGAGCAGGTGTCTCAGGGCGAGGCGGCCACCAGGGCTCTGGCCTCGCAGCTGCAGCAGCTGCGTGAGGAGCGCGAAGACATCATTTTGCAGTTGCGCCAAACGCAGGACGACCTGCAGAAGTCGCTGGACGAGCGCGAAGTGCTGACCTGCAGAAGTCGCTGGACGAGCGCGAAGTGCTGCTTGGGCAGCTGCTCCAGGCCAAGAGGTCTGCCCAGTTCAATCCACCACCCCAAGAGGTCGATCTGGGGTCGCAAGCCCAGGAGCAGTGTGCCACAGCGTGGCCCCAGCATG
>CLocus_358_Sample_2_Locus_843_Allele_0
TGCAGGAGCAGGTGTCTCAGGGCGAGGCGGCCACCAGGGCTCTGGCCTCGCAGCTGCAGCAGCTGCGTGAGGAGCGCGAAGACATCATTTTGCAGTTGCGCCAAACGCAGGACGACCTGCAGAAGTCGCTGGACGAGCGCGAAGTGCTGACCTGCAGAAGTCGCTGGACGAGCGCGAAGTGCTGCGTGGGCAGCTGCTCCAGGCCAAGAGGTCTGCCCAGTTCAATCCACCACCCCAAGAGGTCGATCTGGGGTCGCAAGCCCAGGAGCAGTGTGCCACAGCGTGGCCCCAGCATG
>CLocus_358_Sample_3_Locus_1549_Allele_0
TGCAGGAGCAGGTGTCTCAGGGCGAGGCGGCCACCAGGGCTCTGGCCTCGCAGCTGCAGCAGCTGCGTGAGGAGCGCGAAGACATCATTTTGCAGTTGCGCCAAACGCAGGACGACCTGCAGAAGTCGCTGGACGAGCGCGAAGTGCTGACCTGCAGAAGTCGCTGGACGAGCGCGAAGTGCTGCGTGGGCAGCTGCTCCAGGCCAAGAGGTCTGCCCAGTTCAATCCACCACCCCAAGAGGTCGATCTGGGGTCGCAAGCCCAGGAGCAGTGTGCCACAGCGTGGCCCCAGCATG
>CLocus_358_Sample_9_Locus_4497_Allele_0
TGCAGGAGCAGGTGTCTCAGGGCGAGGCGGCCACCAGGGCTCTGGCCTCGCAGCTGCAGCAGCTGCGTGAGGAGCGCGAAGACATCATTTTGCAGTTGCGCCAAACGCAGGACGACCTGCAGAAGTCGCTGGACGAGCGCGAAGTGCTGACCTGCAGAAGTCGCTGGACGAGCGCGAAGTGCTGCTTGGGCAGCTGCTCCAGGCCAAGAGGTCTGCCCAGTTCAATCCACCACCCCAAGAGGTCGATCTGGGGTCGCAAGCCCAGGAGCAGTGTGCCACAGCGTGGCCCCAGCATG
>CLocus_358_Sample_1_Locus_426_Allele_0
TGCAGGAGCAGGTGTCTCAGGGCGAGGCGGCCACCAGGGCTCTGGCCTCGCAGCTGCAGCAGCTGCGTGAGGAGCGCGAAGACATCATTTTGCAGTTGCGCCAAACGCAGGACGACCTGCAGAAGTCGCTGGACGAGCGCGAAGTGCTGACCTGCAGAAGTCGCTGGACGAGCGCGAAGTGCTGCGTGGGCAGCTGCTCCAGGCCAAGAGGTCTGCCCAGTTCAATCCACCACCCCAAGAGGTCGATCTGGGGTCGCAAGCCCAGGAGCAGTGTGCCACAGCGTGGCCCCAGCATG
>CLocus_358_Sample_11_Locus_1684_Allele_0
TGCAGGAGCAGGTGTCTCAGGGCGAGGCGGCCACCAGGGCTCTGGCCTCGCAGCTGCAGCAGCTGCGTGAGGAGCGCGAAGACATCATTTTGCAGTTGCGCCAAACGCAGGACGACCTGCAGAAGTCGCTGGACGAGCGCGAAGTGCTGACCTGCAGAAGTCGCTGGACGAGCGCGAAGTGCTGCGTGGGCAGCTGCTCCAGGCCAAGAGGTCTGCCCAGTTCAATCCACCACCCCAAGAGGTCGATCTGGGGTCGCAAGCCCAGGAGCAGTGTGCCACAGCGTGGCCCCAGCATG
>CLocus_358_Sample_11_Locus_1684_Allele_1
TGCAGGAGCAGGTGTCTCAGGGCGAGGCGGCCACCAGGGCTCTGGCCTCGCAGCTGCAGCAGCTGCGTGAGGAGCGCGAAGACATCATTTTGCAGTTGCGCCAAACGCAGGACGACCTGCAGAAGTCGCTGGACGAGCGCGAAGTGCTGACCTGCAGAAGTCGCTGGACGAGCGCGAAGTGCTGCTTGGGCAGCTGCTCCAGGCCAAGAGGTCTGCCCAGTTCAATCCACCACCCCAAGAGGTCGATCTGGGGTCGCAAGCCCAGGAGCAGTGTGCCACAGCGTGGCCCCAGCATG
>CLocus_358_Sample_21_Locus_3063_Allele_0
TGCAGGAGCAGGTGTCTCAGGGCGAGGCGGCCACCAGGGCTCTGGCCTCGCAGCTGCAGCAGCTGCGTGAGGAGCGCGAAGACATCATTTTGCAGTTGCGCCAAACGCAGGACGACCTGCAGAAGTCGCTGGACGAGCGCGAAGTGCTGACCTGCAGAAGTCGCTGGACGAGCGCGAAGTGCTGCGTGGGCAGCTGCTCCAGGCCAAGAGGTCTGCCCAGTTCAATCCACCACCCCAAGAGGTCGATCTGGGGTCGCAAGCCCAGGAGCAGTGTGCCACAGCGTGGCCCCAGCATG
>CLocus_358_Sample_13_Locus_7512_Allele_0
TGCAGGAGCAGGTGTCTCAGGGCGAGGCGGCCACCAGGGCTCTGGCCTCGCAGCTGCAGCAGCTGCGTGAGGAGCGCGAAGACATCATTTTGCAGTTGCGCCAAACGCAGGACGACCTGCAGAAGTCGCTGGACGAGCGCGAAGTGCTGACCTGCAGAAGTCGCTGGACGAGCGCGAAGTGCTGCGTGGGCAGCTGCTCCAGGCCAAGAGGTCTGCCCAGTTCAATCCACCACCCCAAGAGGTCGATCTGGGGTCGCAAGCCCAGGAGCAGTGTGCCACAGCGTGGCCCCAGCATG
>CLocus_358_Sample_5_Locus_3682_Allele_0
TGCAGGAGCAGGTGTCTCAGGGCGAGGCGGCCACCAGGGCTCTGGCCTCGCAGCTGCAGCAGCTGCGTGAGGAGCGCGAAGACATCATTTTGCAGTTGCGCCAAACGCAGGACGACCTGCAGAAGTCGCTGGACGAGCGCGAAGTGCTGACCTGCAGAAGTCGCTGGACGAGCGCGAAGTGCTGCTTGGGCAGCTGCTCCAGGCCAAGAGGTCTGCCCAGTTCAATCCACCACCCCAAGAGGTCGATCTGGGGTCGCAAGCCCAGGAGCAGTGTGCCACAGCGTGGCCCCAGCATG
>CLocus_358_Sample_15_Locus_4303_Allele_0
TGCAGGAGCAGGTGTCTCAGGGCGAGGCGGCCACCAGGGCTCTGGCCTCGCAGCTGCAGCAGCTGCGTGAGGAGCGCGAAGACATCATTTTGCAGTTGCGCCAAACGCAGGACGACCTGCAGAAGTCGCTGGACGAGCGCGAAGTGCTGACCTGCAGAAGTCGCTGGACGAGCGCGAAGTGCTGCGTGGGCAGCTGCTCCAGGCCAAGAGGTCTGCCCAGTTCAATCCACCACCCCAAGAGGTCGATCTGGGGTCGCAAGCCCAGGAGCAGTGTGCCACAGCGTGGCCCCAGCATG
>CLocus_362_Sample_17_Locus_6553_Allele_0
TGCAGGACCCGGACCGCTACTACGACCCCAGTGGTTACAACGCCCACTACCTCCGCAACCTGCTCTTCTTTGACCTGGGCTACGACAGCGGCCTGGACCCCGGCAGCCCGCGTGTGCAGGAGCACATTCTGGAGGTGGAGCGGCGCTTCTGCATCGATGGCGGCCGGGCTGTGGACGCCGCCGCCATTCAGGACTCAGCCATGCAGCCCTGGCAGCCGCTGGGCGCCAAATCCATCCTGGGCTACAACCTCAAGAAGAGCATCGGGCAGCGCCACGAGCAGCTCTGCCGCCGCATG
>CLocus_362_Sample_17_Locus_6553_Allele_1
TGCAGGACCCGGACCGCTACTACGACCCCAGTGGTTACAACGCCCACTACCTCCGCAACCTGCTCTTCTTTGACCTGGGCTACGACAGCGGCCTGGACCCCGGCAGCCCGCGTGTGCAGGAGCACATTCTGGAGGTGGAGCGGCGCTTCTGCATCGATGGTGGCCGGGCTGTGGACGCCGCCGCCATTCAGGACTCAGCCATGCAGCCCTGGCAGCCGCTGGGCGCCAAATCCATCCTGGGCTACAACCTCAAGAAGAGCATCGGGCAGCGCCACGAGCAGCTCTGCCGCCGCATG
>CLocus_362_Sample_18_Locus_6037_Allele_0
TGCAGGACCCGGACCGCTACTACGACCCCAGTGGTTACAACGCCCACTACCTCCGCAACCTGCTCTTCTTTGACCTGGGCTACGACAGCGGCCTGGACCCCGGCAGCCCGCGTGTGCAGGAGCACATTCTGGAGGTGGAGCGGCGCTTCTGCATCGATGGCGGCCGGGCTGTGGACGCCGCCGCCATTCAGGACTCAGCCATGCAGCCCTGGCAGCCGCTGGGCGCCAAATCCATCCTGGGCTACAACCTCAAGAAGAGCATCGGGCAGCGCCACGAGCAGCTCTGCCGCCGCATG
>CLocus_362_Sample_18_Locus_6037_Allele_1
TGCAGGACCCGGACCGCTACTACGACCCCAGTGGTTACAACGCCCACTACCTCCGCAACCTGCTCTTCTTTGACCTGGGCTACGACAGCGGCCTGGACCCCGGCAGCCCGCGTGTGCAGGAGCACATTCTGGAGGTGGAGCGGCGCTTCTGCATCGATGGTGGCCGGGCTGTGGACGCCGCCGCCATTCAGGACTCAGCCATGCAGCCCTGGCAGCCGCTGGGCGCCAAATCCATCCTGGGCTACAACCTCAAGAAGAGCATCGGGCAGCGCCACGAGCAGCTCTGCCGCCGCATG
>CLocus_362_Sample_6_Locus_6372_Allele_0
TGCAGGACCCGGACCGCTACTACGACCCCAGTGGTTACAACGCCCACTACCTCCGCAACCTGCTCTTCTTTGACCTGGGCTACGACAGCGGCCTGGACCCCGGCAGCCCGCGTGTGCAGGAGCACATTCTGGAGGTGGAGCGGCGCTTCTGCATCGATGGCGGCCGGGCTGTGGACGCCGCCGCCATTCAGGACTCAGCCATGCAGCCCTGGCAGCCGCTGGGCGCCAAATCCATCCTGGGCTACAACCTCAAGAAGAGCATCGGGCAGCGCCACGAGCAGCTCTGCCGCCGCATG
>CLocus_362_Sample_7_Locus_1482_Allele_0
TGCAGGACCCGGACCGCTACTACGACCCCAGTGGTTACAACGCCCACTACCTCCGCAACCTGCTCTTCTTTGACCTGGGCTACGACAGCGGCCTGGACCCCGGCAGCCCGCGTGTGCAGGAGCACATTCTGGAGGTGGAGCGGCGCTTCTGCATCGATGGCGGCCGGGCTGTGGACGCCGCCGCCATTCAGGACTCAGCCATGCAGCCCTGGCAGCCGCTGGGCGCCAAATCCATCCTGGGCTACAACCTCAAGAAGAGCATCGGGCAGCGCCACGAGCAGCTCTGCCGCCGCATG
>CLocus_362_Sample_7_Locus_1482_Allele_1
TGCAGGACCCGGACCGCTACTACGACCCCAGTGGTTACAACGCCCACTACCTCCGCAACCTGCTCTTCTTTGACCTGGGCTACGACAGCGGCCTGGACCCCGGCAGCCCGCGTGTGCAGGAGCACATTCTGGAGGTGGAGCGGCGCTTCTGCATCGATGGTGGCCGGGCTGTGGACGCCGCCGCCATTCAGGACTCAGCCATGCAGCCCTGGCAGCCGCTGGGCGCCAAATCCATCCTGGGCTACAACCTCAAGAAGAGCATCGGGCAGCGCCACGAGCAGCTCTGCCGCCGCATG
>CLocus_362_Sample_8_Locus_4766_Allele_0
TGCAGGACCCGGACCGCTACTACGACCCCAGTGGTTACAACGCCCACTACCTCCGCAACCTGCTCTTCTTTGACCTGGGCTACGACAGCGGCCTGGACCCCGGCAGCCCGCGTGTGCAGGAGCACATTCTGGAGGTGGAGCGGCGCTTCTGCATCGATGGCGGCCGGGCTGTGGACGCCGCCGCCATTCAGGACTCAGCCATGCAGCCCTGGCAGCCGCTGGGCGCCAAATCCATCCTGGGCTACAACCTCAAGAAGAGCATCGGGCAGCGCCACGAGCAGCTCTGCCGCCGCATG
>CLocus_362_Sample_16_Locus_569_Allele_0
TGCAGGACCCGGACCGCTACTACGACCCCAGTGGTTACAACGCCCACTACCTCCGCAACCTGCTCTTCTTTGACCTGGGCTACGACAGCGGCCTGGACCCCGGCAGCCCGCGTGTGCAGGAGCACATTCTGGAGGTGGAGCGGCGCTTCTGCATCGATGGTGGCCGGGCTGTGGACGCCGCCGCCATTCAGGACTCAGCCATGCAGCCCTGGCAGCCGCTGGGCGCCAAATCCATCCTGGGCTACAACCTCAAGAAGAGCATCGGGCAGCGCCACGAGCAGCTCTGCCGCCGCATG
>CLocus_362_Sample_2_Locus_6956_Allele_0
TGCAGGACCCGGACCGCTACTACGACCCCAGTGGTTACAACGCCCACTACCTCCGCAACCTGCTCTTCTTTGACCTGGGCTACGACAGCGGCCTGGACCCCGGCAGCCCGCGTGTGCAGGAGCACATTCTGGAGGTGGAGCGGCGCTTCTGCATCGATGGCGGCCGGGCTGTGGACGCCGCCGCCATTCAGGACTCAGCCATGCAGCCCTGGCAGCCGCTGGGCGCCAAATCCATCCTGGGCTACAACCTCAAGAAGAGCATCGGGCAGCGCCACGAGCAGCTCTGCCGCCGCATG
>CLocus_362_Sample_2_Locus_6956_Allele_1
TGCAGGACCCGGACCGCTACTACGACCCCAGTGGTTACAACGCCCACTACCTCCGCAACCTGCTCTTCTTTGACCTGGGCTACGACAGCGGCCTGGACCCCGGCAGCCCGCGTGTGCAGGAGCACATTCTGGAGGTGGAGCGGCGCTTCTGCATCGATGGTGGCCGGGCTGTGGACGCCGCCGCCATTCAGGACTCAGCCATGCAGCCCTGGCAGCCGCTGGGCGCCAAATCCATCCTGGGCTACAACCTCAAGAAGAGCATCGGGCAGCGCCACGAGCAGCTCTGCCGCCGCATG
>CLocus_362_Sample_3_Locus_1776_Allele_0
TGCAGGACCCGGACCGCTACTACGACCCCAGTGGTTACAACGCCCACTACCTCCGCAACCTGCTCTTCTTTGACCTGGGCTACGACAGCGGCCTGGACCCCGGCAGCCCGCGTGTGCAGGAGCACATTCTGGAGGTGGAGCGGCGCTTCTGCATCGATGGCGGCCGGGCTGTGGACGCCGCCGCCATTCAGGACTCAGCCATGCAGCCCTGGCAGCCGCTGGGCGCCAAATCCATCCTGGGCTACAACCTCAAGAAGAGCATCGGGCAGCGCCACGAGCAGCTCTGCCGCCGCATG
>CLocus_362_Sample_9_Locus_323_Allele_0
TGCAGGACCCGGACCGCTACTACGACCCCAGTGGTTACAACGCCCACTACCTCCGCAACCTGCTCTTCTTTGACCTGGGCTACGACAGCGGCCTGGACCCCGGCAGCCCGCGTGTGCAGGAGCACATTCTGGAGGTGGAGCGGCGCTTCTGCATCGATGGCGGCCGGGCTGTGGACGCCGCCGCCATTCAGGACTCAGCCATGCAGCCCTGGCAGCCGCTGGGCGCCAAATCCATCCTGGGCTACAACCTCAAGAAGAGCATCGGGCAGCGCCACGAGCAGCTCTGCCGCCGCATG
>CLocus_362_Sample_9_Locus_323_Allele_1
TGCAGGACCCGGACCGCTACTACGACCCCAGTGGTTACAACGCCCACTACCTCCGCAACCTGCTCTTCTTTGACCTGGGCTACGACAGCGGCCTGGACCCCGGCAGCCCGCGTGTGCAGGAGCACATTCTGGAGGTGGAGCGGCGCTTCTGCATCGATGGTGGCCGGGCTGTGGACGCCGCCGCCATTCAGGACTCAGCCATGCAGCCCTGGCAGCCGCTGGGCGCCAAATCCATCCTGGGCTACAACCTCAAGAAGAGCATCGGGCAGCGCCACGAGCAGCTCTGCCGCCGCATG
>CLocus_362_Sample_1_Locus_430_Allele_0
TGCAGGACCCGGACCGCTACTACGACCCCAGTGGTTACAACGCCCACTACCTCCGCAACCTGCTCTTCTTTGACCTGGGCTACGACAGCGGCCTGGACCCCGGCAGCCCGCGTGTGCAGGAGCACATTCTGGAGGTGGAGCGGCGCTTCTGCATCGATGGTGGCCGGGCTGTGGACGCCGCCGCCATTCAGGACTCAGCCATGCAGCCCTGGCAGCCGCTGGGCGCCAAATCCATCCTGGGCTACAACCTCAAGAAGAGCATCGGGCAGCGCCACGAGCAGCTCTGCCGCCGCATG
>CLocus_362_Sample_11_Locus_2600_Allele_0
TGCAGGACCCGGACCGCTACTACGACCCCAGTGGTTACAACGCCCACTACCTCCGCAACCTGCTCTTCTTTGACCTGGGCTACGACAGCGGCCTGGACCCCGGCAGCCCGCGTGTGCAGGAGCACATTCTGGAGGTGGAGCGGCGCTTCTGCATCGATGGCGGCCGGGCTGTGGACGCCGCCGCCATTCAGGACTCAGCCATGCAGCCCTGGCAGCCGCTGGGCGCCAAATCCATCCTGGGCTACAACCTCAAGAAGAGCATCGGGCAGCGCCACGAGCAGCTCTGCCGCCGCATG
>CLocus_362_Sample_11_Locus_2600_Allele_1
TGCAGGACCCGGACCGCTACTACGACCCCAGTGGTTACAACGCCCACTACCTCCGCAACCTGCTCTTCTTTGACCTGGGCTACGACAGCGGCCTGGACCCCGGCAGCCCGCGTGTGCAGGAGCACATTCTGGAGGTGGAGCGGCGCTTCTGCATCGATGGTGGCCGGGCTGTGGACGCCGCCGCCATTCAGGACTCAGCCATGCAGCCCTGGCAGCCGCTGGGCGCCAAATCCATCCTGGGCTACAACCTCAAGAAGAGCATCGGGCAGCGCCACGAGCAGCTCTGCCGCCGCATG
>CLocus_362_Sample_21_Locus_4503_Allele_0
TGCAGGACCCGGACCGCTACTACGACCCCAGTGGTTACAACGCCCACTACCTCCGCAACCTGCTCTTCTTTGACCTGGGCTACGACAGCGGCCTGGACCCCGGCAGCCCGCGTGTGCAGGAGCACATTCTGGAGGTGGAGCGGCGCTTCTGCATCGATGGCGGCCGGGCTGTGGACGCCGCCGCCATTCAGGACTCAGCCATGCAGCCCTGGCAGCCGCTGGGCGCCAAATCCATCCTGGGCTACAACCTCAAGAAGAGCATCGGGCAGCGCCACGAGCAGCTCTGCCGCCGCATG
>CLocus_362_Sample_13_Locus_1437_Allele_0
TGCAGGACCCGGACCGCTACTACGACCCCAGTGGTTACAACGCCCACTACCTCCGCAACCTGCTCTTCTTTGACCTGGGCTACGACAGCGGCCTGGACCCCGGCAGCCCGCGTGTGCAGGAGCACATTCTGGAGGTGGAGCGGCGCTTCTGCATCGATGGCGGCCGGGCTGTGGACGCCGCCGCCATTCAGGACTCAGCCATGCAGCCCTGGCAGCCGCTGGGCGCCAAATCCATCCTGGGCTACAACCTCAAGAAGAGCATCGGGCAGCGCCACGAGCAGCTCTGCCGCCGCATG
>CLocus_362_Sample_5_Locus_4752_Allele_0
TGCAGGACCCGGACCGCTACTACGACCCCAGTGGTTACAACGCCCACTACCTCCGCAACCTGCTCTTCTTTGACCTGGGCTACGACAGCGGCCTGGACCCCGGCAGCCCGCGTGTGCAGGAGCACATTCTGGAGGTGGAGCGGCGCTTCTGCATCGATGGCGGCCGGGCTGTGGACGCCGCCGCCATTCAGGACTCAGCCATGCAGCCCTGGCAGCCGCTGGGCGCCAAATCCATCCTGGGCTACAACCTCAAGAAGAGCATCGGGCAGCGCCACGAGCAGCTCTGCCGCCGCATG
>CLocus_362_Sample_4_Locus_1540_Allele_0
TGCAGGACCCGGACCGCTACTACGACCCCAGTGGTTACAACGCCCACTACCTCCGCAACCTGCTCTTCTTTGACCTGGGCTACGACAGCGGCCTGGACCCCGGCAGCCCGCGTGTGCAGGAGCACATTCTGGAGGTGGAGCGGCGCTTCTGCATCGATGGCGGCCGGGCTGTGGACGCCGCCGCCATTCAGGACTCAGCCATGCAGCCCTGGCAGCCGCTGGGCGCCAAATCCATCCTGGGCTACAACCTCAAGAAGAGCATCGGGCAGCGCCACGAGCAGCTCTGCCGCCGCATG
>CLocus_362_Sample_15_Locus_2166_Allele_0
TGCAGGACCCGGACCGCTACTACGACCCCAGTGGTTACAACGCCCACTACCTCCGCAACCTGCTCTTCTTTGACCTGGGCTACGACAGCGGCCTGGACCCCGGCAGCCCGCGTGTGCAGGAGCACATTCTGGAGGTGGAGCGGCGCTTCTGCATCGATGGCGGCCGGGCTGTGGACGCCGCCGCCATTCAGGACTCAGCCATGCAGCCCTGGCAGCCGCTGGGCGCCAAATCCATCCTGGGCTACAACCTCAAGAAGAGCATCGGGCAGCGCCACGAGCAGCTCTGCCGCCGCATG
>CLocus_367_Sample_17_Locus_6385_Allele_0
TGCAGGGTGCTGAGATCTCGACTCAGTGGTAGATCCCATTGTAGACCAGGTGCCATCCTGGCTCACCGCCAGCCCTCCGCCTTTCTCCTGGACACAGTGAAGACAGGTGGGGTCTGCAGTGCTCTACCGCCCCGGTCCCTCCCGGGGTGCTGTGTGAGGACATTCCCACTGTACAAGTGTGAGGAAAGTCACCCCACTTATGAGAGCTCCTGGAGGAGTCGCTGGGTGTCCTTTCTGTCCCCATGGCTGGCAGTTTGCCTGCTTTACAAAGTGATGCCACCTTAGTGTACTGCATG
>CLocus_367_Sample_17_Locus_6385_Allele_1
TGCAGGGTGCTGAGATCTCGACTCAGTGGTAGATCCCATTGTAGACCAGGTGCCATCCTGGCTCACCGCCAGCCCTCCGCCTTTCTCCTGGACACAGTGAAGACAGGTGGGGTCTGCAGTGCTCTACCGCCCCGGTCCCTCCCGGGGTGCTGTGTGAGGACATTCCCACTGTACAAGTGTGAGGAAAGTCACCCCACTTATGAGAGCTCCTGGGGGAGTCGCTGGGTGTCCTTTCTGTCCCCATGGCTGGCAGTTTGCCTGCTTTACAAAGTGATGCCACCTTAGTGTACTGCATG
>CLocus_367_Sample_18_Locus_5764_Allele_0
TGCAGGGTGCTGAGATCTCGACTCAGTGGTAGATCCCATTGTAGACCAGGTGCCATCCTGGCTCACCGCCAGCCCTCCGCCTTTCTCCTGGACACAGTGAAGACAGGTGGGGTCTGCAGTGCTCTACCGCCCCGGTCCCTCCCGGGGTGCTGTGTGAGGACATTCCCACTGTACAAGTGTGAGGAAAGTCACCCCACTTATGAGAGCTCCTGGAGGAGTCGCTGGGTGTCCTTTCTGTCCCCATGGCTGGCAGTTTGCCTGCTTTACAAAGTGATGCCACCTTAGTGTACTGCATG
>CLocus_367_Sample_18_Locus_5764_Allele_1
TGCAGGGTGCTGAGATCTCGACTCAGTGGTAGATCCCATTGTAGACCAGGTGCCATCCTGGCTCACCGCCAGCCCTCCGCCTTTCTCCTGGACACAGTGAAGACAGGTGGGGTCTGCAGTGCTCTACCGCCCCGGTCCCTCCCGGGGTGCTGTGTGAGGACATTCCCACTGTACAAGTGTGAGGAAAGTCACCCCACTTATGAGAGCTCCTGGGGGAGTCGCTGGGTGTCCTTTCTGTCCCCATGGCTGGCAGTTTGCCTGCTTTACAAAGTGATGCCACCTTAGTGTACTGCATG
>CLocus_367_Sample_6_Locus_1720_Allele_0
TGCAGGGTGCTGAGATCTCGACTCAGTGGTAGATCCCATTGTAGACCAGGTGCCATCCTGGCTCACCGCCAGCCCTCCGCCTTTCTCCTGGACACAGTGAAGACAGGTGGGGTCTGCAGTGCTCTACCGCCCCGGTCCCTCCCGGGGTGCTGTGTGAGGACATTCCCACTGTACAAGTGTGAGGAAAGTCACCCCACTTATGAGAGCTCCTGGAGGAGTCGCTGGGTGTCCTTTCTGTCCCCATGGCTGGCAGTTTGCCTGCTTTACAAAGTGATGCCACCTTAGTGTACTGCATG
>CLocus_367_Sample_6_Locus_1720_Allele_1
TGCAGGGTGCTGAGATCTCGACTCAGTGGTAGATCCCATTGTAGACCAGGTGCCATCCTGGCTCACCGCCAGCCCTCCGCCTTTCTCCTGGACACAGTGAAGACAGGTGGGGTCTGCAGTGCTCTACCGCCCCGGTCCCTCCCGGGGTGCTGTGTGAGGACATTCCCACTGTACAAGTGTGAGGAAAGTCACCCCACTTATGAGAGCTCCTGGGGGAGTCGCTGGGTGTCCTTTCTGTCCCCATGGCTGGCAGTTTGCCTGCTTTACAAAGTGATGCCACCTTAGTGTACTGCATG
>CLocus_367_Sample_7_Locus_695_Allele_0
TGCAGGGTGCTGAGATCTCGACTCAGTGGTAGATCCCATTGTAGACCAGGTGCCATCCTGGCTCACCGCCAGCCCTCCGCCTTTCTCCTGGACACAGTGAAGACAGGTGGGGTCTGCAGTGCTCTACCGCCCCGGTCCCTCCCGGGGTGCTGTGTGAGGACATTCCCACTGTACAAGTGTGAGGAAAGTCACCCCACTTATGAGAGCTCCTGGAGGAGTCGCTGGGTGTCCTTTCTGTCCCCATGGCTGGCAGTTTGCCTGCTTTACAAAGTGATGCCACCTTAGTGTACTGCATG
>CLocus_367_Sample_8_Locus_973_Allele_0
TGCAGGGTGCTGAGATCTCGACTCAGTGGTAGATCCCATTGTAGACCAGGTGCCATCCTGGCTCACCGCCAGCCCTCCGCCTTTCTCCTGGACACAGTGAAGACAGGTGGGGTCTGCAGTGCTCTACCGCCCCGGTCCCTCCCGGGGTGCTGTGTGAGGACATTCCCACTGTACAAGTGTGAGGAAAGTCACCCCACTTATGAGAGCTCCTGGAGGAGTCGCTGGGTGTCCTTTCTGTCCCCATGGCTGGCAGTTTGCCTGCTTTACAAAGTGATGCCACCTTAGTGTACTGCATG
>CLocus_367_Sample_8_Locus_973_Allele_1
TGCAGGGTGCTGAGATCTCGACTCAGTGGTAGATCCCATTGTAGACCAGGTGCCATCCTGGCTCACCGCCAGCCCTCCGCCTTTCTCCTGGACACAGTGAAGACAGGTGGGGTCTGCAGTGCTCTACCGCCCCGGTCCCTCCCGGGGTGCTGTGTGAGGACATTCCCACTGTACAAGTGTGAGGAAAGTCACCCCACTTATGAGAGCTCCTGGGGGAGTCGCTGGGTGTCCTTTCTGTCCCCATGGCTGGCAGTTTGCCTGCTTTACAAAGTGATGCCACCTTAGTGTACTGCATG
>CLocus_367_Sample_16_Locus_574_Allele_0
TGCAGGGTGCTGAGATCTCGACTCAGTGGTAGATCCCATTGTAGACCAGGTGCCATCCTGGCTCACCGCCAGCCCTCCGCCTTTCTCCTGGACACAGTGAAGACAGGTGGGGTCTGCAGTGCTCTACCGCCCCGGTCCCTCCCGGGGTGCTGTGTGAGGACATTCCCACTGTACAAGTGTGAGGAAAGTCACCCCACTTATGAGAGCTCCTGGGGGAGTCGCTGGGTGTCCTTTCTGTCCCCATGGCTGGCAGTTTGCCTGCTTTACAAAGTGATGCCACCTTAGTGTACTGCATG
>CLocus_367_Sample_2_Locus_6092_Allele_0
TGCAGGGTGCTGAGATCTCGACTCAGTGGTAGATCCCATTGTAGACCAGGTGCCATCCTGGCTCACCGCCAGCCCTCCGCCTTTCTCCTGGACACAGTGAAGACAGGTGGGGTCTGCAGTGCTCTACCGCCCCGGTCCCTCCCGGGGTGCTGTGTGAGGACATTCCCACTGTACAAGTGTGAGGAAAGTCACCCCACTTATGAGAGCTCCTGGAGGAGTCGCTGGGTGTCCTTTCTGTCCCCATGGCTGGCAGTTTGCCTGCTTTACAAAGTGATGCCACCTTAGTGTACTGCATG
>CLocus_367_Sample_2_Locus_6092_Allele_1
TGCAGGGTGCTGAGATCTCGACTCAGTGGTAGATCCCATTGTAGACCAGGTGCCATCCTGGCTCACCGCCAGCCCTCCGCCTTTCTCCTGGACACAGTGAAGACAGGTGGGGTCTGCAGTGCTCTACCGCCCCGGTCCCTCCCGGGGTGCTGTGTGAGGACATTCCCACTGTACAAGTGTGAGGAAAGTCACCCCACTTATGAGAGCTCCTGGGGGAGTCGCTGGGTGTCCTTTCTGTCCCCATGGCTGGCAGTTTGCCTGCTTTACAAAGTGATGCCACCTTAGTGTACTGCATG
>CLocus_367_Sample_3_Locus_5015_Allele_0
TGCAGGGTGCTGAGATCTCGACTCAGTGGTAGATCCCATTGTAGACCAGGTGCCATCCTGGCTCACCGCCAGCCCTCCGCCTTTCTCCTGGACACAGTGAAGACAGGTGGGGTCTGCAGTGCTCTACCGCCCCGGTCCCTCCCGGGGTGCTGTGTGAGGACATTCCCACTGTACAAGTGTGAGGAAAGTCACCCCACTTATGAGAGCTCCTGGAGGAGTCGCTGGGTGTCCTTTCTGTCCCCATGGCTGGCAGTTTGCCTGCTTTACAAAGTGATGCCACCTTAGTGTACTGCATG
>CLocus_367_Sample_3_Locus_5015_Allele_1
TGCAGGGTGCTGAGATCTCGACTCAGTGGTAGATCCCATTGTAGACCAGGTGCCATCCTGGCTCACCGCCAGCCCTCCGCCTTTCTCCTGGACACAGTGAAGACAGGTGGGGTCTGCAGTGCTCTACCGCCCCGGTCCCTCCCGGGGTGCTGTGTGAGGACATTCCCACTGTACAAGTGTGAGGAAAGTCACCCCACTTATGAGAGCTCCTGGGGGAGTCGCTGGGTGTCCTTTCTGTCCCCATGGCTGGCAGTTTGCCTGCTTTACAAAGTGATGCCACCTTAGTGTACTGCATG
>CLocus_367_Sample_9_Locus_3275_Allele_0
TGCAGGGTGCTGAGATCTCGACTCAGTGGTAGATCCCATTGTAGACCAGGTGCCATCCTGGCTCACCGCCAGCCCTCCGCCTTTCTCCTGGACACAGTGAAGACAGGTGGGGTCTGCAGTGCTCTACCGCCCCGGTCCCTCCCGGGGTGCTGTGTGAGGACATTCCCACTGTACAAGTGTGAGGAAAGTCACCCCACTTATGAGAGCTCCTGGGGGAGTCGCTGGGTGTCCTTTCTGTCCCCATGGCTGGCAGTTTGCCTGCTTTACAAAGTGATGCCACCTTAGTGTACTGCATG
>CLocus_367_Sample_19_Locus_76_Allele_0
TGCAGGGTGCTGAGATCTCGACTCAGTGGTAGATCCCATTGTAGACCAGGTGCCATCCTGGCTCACCGCCAGCCCTCCGCCTTTCTCCTGGACACAGTGAAGACAGGTGGGGTCTGCAGTGCTCTACCGCCCCGGTCCCTCCCGGGGTGCTGTGTGAGGACATTCCCACTGTACAAGTGTGAGGAAAGTCACCCCACTTATGAGAGCTCCTGGGGGAGTCGCTGGGTGTCCTTTCTGTCCCCATGGCTGGCAGTTTGCCTGCTTTACAAAGTGATGCCACCTTAGTGTACTGCATG
>CLocus_367_Sample_1_Locus_435_Allele_0
TGCAGGGTGCTGAGATCTCGACTCAGTGGTAGATCCCATTGTAGACCAGGTGCCATCCTGGCTCACCGCCAGCCCTCCGCCTTTCTCCTGGACACAGTGAAGACAGGTGGGGTCTGCAGTGCTCTACCGCCCCGGTCCCTCCCGGGGTGCTGTGTGAGGACATTCCCACTGTACAAGTGTGAGGAAAGTCACCCCACTTATGAGAGCTCCTGGGGGAGTCGCTGGGTGTCCTTTCTGTCCCCATGGCTGGCAGTTTGCCTGCTTTACAAAGTGATGCCACCTTAGTGTACTGCATG
>CLocus_367_Sample_11_Locus_3123_Allele_0
TGCAGGGTGCTGAGATCTCGACTCAGTGGTAGATCCCATTGTAGACCAGGTGCCATCCTGGCTCACCGCCAGCCCTCCGCCTTTCTCCTGGACACAGTGAAGACAGGTGGGGTCTGCAGTGCTCTACCGCCCCGGTCCCTCCCGGGGTGCTGTGTGAGGACATTCCCACTGTACAAGTGTGAGGAAAGTCACCCCACTTATGAGAGCTCCTGGGGGAGTCGCTGGGTGTCCTTTCTGTCCCCATGGCTGGCAGTTTGCCTGCTTTACAAAGTGATGCCACCTTAGTGTACTGCATG
>CLocus_367_Sample_21_Locus_3071_Allele_0
TGCAGGGTGCTGAGATCTCGACTCAGTGGTAGATCCCATTGTAGACCAGGTGCCATCCTGGCTCACCGCCAGCCCTCCGCCTTTCTCCTGGACACAGTGAAGACAGGTGGGGTCTGCAGTGCTCTACCGCCCCGGTCCCTCCCGGGGTGCTGTGTGAGGACATTCCCACTGTACAAGTGTGAGGAAAGTCACCCCACTTATGAGAGCTCCTGGGGGAGTCGCTGGGTGTCCTTTCTGTCCCCATGGCTGGCAGTTTGCCTGCTTTACAAAGTGATGCCACCTTAGTGTACTGCATG
>CLocus_367_Sample_13_Locus_4282_Allele_0
TGCAGGGTGCTGAGATCTCGACTCAGTGGTAGATCCCATTGTAGACCAGGTGCCATCCTGGCTCACCGCCAGCCCTCCGCCTTTCTCCTGGACACAGTGAAGACAGGTGGGGTCTGCAGTGCTCTACCGCCCCGGTCCCTCCCGGGGTGCTGTGTGAGGACATTCCCACTGTACAAGTGTGAGGAAAGTCACCCCACTTATGAGAGCTCCTGGGGGAGTCGCTGGGTGTCCTTTCTGTCCCCATGGCTGGCAGTTTGCCTGCTTTACAAAGTGATGCCACCTTAGTGTACTGCATG
>CLocus_367_Sample_5_Locus_2244_Allele_0
TGCAGGGTGCTGAGATCTCGACTCAGTGGTAGATCCCATTGTAGACCAGGTGCCATCCTGGCTCACCGCCAGCCCTCCGCCTTTCTCCTGGACACAGTGAAGACAGGTGGGGTCTGCAGTGCTCTACCGCCCCGGTCCCTCCCGGGGTGCTGTGTGAGGACATTCCCACTGTACAAGTGTGAGGAAAGTCACCCCACTTATGAGAGCTCCTGGGGGAGTCGCTGGGTGTCCTTTCTGTCCCCATGGCTGGCAGTTTGCCTGCTTTACAAAGTGATGCCACCTTAGTGTACTGCATG
>CLocus_367_Sample_4_Locus_3298_Allele_0
TGCAGGGTGCTGAGATCTCGACTCAGTGGTAGATCCCATTGTAGACCAGGTGCCATCCTGGCTCACCGCCAGCCCTCCGCCTTTCTCCTGGACACAGTGAAGACAGGTGGGGTCTGCAGTGCTCTACCGCCCCGGTCCCTCCCGGGGTGCTGTGTGAGGACATTCCCACTGTACAAGTGTGAGGAAAGTCACCCCACTTATGAGAGCTCCTGGGGGAGTCGCTGGGTGTCCTTTCTGTCCCCATGGCTGGCAGTTTGCCTGCTTTACAAAGTGATGCCACCTTAGTGTACTGCATG
>CLocus_367_Sample_15_Locus_1025_Allele_0
TGCAGGGTGCTGAGATCTCGACTCAGTGGTAGATCCCATTGTAGACCAGGTGCCATCCTGGCTCACCGCCAGCCCTCCGCCTTTCTCCTGGACACAGTGAAGACAGGTGGGGTCTGCAGTGCTCTACCGCCCCGGTCCCTCCCGGGGTGCTGTGTGAGGACATTCCCACTGTACAAGTGTGAGGAAAGTCACCCCACTTATGAGAGCTCCTGGGGGAGTCGCTGGGTGTCCTTTCTGTCCCCATGGCTGGCAGTTTGCCTGCTTTACAAAGTGATGCCACCTTAGTGTACTGCATG
>CLocus_368_Sample_18_Locus_1554_Allele_0
TGCAGGCAGGAGGCAACACCCTATCTGCTACCATCAGACCCTTCCAGAGCCCACCTCCCCTGCCCAGCCCTGCCCTGTCCAGCCCAGCCATACCCTGCTCTGCCCCATCTGGGCATGCTCTGCTCAGGGATGGGCCGGCGGGGCTACAAATTGTATTTTAAATACATGTTTTAAACTTGTCAGAACCTTGTCCTCATTTCAGTCCCTGGCCTGCTAACCTCTTGCTGTGGCTGCTTATTTAACCACCAGGGAAGCTACCTCTGCTTGGTCCCAGGGAGGGTCTGGGATGGTGCATG
>CLocus_368_Sample_6_Locus_4756_Allele_0
TGCAGGCAGGAGGCAACACCCTATCTGCTACCATCAGACCCTTCCAGAGCCCACCTCCCCTGCCCAGCCCTGCCCTGTCCAGCCCAGCCATACCCTGCTCTGCCCCATCTGGGCATGCTCTGCTCAGGGATGGGCCGGCGGGGCTACAAATTGTATTTTAAATACATGTTTTAAACTTGTCAGAACCTTGTCCTCATTTCAGTCCCTGGCCTGCTAACCTCTTGCTGTGGCTGCTTATTTAACCACCAGGGAAGCTACCTCTGCTTGGTCCCAGGGAGGGTCTGGGATGGTGCATG
>CLocus_368_Sample_7_Locus_83_Allele_0
TGCAGGCAGGAGGCAACACCCTATCTGCTACCATCAGACCCTTCCAGAGCCCACCTCCCCTGCCCAGCCCTGCCCTGTCCAGCCCAGCCATACCCTGCTCTGCCCCATCTGGGCATGCTCTGCTCAGGGATGGGCCGGCGGGGCTACAAATTGTATTTTAAATACATGTTTTAAACTTGTCAGAACCTTGTCCTCATTTCAGTCCCTGGCCTGCTAACCTCTTGCTGTGGCTGCTTATTTAACCACCAGGGAAGCTACCTCTGCTTGGTCCCAGGGAGGGTCTGGGATGGTGCATG
>CLocus_368_Sample_8_Locus_248_Allele_0
TGCAGGCAGGAGGCAACACCCTATCTGCTACCATCAGACCCTTCCAGAGCCCACCTCCCCTGCCCAGCCCTGCCCTGTCCAGCCCAGCCATACCCTGCTCTGCCCCATCTGGGCATGCTCTGCTCAGGGATGGGCCGGCGGGGCTACAAATTGTATTTTAAATACATGTTTTAAACTTGTCAGAACCTTGTCCTCATTTCAGTCCCTGGCCTGCTAACCTCTTGCTGTGGCTGCTTATTTAACCACCAGGGAAGCTACCTCTGCTTGGTCCCAGGGAGGGTCTGGGATGGTGCATG
>CLocus_368_Sample_2_Locus_7323_Allele_0
TGCAGGCAGGAGGCAACACCCTATCTGCTACCATCAGACCCTTCCAGAGCCCACCTCCCCTGCCCAGCCCTGCCCTGTCCAGCCCAGCCATACCCTGCTCTGCCCCATCTGGGCATGCTCTGCTCAGGGATGGGCCGGCGGGGCTACAAATTGTATTTTAAATACATGTTTTAAACTTGTCAGAACCTTGTCCTCATTTCAGTCCCCGGCCTGCTAACCTCTTGCTGTGGCTGCTTATTTAACCACCAGGGAAGCTACCTCTGCTTGGTCCCAGGGAGGGTCTGGGATGGTGCATG
>CLocus_368_Sample_2_Locus_7323_Allele_1
TGCAGGCAGGAGGCAACACCCTATCTGCTACCATCAGACCCTTCCAGAGCCCACCTCCCCTGCCCAGCCCTGCCCTGTCCAGCCCAGCCATACCCTGCTCTGCCCCATCTGGGCATGCTCTGCTCAGGGATGGGCCGGCGGGGCTACAAATTGTATTTTAAATACATGTTTTAAACTTGTCAGAACCTTGTCCTCATTTCAGTCCCTGGCCTGCTAACCTCTTGCTGTGGCTGCTTATTTAACCACCAGGGAAGCTACCTCTGCTTGGTCCCAGGGAGGGTCTGGGATGGTGCATG
>CLocus_368_Sample_3_Locus_59_Allele_0
TGCAGGCAGGAGGCAACACCCTATCTGCTACCATCAGACCCTTCCAGAGCCCACCTCCCCTGCCCAGCCCTGCCCTGTCCAGCCCAGCCATACCCTGCTCTGCCCCATCTGGGCATGCTCTGCTCAGGGATGGGCCGGCGGGGCTACAAATTGTATTTTAAATACATGTTTTAAACTTGTCAGAACCTTGTCCTCATTTCAGTCCCTGGCCTGCTAACCTCTTGCTGTGGCTGCTTATTTAACCACCAGGGAAGCTACCTCTGCTTGGTCCCAGGGAGGGTCTGGGATGGTGCATG
>CLocus_368_Sample_1_Locus_436_Allele_0
TGCAGGCAGGAGGCAACACCCTATCTGCTACCATCAGACCCTTCCAGAGCCCACCTCCCCTGCCCAGCCCTGCCCTGTCCAGCCCAGCCATACCCTGCTCTGCCCCATCTGGGCATGCTCTGCTCAGGGATGGGCCGGCGGGGCTACAAATTGTATTTTAAATACATGTTTTAAACTTGTCAGAACCTTGTCCTCATTTCAGTCCCTGGCCTGCTAACCTCTTGCTGTGGCTGCTTATTTAACCACCAGGGAAGCTACCTCTGCTTGGTCCCAGGGAGGGTCTGGGATGGTGCATG
>CLocus_368_Sample_21_Locus_3074_Allele_0
TGCAGGCAGGAGGCAACACCCTATCTGCTACCATCAGACCCTTCCAGAGCCCACCTCCCCTGCCCAGCCCTGCCCTGTCCAGCCCAGCCATACCCTGCTCTGCCCCATCTGGGCATGCTCTGCTCAGGGATGGGCCGGCGGGGCTACAAATTGTATTTTAAATACATGTTTTAAACTTGTCAGAACCTTGTCCTCATTTCAGTCCCTGGCCTGCTAACCTCTTGCTGTGGCTGCTTATTTAACCACCAGGGAAGCTACCTCTGCTTGGTCCCAGGGAGGGTCTGGGATGGTGCATG
>CLocus_368_Sample_5_Locus_2246_Allele_0
TGCAGGCAGGAGGCAACACCCTATCTGCTACCATCAGACCCTTCCAGAGCCCACCTCCCCTGCCCAGCCCTGCCCTGTCCAGCCCAGCCATACCCTGCTCTGCCCCATCTGGGCATGCTCTGCTCAGGGATGGGCCGGCGGGGCTACAAATTGTATTTTAAATACATGTTTTAAACTTGTCAGAACCTTGTCCTCATTTCAGTCCCTGGCCTGCTAACCTCTTGCTGTGGCTGCTTATTTAACCACCAGGGAAGCTACCTCTGCTTGGTCCCAGGGAGGGTCTGGGATGGTGCATG
>CLocus_368_Sample_15_Locus_5865_Allele_0
TGCAGGCAGGAGGCAACACCCTATCTGCTACCATCAGACCCTTCCAGAGCCCACCTCCCCTGCCCAGCCCTGCCCTGTCCAGCCCAGCCATACCCTGCTCTGCCCCATCTGGGCATGCTCTGCTCAGGGATGGGCCGGCGGGGCTACAAATTGTATTTTAAATACATGTTTTAAACTTGTCAGAACCTTGTCCTCATTTCAGTCCCTGGCCTGCTAACCTCTTGCTGTGGCTGCTTATTTAACCACCAGGGAAGCTACCTCTGCTTGGTCCCAGGGAGGGTCTGGGATGGTGCATG
>CLocus_370_Sample_17_Locus_7355_Allele_0
TGCAGGTACAGCAACATCTTTCACGTCTTCATCCGCATCTCCCGTGAGGAGGGGTTGAAGACCCTCTACCACGGCTTCACACCGACCCTGCTGGGTGTCATTCCGTACGCAGGGCTGAGCTTCTTCACCTACGAGACGCTCAAGAGCCAAGGCTTTTAAGAGCCACTCCCAATATCTAGTGTATTGTCTTGAGCGCTGACTGCACCTTACACCCACATTCATGCTCACACACATGGTCATATGCCTGCACCCACACGTGTGTTCATGTAGCCACACACACATGCACACGCAGCATG
>CLocus_370_Sample_18_Locus_6258_Allele_0
TGCAGGTACAGCAACATCTTTCACGTCTTCATCCGCATCTCCCGTGAGGAGGGGTTGAAGACCCTCTACCACGGCTTCACACCGACCCTGCTGGGTGTCATTCCGTACGCAGGGCTGAGCTTCTTCACCTACGAGACGCTCAAGAGCCAAGGCTTTTAAGAGCCACTCCCAATATCTAGTGTATTGTCTTGAGCGCTGACTGCACCTTACACCCACATTCATGCTCACACACATGGTCATATGCCTGCACCCACACGTGTGTTCATGTAGCCACACACACATGCACACGCAGCATG
>CLocus_370_Sample_6_Locus_4757_Allele_0
TGCAGGTACAGCAACATCTTTCACGTCTTCATCCGCATCTCCCGTGAGGAGGGGCTGAAGACCCTCTACCACGGCTTCACACCGACCCTGCTGGGTGTCATTCCGTACGCAGGGCTGAGCTTCTTCACCTACGAGACGCTCAAGAGCCAAGGCTTTTAAGAGCCACTCCCAATATCTAGTGTATTGTCTTGAGCGCTGACTGCACCTTACACCCACATTCATGCTCACACACATGGTCATATGCCTGCACCCACACGTGTGTTCATGTAGCCACACACACATGCACACGCAGCATG
>CLocus_370_Sample_6_Locus_4757_Allele_1
TGCAGGTACAGCAACATCTTTCACGTCTTCATCCGCATCTCCCGTGAGGAGGGGTTGAAGACCCTCTACCACGGCTTCACACCGACCCTGCTGGGTGTCATTCCGTACGCAGGGCTGAGCTTCTTCACCTACGAGACGCTCAAGAGCCAAGGCTTTTAAGAGCCACTCCCAATATCTAGTGTATTGTCTTGAGCGCTGACTGCACCTTACACCCACATTCATGCTCACACACATGGTCATATGCCTGCACCCACACGTGTGTTCATGTAGCCACACACACATGCACACGCAGCATG
>CLocus_370_Sample_7_Locus_6919_Allele_0
TGCAGGTACAGCAACATCTTTCACGTCTTCATCCGCATCTCCCGTGAGGAGGGGTTGAAGACCCTCTACCACGGCTTCACACCGACCCTGCTGGGTGTCATTCCGTACGCAGGGCTGAGCTTCTTCACCTACGAGACGCTCAAGAGCCAAGGCTTTTAAGAGCCACTCCCAATATCTAGTGTATTGTCTTGAGCGCTGACTGCACCTTACACCCACATTCATGCTCACACACATGGTCATATGCCTGCACCCACACGTGTGTTCATGTAGCCACACACACATGCACACGCAGCATG
>CLocus_370_Sample_8_Locus_249_Allele_0
TGCAGGTACAGCAACATCTTTCACGTCTTCATCCGCATCTCCCGTGAGGAGGGGCTGAAGACCCTCTACCACGGCTTCACACCGACCCTGCTGGGTGTCATTCCGTACGCAGGGCTGAGCTTCTTCACCTACGAGACGCTCAAGAGCCAAGGCTTTTAAGAGCCACTCCCAATATCTAGTGTATTGTCTTGAGCGCTGACTGCACCTTACACCCACATTCATGCTCACACACATGGTCATATGCCTGCACCCACACGTGTGTTCATGTAGCCACACACACATGCACACGCAGCATG
>CLocus_370_Sample_8_Locus_249_Allele_1
TGCAGGTACAGCAACATCTTTCACGTCTTCATCCGCATCTCCCGTGAGGAGGGGTTGAAGACCCTCTACCACGGCTTCACACCGACCCTGCTGGGTGTCATTCCGTACGCAGGGCTGAGCTTCTTCACCTACGAGACGCTCAAGAGCCAAGGCTTTTAAGAGCCACTCCCAATATCTAGTGTATTGTCTTGAGCGCTGACTGCACCTTACACCCACATTCATGCTCACACACATGGTCATATGCCTGCACCCACACGTGTGTTCATGTAGCCACACACACATGCACACGCAGCATG
>CLocus_370_Sample_16_Locus_575_Allele_0
TGCAGGTACAGCAACATCTTTCACGTCTTCATCCGCATCTCCCGTGAGGAGGGGCTGAAGACCCTCTACCACGGCTTCACACCGACCCTGCTGGGTGTCATTCCGTACGCAGGGCTGAGCTTCTTCACCTACGAGACGCTCAAGAGCCAAGGCTTTTAAGAGCCACTCCCAATATCTAGTGTATTGTCTTGAGCGCTGACTGCACCTTACACCCACATTCATGCTCACACACATGGTCATATGCCTGCACCCACACGTGTGTTCATGTAGCCACACACACATGCACACGCAGCATG
>CLocus_370_Sample_16_Locus_575_Allele_1
TGCAGGTACAGCAACATCTTTCACGTCTTCATCCGCATCTCCCGTGAGGAGGGGTTGAAGACCCTCTACCACGGCTTCACACCGACCCTGCTGGGTGTCATTCCGTACGCAGGGCTGAGCTTCTTCACCTACGAGACGCTCAAGAGCCAAGGCTTTTAAGAGCCACTCCCAATATCTAGTGTATTGTCTTGAGCGCTGACTGCACCTTACACCCACATTCATGCTCACACACATGGTCATATGCCTGCACCCACACGTGTGTTCATGTAGCCACACACACATGCACACGCAGCATG
>CLocus_370_Sample_2_Locus_4650_Allele_0
TGCAGGTACAGCAACATCTTTCACGTCTTCATCCGCATCTCCCGTGAGGAGGGGTTGAAGACCCTCTACCACGGCTTCACACCGACCCTGCTGGGTGTCATTCCGTACGCAGGGCTGAGCTTCTTCACCTACGAGACGCTCAAGAGCCAAGGCTTTTAAGAGCCACTCCCAATATCTAGTGTATTGTCTTGAGCGCTGACTGCACCTTACACCCACATTCATGCTCACACACATGGTCATATGCCTGCACCCACACGTGTGTTCATGTAGCCACACACACATGCACACGCAGCATG
>CLocus_370_Sample_3_Locus_2027_Allele_0
TGCAGGTACAGCAACATCTTTCACGTCTTCATCCGCATCTCCCGTGAGGAGGGGCTGAAGACCCTCTACCACGGCTTCACACCGACCCTGCTGGGTGTCATTCCGTACGCAGGGCTGAGCTTCTTCACCTACGAGACGCTCAAGAGCCAAGGCTTTTAAGAGCCACTCCCAATATCTAGTGTATTGTCTTGAGCGCTGACTGCACCTTACACCCACATTCATGCTCACACACATGGTCATATGCCTGCACCCACACGTGTGTTCATGTAGCCACACACACATGCACACGCAGCATG
>CLocus_370_Sample_3_Locus_2027_Allele_1
TGCAGGTACAGCAACATCTTTCACGTCTTCATCCGCATCTCCCGTGAGGAGGGGTTGAAGACCCTCTACCACGGCTTCACACCGACCCTGCTGGGTGTCATTCCGTACGCAGGGCTGAGCTTCTTCACCTACGAGACGCTCAAGAGCCAAGGCTTTTAAGAGCCACTCCCAATATCTAGTGTATTGTCTTGAGCGCTGACTGCACCTTACACCCACATTCATGCTCACACACATGGTCATATGCCTGCACCCACACGTGTGTTCATGTAGCCACACACACATGCACACGCAGCATG
>CLocus_370_Sample_9_Locus_3276_Allele_0
TGCAGGTACAGCAACATCTTTCACGTCTTCATCCGCATCTCCCGTGAGGAGGGGCTGAAGACCCTCTACCACGGCTTCACACCGACCCTGCTGGGTGTCATTCCGTACGCAGGGCTGAGCTTCTTCACCTACGAGACGCTCAAGAGCCAAGGCTTTTAAGAGCCACTCCCAATATCTAGTGTATTGTCTTGAGCGCTGACTGCACCTTACACCCACATTCATGCTCACACACATGGTCATATGCCTGCACCCACACGTGTGTTCATGTAGCCACACACACATGCACACGCAGCATG
>CLocus_370_Sample_19_Locus_77_Allele_0
TGCAGGTACAGCAACATCTTTCACGTCTTCATCCGCATCTCCCGTGAGGAGGGGCTGAAGACCCTCTACCACGGCTTCACACCGACCCTGCTGGGTGTCATTCCGTACGCAGGGCTGAGCTTCTTCACCTACGAGACGCTCAAGAGCCAAGGCTTTTAAGAGCCACTCCCAATATCTAGTGTATTGTCTTGAGCGCTGACTGCACCTTACACCCACATTCATGCTCACACACATGGTCATATGCCTGCACCCACACGTGTGTTCATGTAGCCACACACACATGCACACGCAGCATG
>CLocus_370_Sample_19_Locus_77_Allele_1
TGCAGGTACAGCAACATCTTTCACGTCTTCATCCGCATCTCCCGTGAGGAGGGGTTGAAGACCCTCTACCACGGCTTCACACCGACCCTGCTGGGTGTCATTCCGTACGCAGGGCTGAGCTTCTTCACCTACGAGACGCTCAAGAGCCAAGGCTTTTAAGAGCCACTCCCAATATCTAGTGTATTGTCTTGAGCGCTGACTGCACCTTACACCCACATTCATGCTCACACACATGGTCATATGCCTGCACCCACACGTGTGTTCATGTAGCCACACACACATGCACACGCAGCATG
>CLocus_370_Sample_1_Locus_438_Allele_0
TGCAGGTACAGCAACATCTTTCACGTCTTCATCCGCATCTCCCGTGAGGAGGGGCTGAAGACCCTCTACCACGGCTTCACACCGACCCTGCTGGGTGTCATTCCGTACGCAGGGCTGAGCTTCTTCACCTACGAGACGCTCAAGAGCCAAGGCTTTTAAGAGCCACTCCCAATATCTAGTGTATTGTCTTGAGCGCTGACTGCACCTTACACCCACATTCATGCTCACACACATGGTCATATGCCTGCACCCACACGTGTGTTCATGTAGCCACACACACATGCACACGCAGCATG
>CLocus_370_Sample_1_Locus_438_Allele_1
TGCAGGTACAGCAACATCTTTCACGTCTTCATCCGCATCTCCCGTGAGGAGGGGTTGAAGACCCTCTACCACGGCTTCACACCGACCCTGCTGGGTGTCATTCCGTACGCAGGGCTGAGCTTCTTCACCTACGAGACGCTCAAGAGCCAAGGCTTTTAAGAGCCACTCCCAATATCTAGTGTATTGTCTTGAGCGCTGACTGCACCTTACACCCACATTCATGCTCACACACATGGTCATATGCCTGCACCCACACGTGTGTTCATGTAGCCACACACACATGCACACGCAGCATG
>CLocus_370_Sample_10_Locus_1055_Allele_0
TGCAGGTACAGCAACATCTTTCACGTCTTCATCCGCATCTCCCGTGAGGAGGGGCTGAAGACCCTCTACCACGGCTTCACACCGACCCTGCTGGGTGTCATTCCGTACGCAGGGCTGAGCTTCTTCACCTACGAGACGCTCAAGAGCCAAGGCTTTTAAGAGCCACTCCCAATATCTAGTGTATTGTCTTGAGCGCTGACTGCACCTTACACCCACATTCATGCTCACACACATGGTCATATGCCTGCACCCACACGTGTGTTCATGTAGCCACACACACATGCACACGCAGCATG
>CLocus_370_Sample_10_Locus_1055_Allele_1
TGCAGGTACAGCAACATCTTTCACGTCTTCATCCGCATCTCCCGTGAGGAGGGGTTGAAGACCCTCTACCACGGCTTCACACCGACCCTGCTGGGTGTCATTCCGTACGCAGGGCTGAGCTTCTTCACCTACGAGACGCTCAAGAGCCAAGGCTTTTAAGAGCCACTCCCAATATCTAGTGTATTGTCTTGAGCGCTGACTGCACCTTACACCCACATTCATGCTCACACACATGGTCATATGCCTGCACCCACACGTGTGTTCATGTAGCCACACACACATGCACACGCAGCATG
>CLocus_370_Sample_11_Locus_938_Allele_0
TGCAGGTACAGCAACATCTTTCACGTCTTCATCCGCATCTCCCGTGAGGAGGGGTTGAAGACCCTCTACCACGGCTTCACACCGACCCTGCTGGGTGTCATTCCGTACGCAGGGCTGAGCTTCTTCACCTACGAGACGCTCAAGAGCCAAGGCTTTTAAGAGCCACTCCCAATATCTAGTGTATTGTCTTGAGCGCTGACTGCACCTTACACCCACATTCATGCTCACACACATGGTCATATGCCTGCACCCACACGTGTGTTCATGTAGCCACACACACATGCACACGCAGCATG
>CLocus_370_Sample_21_Locus_3075_Allele_0
TGCAGGTACAGCAACATCTTTCACGTCTTCATCCGCATCTCCCGTGAGGAGGGGCTGAAGACCCTCTACCACGGCTTCACACCGACCCTGCTGGGTGTCATTCCGTACGCAGGGCTGAGCTTCTTCACCTACGAGACGCTCAAGAGCCAAGGCTTTTAAGAGCCACTCCCAATATCTAGTGTATTGTCTTGAGCGCTGACTGCACCTTACACCCACATTCATGCTCACACACATGGTCATATGCCTGCACCCACACGTGTGTTCATGTAGCCACACACACATGCACACGCAGCATG
>CLocus_370_Sample_21_Locus_3075_Allele_1
TGCAGGTACAGCAACATCTTTCACGTCTTCATCCGCATCTCCCGTGAGGAGGGGTTGAAGACCCTCTACCACGGCTTCACACCGACCCTGCTGGGTGTCATTCCGTACGCAGGGCTGAGCTTCTTCACCTACGAGACGCTCAAGAGCCAAGGCTTTTAAGAGCCACTCCCAATATCTAGTGTATTGTCTTGAGCGCTGACTGCACCTTACACCCACATTCATGCTCACACACATGGTCATATGCCTGCACCCACACGTGTGTTCATGTAGCCACACACACATGCACACGCAGCATG
>CLocus_370_Sample_13_Locus_1656_Allele_0
TGCAGGTACAGCAACATCTTTCACGTCTTCATCCGCATCTCCCGTGAGGAGGGGCTGAAGACCCTCTACCACGGCTTCACACCGACCCTGCTGGGTGTCATTCCGTACGCAGGGCTGAGCTTCTTCACCTACGAGACGCTCAAGAGCCAAGGCTTTTAAGAGCCACTCCCAATATCTAGTGTATTGTCTTGAGCGCTGACTGCACCTTACACCCACATTCATGCTCACACACATGGTCATATGCCTGCACCCACACGTGTGTTCATGTAGCCACACACACATGCACACGCAGCATG
>CLocus_370_Sample_13_Locus_1656_Allele_1
TGCAGGTACAGCAACATCTTTCACGTCTTCATCCGCATCTCCCGTGAGGAGGGGTTGAAGACCCTCTACCACGGCTTCACACCGACCCTGCTGGGTGTCATTCCGTACGCAGGGCTGAGCTTCTTCACCTACGAGACGCTCAAGAGCCAAGGCTTTTAAGAGCCACTCCCAATATCTAGTGTATTGTCTTGAGCGCTGACTGCACCTTACACCCACATTCATGCTCACACACATGGTCATATGCCTGCACCCACACGTGTGTTCATGTAGCCACACACACATGCACACGCAGCATG
>CLocus_370_Sample_20_Locus_188_Allele_0
TGCAGGTACAGCAACATCTTTCACGTCTTCATCCGCATCTCCCGTGAGGAGGGGTTGAAGACCCTCTACCACGGCTTCACACCGACCCTGCTGGGTGTCATTCCGTACGCAGGGCTGAGCTTCTTCACCTACGAGACGCTCAAGAGCCAAGGCTTTTAAGAGCCACTCCCAATATCTAGTGTATTGTCTTGAGCGCTGACTGCACCTTACACCCACATTCATGCTCACACACATGGTCATATGCCTGCACCCACACGTGTGTTCATGTAGCCACACACACATGCACACGCAGCATG
>CLocus_370_Sample_5_Locus_2248_Allele_0
TGCAGGTACAGCAACATCTTTCACGTCTTCATCCGCATCTCCCGTGAGGAGGGGCTGAAGACCCTCTACCACGGCTTCACACCGACCCTGCTGGGTGTCATTCCGTACGCAGGGCTGAGCTTCTTCACCTACGAGACGCTCAAGAGCCAAGGCTTTTAAGAGCCACTCCCAATATCTAGTGTATTGTCTTGAGCGCTGACTGCACCTTACACCCACATTCATGCTCACACACATGGTCATATGCCTGCACCCACACGTGTGTTCATGTAGCCACACACACATGCACACGCAGCATG
>CLocus_370_Sample_5_Locus_2248_Allele_1
TGCAGGTACAGCAACATCTTTCACGTCTTCATCCGCATCTCCCGTGAGGAGGGGTTGAAGACCCTCTACCACGGCTTCACACCGACCCTGCTGGGTGTCATTCCGTACGCAGGGCTGAGCTTCTTCACCTACGAGACGCTCAAGAGCCAAGGCTTTTAAGAGCCACTCCCAATATCTAGTGTATTGTCTTGAGCGCTGACTGCACCTTACACCCACATTCATGCTCACACACATGGTCATATGCCTGCACCCACACGTGTGTTCATGTAGCCACACACACATGCACACGCAGCATG
>CLocus_370_Sample_4_Locus_3666_Allele_0
TGCAGGTACAGCAACATCTTTCACGTCTTCATCCGCATCTCCCGTGAGGAGGGGCTGAAGACCCTCTACCACGGCTTCACACCGACCCTGCTGGGTGTCATTCCGTACGCAGGGCTGAGCTTCTTCACCTACGAGACGCTCAAGAGCCAAGGCTTTTAAGAGCCACTCCCAATATCTAGTGTATTGTCTTGAGCGCTGACTGCACCTTACACCCACATTCATGCTCACACACATGGTCATATGCCTGCACCCACACGTGTGTTCATGTAGCCACACACACATGCACACGCAGCATG
>CLocus_370_Sample_4_Locus_3666_Allele_1
TGCAGGTACAGCAACATCTTTCACGTCTTCATCCGCATCTCCCGTGAGGAGGGGTTGAAGACCCTCTACCACGGCTTCACACCGACCCTGCTGGGTGTCATTCCGTACGCAGGGCTGAGCTTCTTCACCTACGAGACGCTCAAGAGCCAAGGCTTTTAAGAGCCACTCCCAATATCTAGTGTATTGTCTTGAGCGCTGACTGCACCTTACACCCACATTCATGCTCACACACATGGTCATATGCCTGCACCCACACGTGTGTTCATGTAGCCACACACACATGCACACGCAGCATG
>CLocus_370_Sample_15_Locus_3999_Allele_0
TGCAGGTACAGCAACATCTTTCACGTCTTCATCCGCATCTCCCGTGAGGAGGGGCTGAAGACCCTCTACCACGGCTTCACACCGACCCTGCTGGGTGTCATTCCGTACGCAGGGCTGAGCTTCTTCACCTACGAGACGCTCAAGAGCCAAGGCTTTTAAGAGCCACTCCCAATATCTAGTGTATTGTCTTGAGCGCTGACTGCACCTTACACCCACATTCATGCTCACACACATGGTCATATGCCTGCACCCACACGTGTGTTCATGTAGCCACACACACATGCACACGCAGCATG
>CLocus_370_Sample_15_Locus_3999_Allele_1
TGCAGGTACAGCAACATCTTTCACGTCTTCATCCGCATCTCCCGTGAGGAGGGGTTGAAGACCCTCTACCACGGCTTCACACCGACCCTGCTGGGTGTCATTCCGTACGCAGGGCTGAGCTTCTTCACCTACGAGACGCTCAAGAGCCAAGGCTTTTAAGAGCCACTCCCAATATCTAGTGTATTGTCTTGAGCGCTGACTGCACCTTACACCCACATTCATGCTCACACACATGGTCATATGCCTGCACCCACACGTGTGTTCATGTAGCCACACACACATGCACACGCAGCATG
>CLocus_380_Sample_17_Locus_5461_Allele_0
TGCAGGTGCACATAGCAGTTGACACTGTTGTTTTTTTAACCAGTCATGGCGGCTATGATGCTGTGCTTACCATGTCCTTGTACTTAATCTTTGCATAGTGCTTGTTTTTACAGAGTGCTTTCACATATAACATTTGAGCTCCACAGGCCATTCTGCATATATTGCTGTACAGATCAGTAAGGAACTTTTGTTATGGAGTCTTGGGTCATACTCATTTTATTTGGGAGGTTTCAAATAGGAAACTCACACTTGGCAGATGGATTCATTTGTTTTGTTGTGTGAGTTCAGTGGGCATG
>CLocus_380_Sample_17_Locus_5461_Allele_1
TGCAGGTGCACATAGCAGTTGACACTGTTGTTTTTTTAACCAGTCATGGCGGCTATGATGCTGTGCTTACCATGTCCTTGTACTTAATCTTTGCATAGTGCTTGTTTTTACAGAGTGCTTTCACATATAACATTTGAGCTGCACAGGCCATTCTGCATATATTGCTGTACAGATCAGTAAGGAACTTTTGTTATGGAGTCTTGGGTCATACTCATTTTATTTGGGAGGTTTCAAATAGGAAACTCACACTTGGCAGATGGATTCATTTGTTTTGTTGTGTGAGTTCAGTGGGCATG
>CLocus_380_Sample_18_Locus_423_Allele_0
TGCAGGTGCACATAGCAGTTGACACTGTTGTTTTTTTAACCAGTCATGGCGGCTATGATGCTGTGCTTACCATGTCCTTGTACTTAATCTTTGCATAGTGCTTGTTTTTACAGAGTGCTTTCACATATAACATTTGAGCTCCACAGGCCATTCTGCATATATTGCTGTACAGATCAGTAAGGAACTTTTGTTATGGAGTCTTGGGTCATACTCATTTTATTTGGGAGGTTTCAAATAGGAAACTCACACTTGGCAGATGGATTCATTTGTTTTGTTGTGTGAGTTCAGTGGGCATG
>CLocus_380_Sample_18_Locus_423_Allele_1
TGCAGGTGCACATAGCAGTTGACACTGTTGTTTTTTTAACCAGTCATGGCGGCTATGATGCTGTGCTTACCATGTCCTTGTACTTAATCTTTGCATAGTGCTTGTTTTTACAGAGTGCTTTCACATATAACATTTGAGCTGCACAGGCCATTCTGCATATATTGCTGTACAGATCAGTAAGGAACTTTTGTTATGGAGTCTTGGGTCATACTCATTTTATTTGGGAGGTTTCAAATAGGAAACTCACACTTGGCAGATGGATTCATTTGTTTTGTTGTGTGAGTTCAGTGGGCATG
>CLocus_380_Sample_6_Locus_6625_Allele_0
TGCAGGTGCACATAGCAGTTGACACTGTTGTTTTTTTAACCAGTCATGGCGGCTATGATGCTGTGCTTACCATGTCCTTGTACTTAATCTTTGCATAGTGCTTGTTTTTACAGAGTGCTTTCACATATAACATTTGAGCTCCACAGGCCATTCTGCATATATTGCTGTACAGATCAGTAAGGAACTTTTGTTATGGAGTCTTGGGTCATACTCATTTTATTTGGGAGGTTTCAAATAGGAAACTCACACTTGGCAGATGGATTCATTTGTTTTGTTGTGTGAGTTCAGTGGGCATG
>CLocus_380_Sample_6_Locus_6625_Allele_1
TGCAGGTGCACATAGCAGTTGACACTGTTGTTTTTTTAACCAGTCATGGCGGCTATGATGCTGTGCTTACCATGTCCTTGTACTTAATCTTTGCATAGTGCTTGTTTTTACAGAGTGCTTTCACATATAACATTTGAGCTGCACAGGCCATTCTGCATATATTGCTGTACAGATCAGTAAGGAACTTTTGTTATGGAGTCTTGGGTCATACTCATTTTATTTGGGAGGTTTCAAATAGGAAACTCACACTTGGCAGATGGATTCATTTGTTTTGTTGTGTGAGTTCAGTGGGCATG
>CLocus_380_Sample_7_Locus_4078_Allele_0
TGCAGGTGCACATAGCAGTTGACACTGTTGTTTTTTTAACCAGTCATGGCGGCTATGATGCTGTGCTTACCATGTCCTTGTACTTAATCTTTGCATAGTGCTTGTTTTTACAGAGTGCTTTCACATATAACATTTGAGCTCCACAGGCCATTCTGCATATATTGCTGTACAGATCAGTAAGGAACTTTTGTTATGGAGTCTTGGGTCATACTCATTTTATTTGGGAGGTTTCAAATAGGAAACTCACACTTGGCAGATGGATTCATTTGTTTTGTTGTGTGAGTTCAGTGGGCATG
>CLocus_380_Sample_7_Locus_4078_Allele_1
TGCAGGTGCACATAGCAGTTGACACTGTTGTTTTTTTAACCAGTCATGGCGGCTATGATGCTGTGCTTACCATGTCCTTGTACTTAATCTTTGCATAGTGCTTGTTTTTACAGAGTGCTTTCACATATAACATTTGAGCTGCACAGGCCATTCTGCATATATTGCTGTACAGATCAGTAAGGAACTTTTGTTATGGAGTCTTGGGTCATACTCATTTTATTTGGGAGGTTTCAAATAGGAAACTCACACTTGGCAGATGGATTCATTTGTTTTGTTGTGTGAGTTCAGTGGGCATG
>CLocus_380_Sample_8_Locus_258_Allele_0
TGCAGGTGCACATAGCAGTTGACACTGTTGTTTTTTTAACCAGTCATGGCGGCTATGATGCTGTGCTTACCATGTCCTTGTACTTAATCTTTGCATAGTGCTTGTTTTTACAGAGTGCTTTCACATATAACATTTGAGCTGCACAGGCCATTCTGCATATATTGCTGTACAGATCAGTAAGGAACTTTTGTTATGGAGTCTTGGGTCATACTCATTTTATTTGGGAGGTTTCAAATAGGAAACTCACACTTGGCAGATGGATTCATTTGTTTTGTTGTGTGAGTTCAGTGGGCATG
>CLocus_380_Sample_16_Locus_583_Allele_0
TGCAGGTGCACATAGCAGTTGACACTGTTGTTTTTTTAACCAGTCATGGCGGCTATGATGCTGTGCTTACCATGTCCTTGTACTTAATCTTTGCATAGTGCTTGTTTTTACAGAGTGCTTTCACATATAACATTTGAGCTGCACAGGCCATTCTGCATATATTGCTGTACAGATCAGTAAGGAACTTTTGTTATGGAGTCTTGGGTCATACTCATTTTATTTGGGAGGTTTCAAATAGGAAACTCACACTTGGCAGATGGATTCATTTGTTTTGTTGTGTGAGTTCAGTGGGCATG
>CLocus_380_Sample_2_Locus_4917_Allele_0
TGCAGGTGCACATAGCAGTTGACACTGTTGTTTTTTTAACCAGTCATGGCGGCTATGATGCTGTGCTTACCATGTCCTTGTACTTAATCTTTGCATAGTGCTTGTTTTTACAGAGTGCTTTCACATATAACATTTGAGCTGCACAGGCCATTCTGCATATATTGCTGTACAGATCAGTAAGGAACTTTTGTTATGGAGTCTTGGGTCATACTCATTTTATTTGGGAGGTTTCAAATAGGAAACTCACACTTGGCAGATGGATTCATTTGTTTTGTTGTGTGAGTTCAGTGGGCATG
>CLocus_380_Sample_3_Locus_2146_Allele_0
TGCAGGTGCACATAGCAGTTGACACTGTTGTTTTTTTAACCAGTCATGGCGGCTATGATGCTGTGCTTACCATGTCCTTGTACTTAATCTTTGCATAGTGCTTGTTTTTACAGAGTGCTTTCACATATAACATTTGAGCTGCACAGGCCATTCTGCATATATTGCTGTACAGATCAGTAAGGAACTTTTGTTATGGAGTCTTGGGTCATACTCATTTTATTTGGGAGGTTTCAAATAGGAAACTCACACTTGGCAGATGGATTCATTTGTTTTGTTGTGTGAGTTCAGTGGGCATG
>CLocus_380_Sample_9_Locus_3288_Allele_0
TGCAGGTGCACATAGCAGTTGACACTGTTGTTTTTTTAACCAGTCATGGCGGCTATGATGCTGTGCTTACCATGTCCTTGTACTTAATCTTTGCATAGTGCTTGTTTTTACAGAGTGCTTTCACATATAACATTTGAGCTGCACAGGCCATTCTGCATATATTGCTGTACAGATCAGTAAGGAACTTTTGTTATGGAGTCTTGGGTCATACTCATTTTATTTGGGAGGTTTCAAATAGGAAACTCACACTTGGCAGATGGATTCATTTGTTTTGTTGTGTGAGTTCAGTGGGCATG
>CLocus_380_Sample_19_Locus_6333_Allele_0
TGCAGGTGCACATAGCAGTTGACACTGTTGTTTTTTTAACCAGTCATGGCGGCTATGATGCTGTGCTTACCATGTCCTTGTACTTAATCTTTGCATAGTGCTTGTTTTTACAGAGTGCTTTCACATATAACATTTGAGCTCCACAGGCCATTCTGCATATATTGCTGTACAGATCAGTAAGGAACTTTTGTTATGGAGTCTTGGGTCATACTCATTTTATTTGGGAGGTTTCAAATAGGAAACTCACACTTGGCAGATGGATTCATTTGTTTTGTTGTGTGAGTTCAGTGGGCATG
>CLocus_380_Sample_19_Locus_6333_Allele_1
TGCAGGTGCACATAGCAGTTGACACTGTTGTTTTTTTAACCAGTCATGGCGGCTATGATGCTGTGCTTACCATGTCCTTGTACTTAATCTTTGCATAGTGCTTGTTTTTACAGAGTGCTTTCACATATAACATTTGAGCTGCACAGGCCATTCTGCATATATTGCTGTACAGATCAGTAAGGAACTTTTGTTATGGAGTCTTGGGTCATACTCATTTTATTTGGGAGGTTTCAAATAGGAAACTCACACTTGGCAGATGGATTCATTTGTTTTGTTGTGTGAGTTCAGTGGGCATG
>CLocus_380_Sample_1_Locus_448_Allele_0
TGCAGGTGCACATAGCAGTTGACACTGTTGTTTTTTTAACCAGTCATGGCGGCTATGATGCTGTGCTTACCATGTCCTTGTACTTAATCTTTGCATAGTGCTTGTTTTTACAGAGTGCTTTCACATATAACATTTGAGCTGCACAGGCCATTCTGCATATATTGCTGTACAGATCAGTAAGGAACTTTTGTTATGGAGTCTTGGGTCATACTCATTTTATTTGGGAGGTTTCAAATAGGAAACTCACACTTGGCAGATGGATTCATTTGTTTTGTTGTGTGAGTTCAGTGGGCATG
>CLocus_380_Sample_21_Locus_2800_Allele_0
TGCAGGTGCACATAGCAGTTGACACTGTTGTTTTTTTAACCAGTCATGGCGGCTATGATGCTGTGCTTACCATGTCCTTGTACTTAATCTTTGCATAGTGCTTGTTTTTACAGAGTGCTTTCACATATAACATTTGAGCTCCACAGGCCATTCTGCATATATTGCTGTACAGATCAGTAAGGAACTTTTGTTATGGAGTCTTGGGTCATACTCATTTTATTTGGGAGGTTTCAAATAGGAAACTCACACTTGGCAGATGGATTCATTTGTTTTGTTGTGTGAGTTCAGTGGGCATG
>CLocus_380_Sample_21_Locus_2800_Allele_1
TGCAGGTGCACATAGCAGTTGACACTGTTGTTTTTTTAACCAGTCATGGCGGCTATGATGCTGTGCTTACCATGTCCTTGTACTTAATCTTTGCATAGTGCTTGTTTTTACAGAGTGCTTTCACATATAACATTTGAGCTGCACAGGCCATTCTGCATATATTGCTGTACAGATCAGTAAGGAACTTTTGTTATGGAGTCTTGGGTCATACTCATTTTATTTGGGAGGTTTCAAATAGGAAACTCACACTTGGCAGATGGATTCATTTGTTTTGTTGTGTGAGTTCAGTGGGCATG
>CLocus_380_Sample_13_Locus_1779_Allele_0
TGCAGGTGCACATAGCAGTTGACACTGTTGTTTTTTTAACCAGTCATGGCGGCTATGATGCTGTGCTTACCATGTCCTTGTACTTAATCTTTGCATAGTGCTTGTTTTTACAGAGTGCTTTCACATATAACATTTGAGCTGCACAGGCCATTCTGCATATATTGCTGTACAGATCAGTAAGGAACTTTTGTTATGGAGTCTTGGGTCATACTCATTTTATTTGGGAGGTTTCAAATAGGAAACTCACACTTGGCAGATGGATTCATTTGTTTTGTTGTGTGAGTTCAGTGGGCATG
>CLocus_380_Sample_5_Locus_2260_Allele_0
TGCAGGTGCACATAGCAGTTGACACTGTTGTTTTTTTAACCAGTCATGGCGGCTATGATGCTGTGCTTACCATGTCCTTGTACTTAATCTTTGCATAGTGCTTGTTTTTACAGAGTGCTTTCACATATAACATTTGAGCTGCACAGGCCATTCTGCATATATTGCTGTACAGATCAGTAAGGAACTTTTGTTATGGAGTCTTGGGTCATACTCATTTTATTTGGGAGGTTTCAAATAGGAAACTCACACTTGGCAGATGGATTCATTTGTTTTGTTGTGTGAGTTCAGTGGGCATG
>CLocus_380_Sample_4_Locus_2028_Allele_0
TGCAGGTGCACATAGCAGTTGACACTGTTGTTTTTTTAACCAGTCATGGCGGCTATGATGCTGTGCTTACCATGTCCTTGTACTTAATCTTTGCATAGTGCTTGTTTTTACAGAGTGCTTTCACATATAACATTTGAGCTGCACAGGCCATTCTGCATATATTGCTGTACAGATCAGTAAGGAACTTTTGTTATGGAGTCTTGGGTCATACTCATTTTATTTGGGAGGTTTCAAATAGGAAACTCACACTTGGCAGATGGATTCATTTGTTTTGTTGTGTGAGTTCAGTGGGCATG
>CLocus_380_Sample_15_Locus_4114_Allele_0
TGCAGGTGCACATAGCAGTTGACACTGTTGTTTTTTTAACCAGTCATGGCGGCTATGATGCTGTGCTTACCATGTCCTTGTACTTAATCTTTGCATAGTGCTTGTTTTTACAGAGTGCTTTCACATATAACATTTGAGCTGCACAGGCCATTCTGCATATATTGCTGTACAGATCAGTAAGGAACTTTTGTTATGGAGTCTTGGGTCATACTCATTTTATTTGGGAGGTTTCAAATAGGAAACTCACACTTGGCAGATGGATTCATTTGTTTTGTTGTGTGAGTTCAGTGGGCATG
>CLocus_381_Sample_17_Locus_6572_Allele_0
TGCAGGCGGAAAGCTGAGGAACTCGTTATTCTCCAGTATCTTTTTTTGAATCTAGATTTTTTTTCAGAATCCCTTCCTTCCTGTCTCCCCCCTCCCCCAAATTACGTTGCATCTGGGTATCTAAATCCTTCTCACAGCTGTTCCAAGGCTTTCATGTCTTACCCATTTCAACTGTTTCTTCTGGATATTGTAAACTGTAGCATCTGTGGTGCTTGCCTCCTAATTATATTTCTAGCCTCCTAATAGAAAGGGTGAACAGACATATGGAACGGCAATAAGGAGATTTTTGCAGCATG
>CLocus_381_Sample_18_Locus_1560_Allele_0
TGCAGGCGGAAAGCTGAGGAACTCGTTATTCTCCAGTATCTTTTTTTGAATCTAGATTTTTTTTCAGAATCCCTTCCTTCCTGTCTCCCCCCTCCCCCAAATTACGTTGCATCTGGGTATCTAAATCCTTCTCACAGCTGTTCCAAGGCTTTCATGTCTTACCCATTTCAACTGTTTCTTCTGGATATTGTAAACTGTAGCATCTGTGGTGCTTGCCTCCTAATTATATTTCTAGCCTCCTAATAGAAAGGGTGAACAGACATATGGAACGGCAATAAGGAGATTTTTGCAGCATG
>CLocus_381_Sample_6_Locus_4769_Allele_0
TGCAGGCGGAAAGCTGAGGAACTCGTTATTCTCCAGTATCTTTTTTTGAATCTAGATTTTTTTTCAGAATCCCTTCCTTCCTGTCTCCCCCCTCCCCCAAATTACGTTGCATCTGGGTATCTAAATCCTTCTCACAGCTGTTCCAAGGCTTTCATGTCTTACCCATTTCAACTGTTTCTTCTGGATATTGTAAACTGTAGCATCTGTGGTGCTTGCCTCCTAATTATATTTCTAGCCTCCTAATAGAAAGGGTGAACAGACATATGGAACGGCAATAAGGAGATTTTTGCAGCATG
>CLocus_381_Sample_7_Locus_98_Allele_0
TGCAGGCGGAAAGCTGAGGAACTCGTTATTCTCCAGTATCTTTTTTTGAATCTAGATTTTTTTTCAGAATCCCTTCCTTCCTGTCTCCCCCCTCCCCCAAATTACGTTGCATCTGGGTATCTAAATCCTTCTCACAGCTGTTCCAAGGCTTTCATGTCTTACCCATTTCAACTGTTTCTTCTGGATATTGTAAACTGTAGCATCTGTGGTGCTTGCCTCCTAATTATATTTCTAGCCTCCTAATAGAAAGGGTGAACAGACATATGGAACGGCAATAAGGAGATTTTTGCAGCATG
>CLocus_381_Sample_8_Locus_260_Allele_0
TGCAGGCGGAAAGCTGAGGAACTCGTTATTCTCCAGTATCTTTTTTTGAATCTAGATTTTTTTTCAGAATCCCTTCCTTCCTGTCTCCCCCCTCCCCCAAATTACGTTGCATCTGGGTATCTAAATCCTTCTCACAGCTGTTCCAAGGCTTTCATGTCTTACCCATTTCAACTGTTTCTTCTGGATATTGTAAACTGTAGCATCTGTGGTGCTTGCCTCCTAATTATATTTCTAGCCTCCTAATAGAAAGGGTGAACAGACATATGGAACGGCAATAAGGAGATTTTTGCAGCATG
>CLocus_381_Sample_16_Locus_587_Allele_0
TGCAGGCGGAAAGCTGAGGAACTCGTTATTCTCCAGTATCTTTTTTTGAATCTAGATTTTTTTTCAGAATCCCTTCCTTCCTGTCTCCCCCCTCCCCCAAATTACGTTGCATCTGGGTATCTAAATCCTTCTCACAGCTGTTCCAAGGCTTTCATGTCTTACCCATTTCAACTGTTTCTTCTGGATATTGTAAACTGTAGCATCTGTGGTGCTTGCCTCCTAATTATATTTCTAGCCTCCTAATAGAAAGGGTGAACAGACATATGGAACGGCAATAAGGAGATTTTTGCAGCATG
>CLocus_381_Sample_2_Locus_319_Allele_0
TGCAGGCGGAAAGCTGAGGAACTCGTTATTCTCCAGTATCTTTTTTTGAATCTAGATTTTTTTTCAGAATCCCTTCCTTCCTGTCTCCCCCCTCCCCCAAATTACGTTGCATCTGGGTATCTAAATCCTTCTCACAGCTGTTCCAAGGCTTTCATGTCTTACCCATTTCAACTGTTTCTTCTGGATATTGTAAACTGTAGCATCTGTGGTGCTTGCCTCCTAATTATATTTCTAGCCTCCTAATAGAAAGGGTGAACAGACATATGGAACGGCAATAAGGAGATTTTTGCAGCATG
>CLocus_381_Sample_3_Locus_554_Allele_0
TGCAGGCGGAAAGCTGAGGAACTCGTTATTCTCCAGTATCTTTTTTTGAATCTAGATTTTTTTTCAGAATCCCTTCCTTCCTGTCTCCCCCCTCCCCCAAATTACGTTGCATCTGGGTATCTAAATCCTTCTCACAGCTGTTCCAAGGCTTTCATGTCTTACCCATTTCAACTGTTTCTTCTGGATATTGTAAACTGTAGCATCTGTGGTGCTTGCCTCCTAATTATATTTCTAGCCTCCTAATAGAAAGGGTGAACAGACATATGGAACGGCAATAAGGAGATTTTTGCAGCATG
>CLocus_381_Sample_9_Locus_2619_Allele_0
TGCAGGCGGAAAGCTGAGGAACTCGTTATTCTCCAGTATCTTTTTTTGAATCTAGATTTTTTTTCAGAATCCCTTCCTTCCTGTCTCCCCCCTCCCCCAAATTACGTTGCATCTGGGTATCTAAATCCTTCTCACAGCTGTTCCAAGGCTTTCATGTCTTACCCATTTCAACTGTTTCTTCTGGATATTGTAAACTGTAGCATCTGTGGTGCTTGCCTCCTAATTATATTTCTAGCCTCCTAATAGAAAGGGTGAACAGACATATGGAACGGCAATAAGGAGATTTTTGCAGCATG
>CLocus_381_Sample_9_Locus_2619_Allele_1
TGCAGGCGGAAAGCTGAGGAACTCGTTATTCTCCAGTATCTTTTTTTGAATCTAGATTTTTTTTCAGAATCCCTTCCTTCCTGTCTCCCCCCTCCCCCAAATTATGTTGCATCTGGGTATCTAAATCCTTCTCACAGCTGTTCCAAGGCTTTCATGTCTTACCCATTTCAACTGTTTCTTCTGGATATTGTAAACTGTAGCATCTGTGGTGCTTGCCTCCTAATTATATTTCTAGCCTCCTAATAGAAAGGGTGAACAGACATATGGAACGGCAATAAGGAGATTTTTGCAGCATG
>CLocus_381_Sample_19_Locus_87_Allele_0
TGCAGGCGGAAAGCTGAGGAACTCGTTATTCTCCAGTATCTTTTTTTGAATCTAGATTTTTTTTCAGAATCCCTTCCTTCCTGTCTCCCCCCTCCCCCAAATTACGTTGCATCTGGGTATCTAAATCCTTCTCACAGCTGTTCCAAGGCTTTCATGTCTTACCCATTTCAACTGTTTCTTCTGGATATTGTAAACTGTAGCATCTGTGGTGCTTGCCTCCTAATTATATTTCTAGCCTCCTAATAGAAAGGGTGAACAGACATATGGAACGGCAATAAGGAGATTTTTGCAGCATG
>CLocus_381_Sample_1_Locus_449_Allele_0
TGCAGGCGGAAAGCTGAGGAACTCGTTATTCTCCAGTATCTTTTTTTGAATCTAGATTTTTTTTCAGAATCCCTTCCTTCCTGTCTCCCCCCTCCCCCAAATTACGTTGCATCTGGGTATCTAAATCCTTCTCACAGCTGTTCCAAGGCTTTCATGTCTTACCCATTTCAACTGTTTCTTCTGGATATTGTAAACTGTAGCATCTGTGGTGCTTGCCTCCTAATTATATTTCTAGCCTCCTAATAGAAAGGGTGAACAGACATATGGAACGGCAATAAGGAGATTTTTGCAGCATG
>CLocus_381_Sample_10_Locus_1669_Allele_0
TGCAGGCGGAAAGCTGAGGAACTCGTTATTCTCCAGTATCTTTTTTTGAATCTAGATTTTTTTTCAGAATCCCTTCCTTCCTGTCTCCCCCCTCCCCCAAATTACGTTGCATCTGGGTATCTAAATCCTTCTCACAGCTGTTCCAAGGCTTTCATGTCTTACCCATTTCAACTGTTTCTTCTGGATATTGTAAACTGTAGCATCTGTGGTGCTTGCCTCCTAATTATATTTCTAGCCTCCTAATAGAAAGGGTGAACAGACATATGGAACGGCAATAAGGAGATTTTTGCAGCATG
>CLocus_381_Sample_11_Locus_3138_Allele_0
TGCAGGCGGAAAGCTGAGGAACTCGTTATTCTCCAGTATCTTTTTTTGAATCTAGATTTTTTTTCAGAATCCCTTCCTTCCTGTCTCCCCCCTCCCCCAAATTACGTTGCATCTGGGTATCTAAATCCTTCTCACAGCTGTTCCAAGGCTTTCATGTCTTACCCATTTCAACTGTTTCTTCTGGATATTGTAAACTGTAGCATCTGTGGTGCTTGCCTCCTAATTATATTTCTAGCCTCCTAATAGAAAGGGTGAACAGACATATGGAACGGCAATAAGGAGATTTTTGCAGCATG
>CLocus_381_Sample_21_Locus_3086_Allele_0
TGCAGGCGGAAAGCTGAGGAACTCGTTATTCTCCAGTATCTTTTTTTGAATCTAGATTTTTTTTCAGAATCCCTTCCTTCCTGTCTCCCCCCTCCCCCAAATTACGTTGCATCTGGGTATCTAAATCCTTCTCACAGCTGTTCCAAGGCTTTCATGTCTTACCCATTTCAACTGTTTCTTCTGGATATTGTAAACTGTAGCATCTGTGGTGCTTGCCTCCTAATTATATTTCTAGCCTCCTAATAGAAAGGGTGAACAGACATATGGAACGGCAATAAGGAGATTTTTGCAGCATG
>CLocus_381_Sample_13_Locus_2822_Allele_0
TGCAGGCGGAAAGCTGAGGAACTCGTTATTCTCCAGTATCTTTTTTTGAATCTAGATTTTTTTTCAGAATCCCTTCCTTCCTGTCTCCCCCCTCCCCCAAATTACGTTGCATCTGGGTATCTAAATCCTTCTCACAGCTGTTCCAAGGCTTTCATGTCTTACCCATTTCAACTGTTTCTTCTGGATATTGTAAACTGTAGCATCTGTGGTGCTTGCCTCCTAATTATATTTCTAGCCTCCTAATAGAAAGGGTGAACAGACATATGGAACGGCAATAAGGAGATTTTTGCAGCATG
>CLocus_381_Sample_20_Locus_1817_Allele_0
TGCAGGCGGAAAGCTGAGGAACTCGTTATTCTCCAGTATCTTTTTTTGAATCTAGATTTTTTTTCAGAATCCCTTCCTTCCTGTCTCCCCCCTCCCCCAAATTACGTTGCATCTGGGTATCTAAATCCTTCTCACAGCTGTTCCAAGGCTTTCATGTCTTACCCATTTCAACTGTTTCTTCTGGATATTGTAAACTGTAGCATCTGTGGTGCTTGCCTCCTAATTATATTTCTAGCCTCCTAATAGAAAGGGTGAACAGACATATGGAACGGCAATAAGGAGATTTTTGCAGCATG
>CLocus_381_Sample_5_Locus_2263_Allele_0
TGCAGGCGGAAAGCTGAGGAACTCGTTATTCTCCAGTATCTTTTTTTGAATCTAGATTTTTTTTCAGAATCCCTTCCTTCCTGTCTCCCCCCTCCCCCAAATTACGTTGCATCTGGGTATCTAAATCCTTCTCACAGCTGTTCCAAGGCTTTCATGTCTTACCCATTTCAACTGTTTCTTCTGGATATTGTAAACTGTAGCATCTGTGGTGCTTGCCTCCTAATTATATTTCTAGCCTCCTAATAGAAAGGGTGAACAGACATATGGAACGGCAATAAGGAGATTTTTGCAGCATG
>CLocus_381_Sample_4_Locus_1194_Allele_0
TGCAGGCGGAAAGCTGAGGAACTCGTTATTCTCCAGTATCTTTTTTTGAATCTAGATTTTTTTTCAGAATCCCTTCCTTCCTGTCTCCCCCCTCCCCCAAATTACGTTGCATCTGGGTATCTAAATCCTTCTCACAGCTGTTCCAAGGCTTTCATGTCTTACCCATTTCAACTGTTTCTTCTGGATATTGTAAACTGTAGCATCTGTGGTGCTTGCCTCCTAATTATATTTCTAGCCTCCTAATAGAAAGGGTGAACAGACATATGGAACGGCAATAAGGAGATTTTTGCAGCATG
>CLocus_381_Sample_15_Locus_3230_Allele_0
TGCAGGCGGAAAGCTGAGGAACTCGTTATTCTCCAGTATCTTTTTTTGAATCTAGATTTTTTTTCAGAATCCCTTCCTTCCTGTCTCCCCCCTCCCCCAAATTACGTTGCATCTGGGTATCTAAATCCTTCTCACAGCTGTTCCAAGGCTTTCATGTCTTACCCATTTCAACTGTTTCTTCTGGATATTGTAAACTGTAGCATCTGTGGTGCTTGCCTCCTAATTATATTTCTAGCCTCCTAATAGAAAGGGTGAACAGACATATGGAACGGCAATAAGGAGATTTTTGCAGCATG
>CLocus_383_Sample_17_Locus_6579_Allele_0
TGCAGGCACTCCATGGGCGTGTGCAGCATCCAGAGCAGCCCCCACCACGAGAACATCCTGGCTACAGGAAGGTGAGGCCCAGCCCGCTCACAGATCCTCCTGCGTCTTTACCCCTTGCCTCACGTTGTGTGTAGGGCAGACTCAAACCTGGCGGTCGTTACAGCTATGACGAACACATCCTGCTGTGGGACACGCGCAACATGCAGCAGCCGTTGGCAGACGTGCCTGTGCAGGGCGGCGTGTGGCGGCTCAAGTGGCACCCTTCCCACCCCCACCTGCTGCTGGCTGCCTGCATG
>CLocus_383_Sample_18_Locus_1565_Allele_0
TGCAGGCACTCCATGGGCGTGTGCAGCATCCAGAGCAGCCCCCACCACGAGAACATCCTGGCTACAGGAAGGTGAGGCCCAGCCCGCTCACAGATCCTCCTGCGTCTTTACCCCTTGCCTCACGTTGTGTGTAGGGCAGACTCAAACCTGGCGGTCGTTACAGCTATGACGAACACATCCTGCTGTGGGACACGCGCAACATGCAGCAGCCGTTGGCAGACGTGCCTGTGCAGGGCGGCGTGTGGCGGCTCAAGTGGCACCCTTCCCACCCCCACCTGCTGCTGGCTGCCTGCATG
>CLocus_383_Sample_6_Locus_4774_Allele_0
TGCAGGCACTCCATGGGCGTGTGCAGCATCCAGAGCAGCCCCCACCACGAGAACATCCTGGCTACAGGAAGGTGAGGCCCAGCCCGCTCACAGATCCTCCTGCGTCTTTACCCCTTGCCTCACGTTGTGTGTAGGGCAGACTCAAACCTGGCGGTCGTTACAGCTATGACGAACACATCCTGCTGTGGGACACGCGCAACATGCAGCAGCCGTTGGCAGACGTGCCTGTGCAGGGCGGCGTGTGGCGGCTCAAGTGGCACCCTTCCCACCCCCACCTGCTGCTGGCTGCCTGCATG
>CLocus_383_Sample_7_Locus_104_Allele_0
TGCAGGCACTCCATGGGCGTGTGCAGCATCCAGAGCAGCCCCCACCACGAGAACATCCTGGCTACAGGAAGGTGAGGCCCAGCCCGCTCACAGATCCTCCTGCGTCTTTACCCCTTGCCTCACGTTGTGTGTAGGGCAGACTCAAACCTGGCGGTCGTTACAGCTATGACGAACACATCCTGCTGTGGGACACGCGCAACATGCAGCAGCCGTTGGCAGACGTGCCTGTGCAGGGCGGCGTGTGGCGGCTCAAGTGGCACCCTTCCCACCCCCACCTGCTGCTGGCTGCCTGCATG
>CLocus_383_Sample_8_Locus_265_Allele_0
TGCAGGCACTCCATGGGCGTGTGCAGCATCCAGAGCAGCCCCCACCACGAGAACATCCTGGCTACAGGAAGGTGAGGCCCAGCCCGCTCACAGATCCTCCTGCGTCTTTACCCCTTGCCTCACGTTGTGTGTAGGGCAGACTCAAACCTGGCGGTCGTTACAGCTATGACGAACACATCCTGCTGTGGGACACGCGCAACATGCAGCAGCCGTTGGCAGACGTGCCTGTGCAGGGCGGCGTGTGGCGGCTCAAGTGGCACCCTTCCCACCCCCACCTGCTGCTGGCTGCCTGCATG
>CLocus_383_Sample_16_Locus_1167_Allele_0
TGCAGGCACTCCATGGGCGTGTGCAGCATCCAGAGCAGCCCCCACCACGAGAACATCCTGGCTACAGGAAGGTGAGGCCCAGCCCGCTCACAGATCCTCCTGCGTCTTTACCCCTTGCCTCACGTTGTGTGTAGGGCAGACTCAAACCTGGCGGTCGTTACAGCTATGACGAACACATCCTGCTGTGGGACACGCGCAACATGCAGCAGCCGTTGGCAGACGTGCCTGTGCAGGGCGGCGTGTGGCGGCTCAAGTGGCACCCTTCCCACCCCCACCTGCTGCTGGCTGCCTGCATG
>CLocus_383_Sample_16_Locus_1167_Allele_1
TGCAGGCACTCCATGGGCGTGTGCAGCATCCAGAGCAGCCCCCACCACGAGAACATCCTGGCTACAGGAAGGTGAGGCCCAGCCCGCTCACAGATCCTCCTGCGTCTTTACCCCTTGCCTCACGTTGTGTGTAGGGCAGACTCAAACCTGGCGGTCGTTACAGCTATGACGAACACATCCTGCTGTGGGACACGCGCAACATGCAGCAGCCGTTGGCAGACGTGCCTGTGCAGGGTGGCGTGTGGCGGCTCAAGTGGCACCCTTCCCACCCCCACCTGCTGCTGGCTGCCTGCATG
>CLocus_383_Sample_2_Locus_1930_Allele_0
TGCAGGCACTCCATGGGCGTGTGCAGCATCCAGAGCAGCCCCCACCACGAGAACATCCTGGCTACAGGAAGGTGAGGCCCAGCCCGCTCACAGATCCTCCTGCGTCTTTACCCCTTGCCTCACGTTGTGTGTAGGGCAGACTCAAACCTGGCGGTCGTTACAGCTATGACGAACACATCCTGCTGTGGGACACGCGCAACATGCAGCAGCCGTTGGCAGACGTGCCTGTGCAGGGCGGCGTGTGGCGGCTCAAGTGGCACCCTTCCCACCCCCACCTGCTGCTGGCTGCCTGCATG
>CLocus_383_Sample_3_Locus_6172_Allele_0
TGCAGGCACTCCATGGGCGTGTGCAGCATCCAGAGCAGCCCCCACCACGAGAACATCCTGGCTACAGGAAGGTGAGGCCCAGCCCGCTCACAGATCCTCCTGCGTCTTTACCCCTTGCCTCACGTTGTGTGTAGGGCAGACTCAAACCTGGCGGTCGTTACAGCTATGACGAACACATCCTGCTGTGGGACACGCGCAACATGCAGCAGCCGTTGGCAGACGTGCCTGTGCAGGGCGGCGTGTGGCGGCTCAAGTGGCACCCTTCCCACCCCCACCTGCTGCTGGCTGCCTGCATG
>CLocus_383_Sample_19_Locus_2746_Allele_0
TGCAGGCACTCCATGGGCGTGTGCAGCATCCAGAGCAGCCCCCACCACGAGAACATCCTGGCTACAGGAAGGTGAGGCCCAGCCCGCTCACAGATCCTCCTGCGTCTTTACCCCTTGCCTCACGTTGTGTGTAGGGCAGACTCAAACCTGGCGGTCGTTACAGCTATGACGAACACATCCTGCTGTGGGACACGCGCAACATGCAGCAGCCGTTGGCAGACGTGCCTGTGCAGGGTGGCGTGTGGCGGCTCAAGTGGCACCCTTCCCACCCCCACCTGCTGCTGGCTGCCTGCATG
>CLocus_383_Sample_1_Locus_451_Allele_0
TGCAGGCACTCCATGGGCGTGTGCAGCATCCAGAGCAGCCCCCACCACGAGAACATCCTGGCTACAGGAAGGTGAGGCCCAGCCCGCTCACAGATCCTCCTGCGTCTTTACCCCTTGCCTCACGTTGTGTGTAGGGCAGACTCAAACCTGGCGGTCGTTACAGCTATGACGAACACATCCTGCTGTGGGACACGCGCAACATGCAGCAGCCGTTGGCAGACGTGCCTGTGCAGGGCGGCGTGTGGCGGCTCAAGTGGCACCCTTCCCACCCCCACCTGCTGCTGGCTGCCTGCATG
>CLocus_383_Sample_11_Locus_3142_Allele_0
TGCAGGCACTCCATGGGCGTGTGCAGCATCCAGAGCAGCCCCCACCACGAGAACATCCTGGCTACAGGAAGGTGAGGCCCAGCCCGCTCACAGATCCTCCTGCGTCTTTACCCCTTGCCTCACGTTGTGTGTAGGGCAGACTCAAACCTGGCGGTCGTTACAGCTATGACGAACACATCCTGCTGTGGGACACGCGCAACATGCAGCAGCCGTTGGCAGACGTGCCTGTGCAGGGCGGCGTGTGGCGGCTCAAGTGGCACCCTTCCCACCCCCACCTGCTGCTGGCTGCCTGCATG
>CLocus_383_Sample_21_Locus_3089_Allele_0
TGCAGGCACTCCATGGGCGTGTGCAGCATCCAGAGCAGCCCCCACCACGAGAACATCCTGGCTACAGGAAGGTGAGGCCCAGCCCGCTCACAGATCCTCCTGCGTCTTTACCCCTTGCCTCACGTTGTGTGTAGGGCAGACTCAAACCTGGCGGTCGTTACAGCTATGACGAACACATCCTGCTGTGGGACACGCGCAACATGCAGCAGCCGTTGGCAGACGTGCCTGTGCAGGGCGGCGTGTGGCGGCTCAAGTGGCACCCTTCCCACCCCCACCTGCTGCTGGCTGCCTGCATG
>CLocus_383_Sample_20_Locus_1425_Allele_0
TGCAGGCACTCCATGGGCGTGTGCAGCATCCAGAGCAGCCCCCACCACGAGAACATCCTGGCTACAGGAAGGTGAGGCCCAGCCCGCTCACAGATCCTCCTGCGTCTTTACCCCTTGCCTCACGTTGTGTGTAGGGCAGACTCAAACCTGGCGGTCGTTACAGCTATGACGAACACATCCTGCTGTGGGACACGCGCAACATGCAGCAGCCGTTGGCAGACGTGCCTGTGCAGGGCGGCGTGTGGCGGCTCAAGTGGCACCCTTCCCACCCCCACCTGCTGCTGGCTGCCTGCATG
>CLocus_383_Sample_4_Locus_477_Allele_0
TGCAGGCACTCCATGGGCGTGTGCAGCATCCAGAGCAGCCCCCACCACGAGAACATCCTGGCTACAGGAAGGTGAGGCCCAGCCCGCTCACAGATCCTCCTGCGTCTTTACCCCTTGCCTCACGTTGTGTGTAGGGCAGACTCAAACCTGGCGGTCGTTACAGCTATGACGAACACATCCTGCTGTGGGACACGCGCAACATGCAGCAGCCGTTGGCAGACGTGCCTGTGCAGGGCGGCGTGTGGCGGCTCAAGTGGCACCCTTCCCACCCCCACCTGCTGCTGGCTGCCTGCATG
>CLocus_383_Sample_15_Locus_2983_Allele_0
TGCAGGCACTCCATGGGCGTGTGCAGCATCCAGAGCAGCCCCCACCACGAGAACATCCTGGCTACAGGAAGGTGAGGCCCAGCCCGCTCACAGATCCTCCTGCGTCTTTACCCCTTGCCTCACGTTGTGTGTAGGGCAGACTCAAACCTGGCGGTCGTTACAGCTATGACGAACACATCCTGCTGTGGGACACGCGCAACATGCAGCAGCCGTTGGCAGACGTGCCTGTGCAGGGCGGCGTGTGGCGGCTCAAGTGGCACCCTTCCCACCCCCACCTGCTGCTGGCTGCCTGCATG
>CLocus_386_Sample_17_Locus_6581_Allele_0
TGCAGGCTGTGCTGTAATTAATAAACAAACAAACAAAAAAACCAAACCCAGTGCAATTGAGTCGATTCCAACTCATAGCGACCCTATAGGACAGAGTAGAACTGCCCCATAGAGTTTCCAAGGAGCACCTGGTGGATTCAAACTGCCAAACCTTTTGGTTAGCAGCTGTAGCACTTAGCCACCATGCCACCAGGGTTTGCTGTAATTAACATATATGTTTGATTTACAGTTAATATCAGTTTGCAGAATATGGTATGCCACTGTCCTTTAAATATCTCTTAAGTAGCTTATGCATG
>CLocus_386_Sample_18_Locus_1567_Allele_0
TGCAGGCTGTGCTGTAATTAATAAACAAACAAACAAAAAAACCAAACCCAGTGCAATTGAGTCGATTCCAACTCATAGCGACCCTATAGGACAGAGTAGAACTGCCCCATAGAGTTTCCAAGGAGCACCTGGTGGATTCAAACTGCCAAACCTTTTGGTTAGCAGCTGTAGCACTTAGCCACCATGCCACCAGGGTTTGCTGTAATTAACATATATGTTTGATTTACAGTTAATATCAGTTTGCAGAATATGGTATGCCACTGTCCTTTAAATATCTCTTAAGTAGCTTATGCATG
>CLocus_386_Sample_6_Locus_4776_Allele_0
TGCAGGCTGTGCTGTAATTAATAAACAAACAAACAAAAAAACCAAACCCAGTGCAATTGAGTCGATTCCAACTCATAGCGACCCTATAGGACAGAGTAGAACTGCCCCATAGAGTTTCCAAGGAGCACCTGGTGGATTCAAACTGCCAAACCTTTTGGTTAGCAGCTGTAGCACTTAGCCACCATGCCACCAGGGTTTGCTGTAATTAACATATATGTTTGATTTACAGTTAATATCAGTTTGCAGAATATGGTATGCCACTGTCCTTTAAATATCTCTTAAGTAGCTTATGCATG
>CLocus_386_Sample_7_Locus_107_Allele_0
TGCAGGCTGTGCTGTAATTAATAAACAAACAAACAAAAAAACCAAACCCAGTGCAATTGAGTCGATTCCAACTCATAGCGACCCTATAGGACAGAGTAGAACTGCCCCATAGAGTTTCCAAGGAGCACCTGGTGGATTCAAACTGCCAAACCTTTTGGTTAGCAGCTGTAGCACTTAGCCACCATGCCACCAGGGTTTGCTGTAATTAACATATATGTTTGATTTACAGTTAATATCAGTTTGCAGAATATGGTATGCCACTGTCCTTTAAATATCTCTTAAGTAGCTTATGCATG
>CLocus_386_Sample_8_Locus_269_Allele_0
TGCAGGCTGTGCTGTAATTAATAAACAAACAAACAAAAAAACCAAACCCAGTGCAATTGAGTCGATTCCAACTCATAGCGACCCTATAGGACAGAGTAGAACTGCCCCATAGAGTTTCCAAGGAGCACCTGGTGGATTCAAACTGCCAAACCTTTTGGTTAGCAGCTGTAGCACTTAGCCACCATGCCACCAGGGTTTGCTGTAATTAACATATATGTTTGATTTACAGTTAATATCAGTTTGCAGAATATGGTATGCCACTGTCCTTTAAATATCTCTTAAGTAGCTTATGCATG
>CLocus_386_Sample_16_Locus_597_Allele_0
TGCAGGCTGTGCTGTAATTAATAAACAAACAAACAAAAAAACCAAACCCAGTGCAATTGAGTCGATTCCAACTCATAGCGACCCTATAGGACAGAGTAGAACTGCCCCATAGAGTTTCCAAGGAGCACCTGGTGGATTCAAACTGCCAAACCTTTTGGTTAGCAGCTGTAGCACTTAGCCACCATGCCACCAGGGTTTGCTGTAATTAACATATATGTTTGATTTACAGTTAATATCAGTTTGCAGAATATGGTATGCCACTGTCCTTTAAATATCTCTTAAGTAGCTTATGCATG
>CLocus_386_Sample_2_Locus_4444_Allele_0
TGCAGGCTGTGCTGTAATTAATAAACAAACAAACAAAAAAACCAAACCCAGTGCAATTGAGTCGATTCCAACTCATAGCGACCCTATAGGACAGAGTAGAACTGCCCCATAGAGTTTCCAAGGAGCACCTGGTGGATTCAAACTGCCAAACCTTTTGGTTAGCAGCTGTAGCACTTAGCCACCATGCCACCAGGGTTTGCTGTAATTAACATATATGTTTGATTTACAGTTAATATCAGTTTGCAGAATATGGTATGCCACTGTCCTTTAAATATCTCTTAAGTAGCTTATGCATG
>CLocus_386_Sample_3_Locus_8270_Allele_0
TGCAGGCTGTGCTGTAATTAATAAACAAACAAACAAAAAAACCAAACCCAGTGCAATTGAGTCGATTCCAACTCATAGCGACCCTATAGGACAGAGTAGAACTGCCCCATAGAGTTTCCAAGGAGCACCTGGTGGATTCAAACTGCCAAACCTTTTGGTTAGCAGCTGTAGCACTTAGCCACCATGCCACCAGGGTTTGCTGTAATTAACATATATGTTTGATTTACAGTTAATATCAGTTTGCAGAATATGGTATGCCACTGTCCTTTAAATATCTCTTAAGTAGCTTATGCATG
>CLocus_386_Sample_9_Locus_3293_Allele_0
TGCAGGCTGTGCTGTAATTAATAAACAAACAAACAAAAAAACCAAACCCAGTGCAATTGAGTCGATTCCAACTCATAGCGACCCTATAGGACAGAGTAGAACTGCCCCATAGAGTTTCCAAGGAGCACCTGGTGGATTCAAACTGCCAAACCTTTTGGTTAGCAGCTGTAGCACTTAGCCACCATGCCACCAGGGTTTGCTGTAATTAACATATATGTTTGATTTACAGTTAATATCAGTTTGCAGAATATGGTATGCCACTGTCCTTTAAATATCTCTTAAGTAGCTTATGCATG
>CLocus_386_Sample_19_Locus_91_Allele_0
TGCAGGCTGTGCTGTAATTAATAAACAAACAAACAAAAAAACCAAACCCAGTGCAATTGAGTCGATTCCAACTCATAGCGACCCTATAGGACAGAGTAGAACTGCCCCATAGAGTTTCCAAGGAGCACCTGGTGGATTCAAACTGCCAAACCTTTTGGTTAGCAGCTGTAGCACTTAGCCACCATGCCACCAGGGTTTGCTGTAATTAACATATATGTTTGATTTACAGTTAATATCAGTTTGCAGAATATGGTATGCCACTGTCCTTTAAATATCTCTTAAGTAGCTTATGCATG
>CLocus_386_Sample_1_Locus_454_Allele_0
TGCAGGCTGTGCTGTAATTAATAAACAAACAAACAAAAAAACCAAACCCAGTGCAATTGAGTCGATTCCAACTCATAGCGACCCTATAGGACAGAGTAGAACTGCCCCATAGAGTTTCCAAGGAGCACCTGGTGGATTCAAACTGCCAAACCTTTTGGTTAGCAGCTGTAGCACTTAGCCACCATGCCACCAGGGTTTGCTGTAATTAACATATATGTTTGATTTACAGTTAATATCAGTTTGCAGAATATGGTATGCCACTGTCCTTTAAATATCTCTTAAGTAGCTTATGCATG
>CLocus_386_Sample_10_Locus_1611_Allele_0
TGCAGGCTGTGCTGTAATTAATAAACAAACAAACAAAAAAACCAAACCCAGTGCAATTGAGTCGATTCCAACTCATAGCGACCCTATAGGACAGAGTAGAACTGCCCCATAGAGTTTCCAAGGAGCACCTGGTGGATTCAAACTGCCAAACCTTTTGGTTAGCAGCTGTAGCACTTAGCCACCATGCCACCAGGGTTTGCTGTAATTAACATATATGTTTGATTTACAGTTAATATCAGTTTGCAGAATATGGTATGCCACTGTCCTTTAAATATCTCTTAAGTAGCTTATGCATG
>CLocus_386_Sample_11_Locus_3144_Allele_0
TGCAGGCTGTGCTGTAATTAATAAACAAACAAACAAAAAAACCAAACCCAGTGCAATTGAGTCGATTCCAACTCATAGCGACCCTATAGGACAGAGTAGAACTGCCCCATAGAGTTTCCAAGGAGCACCTGGTGGATTCAAACTGCCAAACCTTTTGGTTAGCAGCTGTAGCACTTAGCCACCATGCCACCAGGGTTTGCTGTAATTAACATATATGTTTGATTTACAGTTAATATCAGTTTGCAGAATATGGTATGCCACTGTCCTTTAAATATCTCTTAAGTAGCTTATGCATG
>CLocus_386_Sample_21_Locus_3092_Allele_0
TGCAGGCTGTGCTGTAATTAATAAACAAACAAACAAAAAAACCAAACCCAGTGCAATTGAGTCGATTCCAACTCATAGCGACCCTATAGGACAGAGTAGAACTGCCCCATAGAGTTTCCAAGGAGCACCTGGTGGATTCAAACTGCCAAACCTTTTGGTTAGCAGCTGTAGCACTTAGCCACCATGCCACCAGGGTTTGCTGTAATTAACATATATGTTTGATTTACAGTTAATATCAGTTTGCAGAATATGGTATGCCACTGTCCTTTAAATATCTCTTAAGTAGCTTATGCATG
>CLocus_386_Sample_13_Locus_6873_Allele_0
TGCAGGCTGTGCTGTAATTAATAAACAAACAAACAAAAAAACCAAACCCAGTGCAATTGAGTCGATTCCAACTCATAGCGACCCTATAGGACAGAGTAGAACTGCCCCATAGAGTTTCCAAGGAGCACCTGGTGGATTCAAACTGCCAAACCTTTTGGTTAGCAGCTGTAGCACTTAGCCACCATGCCACCAGGGTTTGCTGTAATTAACATATATGTTTGATTTACAGTTAATATCAGTTTGCAGAATATGGTATGCCACTGTCCTTTAAATATCTCTTAAGTAGCTTATGCATG
>CLocus_386_Sample_20_Locus_1137_Allele_0
TGCAGGCTCTGCTGTAATTAATAAACAAACAAACAAAAAAACCAAACCCAGTGCAATTGAGTCGATTCCAACTCATAGCGACCCTATAGGACAGAGTAGAACTGCCCCATAGAGTTTCCAAGGAGCACCTGGTGGATTCAAACTGCCAAACCTTTTGGTTAGCAGCTGTAGCACTTAGCCACCATGCCACCAGGGTTTGCTGTAATTAACATATATGTTTGATTTACAGTTAATATCAGTTTGCAGAATATGGTATGCCACTGTCCTTTAAATATCTCTTAAGTAGCTTATGCATG
>CLocus_386_Sample_20_Locus_1137_Allele_1
TGCAGGCTGTGCTGTAATTAATAAACAAACAAACAAAAAAACCAAACCCAGTGCAATTGAGTCGATTCCAACTCATAGCGACCCTATAGGACAGAGTAGAACTGCCCCATAGAGTTTCCAAGGAGCACCTGGTGGATTCAAACTGCCAAACCTTTTGGTTAGCAGCTGTAGCACTTAGCCACCATGCCACCAGGGTTTGCTGTAATTAACATATATGTTTGATTTACAGTTAATATCAGTTTGCAGAATATGGTATGCCACTGTCCTTTAAATATCTCTTAAGTAGCTTATGCATG
>CLocus_386_Sample_5_Locus_2268_Allele_0
TGCAGGCTGTGCTGTAATTAATAAACAAACAAACAAAAAAACCAAACCCAGTGCAATTGAGTCGATTCCAACTCATAGCGACCCTATAGGACAGAGTAGAACTGCCCCATAGAGTTTCCAAGGAGCACCTGGTGGATTCAAACTGCCAAACCTTTTGGTTAGCAGCTGTAGCACTTAGCCACCATGCCACCAGGGTTTGCTGTAATTAACATATATGTTTGATTTACAGTTAATATCAGTTTGCAGAATATGGTATGCCACTGTCCTTTAAATATCTCTTAAGTAGCTTATGCATG
>CLocus_386_Sample_4_Locus_5070_Allele_0
TGCAGGCTGTGCTGTAATTAATAAACAAACAAACAAAAAAACCAAACCCAGTGCAATTGAGTCGATTCCAACTCATAGCGACCCTATAGGACAGAGTAGAACTGCCCCATAGAGTTTCCAAGGAGCACCTGGTGGATTCAAACTGCCAAACCTTTTGGTTAGCAGCTGTAGCACTTAGCCACCATGCCACCAGGGTTTGCTGTAATTAACATATATGTTTGATTTACAGTTAATATCAGTTTGCAGAATATGGTATGCCACTGTCCTTTAAATATCTCTTAAGTAGCTTATGCATG
>CLocus_386_Sample_15_Locus_8640_Allele_0
TGCAGGCTGTGCTGTAATTAATAAACAAACAAACAAAAAAACCAAACCCAGTGCAATTGAGTCGATTCCAACTCATAGCGACCCTATAGGACAGAGTAGAACTGCCCCATAGAGTTTCCAAGGAGCACCTGGTGGATTCAAACTGCCAAACCTTTTGGTTAGCAGCTGTAGCACTTAGCCACCATGCCACCAGGGTTTGCTGTAATTAACATATATGTTTGATTTACAGTTAATATCAGTTTGCAGAATATGGTATGCCACTGTCCTTTAAATATCTCTTAAGTAGCTTATGCATG
>CLocus_395_Sample_17_Locus_6593_Allele_0
TGCAGGGTGGCTAGTGGATTGATCTTTCAGTTAGCCACTGAGAGCTTAACCACTCCGCAATCTGGCCTCTTCACACATAGAAGGTCCTAAATATATGAGATATACAAAAATATAAATTTTATTTTCTTTCAAATATGCAAAAAAAGGCATATGCAAAAAAAGGCCTAAGAAAAACAAAAAATAATAATAAAAAAGAAACCCAGTGAAGGGTCAGGAAAGGACTACAGACAGAGTGGATCTCCTTGAGCTAGAGGTTTGATTTAGATCAGAGAGATATAAGATTGATTTCAAGCATG
>CLocus_395_Sample_18_Locus_1578_Allele_0
TGCAGGGTGGCTAGTGGATTGATCTTTCAGTTAGCCACTGAGAGCTTAACCACTCCGCAATCTGGCCTCTTCACACATAGAAGGTCCTAAATATATGAGATATACAAAAATATAAATTTTATTTTCTTTCAAATATGCAAAAAAAGGCATATGCAAAAAAAGGCCTAAGAAAAACAAAAAATAATAATAAAAAAGAAACCCAGTGAAGGGTCAGGAAAGGACTACAGACAGAGTGGATCTCCTTGAGCTAGAGGTTTGATTTAGATCAGAGAGATATAAGATTGATTTCAAGCATG
>CLocus_395_Sample_6_Locus_4787_Allele_0
TGCAGGGTGGCTAGTGGATTGATCTTTCAGTTAGCCACTGAGAGCTTAACCACTCCGCAATCTGGCCTCTTCACACATAGAAGGTCCTAAATATATGAGATATACAAAAATATAAATTTTATTTTCTTTCAAATATGCAAAAAAAGGCATATGCAAAAAAAGGCCTAAGAAAAACAAAAAATAATAATAAAAAAGAAACCCAGTGAAGGGTCAGGAAAGGACTACAGACAGAGTGGATCTCCTTGAGCTAGAGGTTTGATTTAGATCAGAGAGATATAAGATTGATTTCAAGCATG
>CLocus_395_Sample_7_Locus_117_Allele_0
TGCAGGGTGGCTAGTGGATTGATCTTTCAGTTAGCCACTGAGAGCTTAACCACTCCGCAATCTGGCCTCTTCACACATAGAAGGTCCTAAATATATGAGATATACAAAAATATAAATTTTATTTTCTTTCAAATATGCAAAAAAAGGCATATGCAAAAAAAGGCCTAAGAAAAACAAAAAATAATAATAAAAAAGAAACCCAGTGAAGGGTCAGGAAAGGACTACAGACAGAGTGGATCTCCTTGAGCTAGAGGTTTGATTTAGATCAGAGAGATATAAGATTGATTTCAAGCATG
>CLocus_395_Sample_8_Locus_276_Allele_0
TGCAGGGTGGCTAGTGGATTGATCTTTCAGTTAGCCACTGAGAGCTTAACCACTCCGCAATCTGGCCTCTTCACACATAGAAGGTCCTAAATATATGAGATATACAAAAATATAAATTTTATTTTCTTTCAAATATGCAAAAAAAGGCATATGCAAAAAAAGGCCTAAGAAAAACAAAAAATAATAATAAAAAAGAAACCCAGTGAAGGGTCAGGAAAGGACTACAGACAGAGTGGATCTCCTTGAGCTAGAGGTTTGATTTAGATCAGAGAGATATAAGATTGATTTCAAGCATG
>CLocus_395_Sample_16_Locus_2412_Allele_0
TGCAGGGTGGCTAGTGGATTGATCTTTCAGTTAGCCACTGAGAGCTTAACCACTCCGCAATCTGGCCTCTTCACACATAGAAGGTCCTAAATATATGAGATATACAAAAATATAAATTTTATTTTCTTTCAAATATGCAAAAAAAGGCATATGCAAAAAAAGGCCTAAGAAAAACAAAAAATAATAAGAAAAAAGAAACCCAGTGAAGGGTCAGGAAAGGACTACAGACAGAGTGGATCTCCTTGAGCTAGAGGTTTGATTTAGATCAGAGAGATATAAGATTGATTTCAAGCATG
>CLocus_395_Sample_2_Locus_6710_Allele_0
TGCAGGGTGGCTAGTGGATTGATCTTTCAGTTAGCCACTGAGAGCTTAACCACTCCGCAATCTGGCCTCTTCACACATAGAAGGTCCTAAATATATGAGATATACAAAAATATAAATTTTATTTTCTTTCAAATATGCAAAAAAAGGCATATGCAAAAAAAGGCCTAAGAAAAACAAAAAATAATAATAAAAAAGAAACCCAGTGAAGGGTCAGGAAAGGACTACAGACAGAGTGGATCTCCTTGAGCTAGAGGTTTGATTTAGATCAGAGAGATATAAGATTGATTTCAAGCATG
>CLocus_395_Sample_3_Locus_3078_Allele_0
TGCAGGGTGGCTAGTGGATTGATCTTTCAGTTAGCCACTGAGAGCTTAACCACTCCGCAATCTGGCCTCTTCACACATAGAAGGTCCTAAATATATGAGATATACAAAAATATAAATTTTATTTTCTTTCAAATATGCAAAAAAAGGCATATGCAAAAAAAGGCCTAAGAAAAACAAAAAATAATAATAAAAAAGAAACCCAGTGAAGGGTCAGGAAAGGACTACAGACAGAGTGGATCTCCTTGAGCTAGAGGTTTGATTTAGATCAGAGAGATATAAGATTGATTTCAAGCATG
>CLocus_395_Sample_1_Locus_463_Allele_0
TGCAGGGTGGCTAGTGGATTGATCTTTCAGTTAGCCACTGAGAGCTTAACCACTCCGCAATCTGGCCTCTTCACACATAGAAGGTCCTAAATATATGAGATATACAAAAATATAAATTTTATTTTCTTTCAAATATGCAAAAAAAGGCATATGCAAAAAAAGGCCTAAGAAAAACAAAAAATAATAATAAAAAAGAAACCCAGTGAAGGGTCAGGAAAGGACTACAGACAGAGTGGATCTCCTTGAGCTAGAGGTTTGATTTAGATCAGAGAGATATAAGATTGATTTCAAGCATG
>CLocus_395_Sample_10_Locus_1562_Allele_0
TGCAGGGTGGCTAGTGGATTGATCTTTCAGTTAGCCACTGAGAGCTTAACCACTCCGCAATCTGGCCTCTTCACACATAGAAGGTCCTAAATATATGAGATATACAAAAATATAAATTTTATTTTCTTTCAAATATGCAAAAAAAGGCATATGCAAAAAAAGGCCTAAGAAAAACAAAAAATAATAATAAAAAAGAAACCCAGTGAAGGGTCAGGAAAGGACTACAGACAGAGTGGATCTCCTTGAGCTAGAGGTTTGATTTAGATCAGAGAGATATAAGATTGATTTCAAGCATG
>CLocus_395_Sample_11_Locus_3151_Allele_0
TGCAGGGTGGCTAGTGGATTGATCTTTCAGTTAGCCACTGAGAGCTTAACCACTCCGCAATCTGGCCTCTTCACACATAGAAGGTCCTAAATATATGAGATATACAAAAATATAAATTTTATTTTCTTTCAAATATGCAAAAAAAGGCATATGCAAAAAAAGGCCTAAGAAAAACAAAAAATAATAATAAAAAAGAAACCCAGTGAAGGGTCAGGAAAGGACTACAGACAGAGTGGATCTCCTTGAGCTAGAGGTTTGATTTAGATCAGAGAGATATAAGATTGATTTCAAGCATG
>CLocus_396_Sample_17_Locus_6594_Allele_0
TGCAGGATTTCCTGGGTCTAAAAAGATGATTATTATTCACAGTTATTATGGTTTTCATTTTTGTTGCTTGGATTCCAAAAAAAAAAAAAGATCCTGTTGTTGTCCATCAGTCCCAGCTCATAGCAACACTATAGGACAGTGTAGAACTCTGTGGAGTAGGTGGTGGGTTCGAATCGCCAGCCTCTCAGTTAGCATCCAAGAGCTTAACCACTGTGCCATCAGGGCCCTTAATGCTTTATAAGACAAAGGACTAACACTGTTTGGAGGCAGCCCTTTTCTGCTATGTAATGGGCATG
>CLocus_396_Sample_18_Locus_1579_Allele_0
TGCAGGATTTCCTGGGTCTAAAAAGATGATTATTATTCACAGTTATTATGGTTTTCATTTTTGTTGCTTGGATTCCAAAAAAAAAAAAAGATCCTGTTGTTGTCCATCAGTCCCAGCTCATAGCAACACTATAGGACAGTGTAGAACTCTGTGGAGTAGGTGGTGGGTTCGAATCGCCAGCCTCTCAGTTAGCATCCAAGAGCTTAACCACTGTGCCATCAGGGCCCTTAATGCTTTATAAGACAAAGGACTAACACTGTTTGGAGGCAGCCCTTTTCTGCTATGTAATGGGCATG
>CLocus_396_Sample_6_Locus_4790_Allele_0
TGCAGGATTTCCTGGGTCTAAAAAGATGATTATTATTCACAGTTATTATGGTTTTCATTTTTGTTGCTTGGATTCCAAAAAAAAAAAAAGATCCTGTTGTTGTCCATCAGTCCCAGCTCATAGCAACACTATAGGACAGTGTAGAACTCTGTGGAGTAGGTGGTGGGTTCGAATCGCCAGCCTCTCAGTTAGCATCCAAGAGCTTAACCACTGTGCCATCAGGGCCCTTAATGCTTTATAAGACAAAGGACTAACACTGTTTGGAGGCAGCCCTTTTCTGCTATGTAATGGGCATG
>CLocus_396_Sample_7_Locus_119_Allele_0
TGCAGGATTTCCTGGGTCTAAAAAGATGATTATTATTCACAGTTATTATGGTTTTCATTTTTGTTGCTTGGATTCCAAAAAAAAAAAAAGATCCTGTTGTTGTCCATCAGTCCCAGCTCATAGCAACACTATAGGACAGTGTAGAACTCTGTGGAGTAGGTGGTGGGTTCGAATCGCCAGCCTCTCAGTTAGCATCCAAGAGCTTAACCACTGTGCCATCAGGGCCCTTAATGCTTTATAAGACAAAGGACTAACACTGTTTGGAGGCAGCCCTTTTCTGCTATGTAATGGGCATG
>CLocus_396_Sample_8_Locus_278_Allele_0
TGCAGGATTTCCTGGGTCTAAAAAGATGATTATTATTCACAGTTATTATGGTTTTCATTTTTGTTGCTTGGATTCCAAAAAAAAAAAAAGATCCTGTTGTTGTCCATCAGTCCCAGCTCATAGCAACACTATAGGACAGTGTAGAACTCTGTGGAGTAGGTGGTGGGTTCGAATCGCCAGCCTCTCAGTTAGCATCCAAGAGCTTAACCACTGTGCCATCAGGGCCCTTAATGCTTTATAAGACAAAGGACTAACACTGTTTGGAGGCAGCCCTTTTCTGCTATGTAATGGGCATG
>CLocus_396_Sample_16_Locus_612_Allele_0
TGCAGGATTTCCTGGGTCTAAAAAGATGATTATTATTCACAGTTATTATGGTTTTCATTTTTGTTGCTTGGATTCCAAAAAAAAAAAAAGATCCTGTTGTTGTCCATCAGTCCCAGCTCATAGCAACACTATAGGACAGTGTAGAACTCTGTGGAGTAGGTGGTGGGTTCGAATCGCCAGCCTCTCAGTTAGCATCCAAGAGCTTAACCACTGTGCCATCAGGGCCCTTAATGCTTTATAAGACAAAGGACTAACACTGTTTGGAGGCAGCCCTTTTCTGCTATGTAATGGGCATG
>CLocus_396_Sample_2_Locus_1423_Allele_0
TGCAGGATTTCCTGGGTCTAAAAAGATGATTATTATTCACAGTTATTATGGTTTTCATTTTTGTTGCTTGGATTCCAAAAAAAAAAAAAGATCCTGTTGTTGTCCATCAGTCCCAGCTCATAGCAACACTATAGGACAGTGTAGAACTCTGTGGAGTAGGTGGTGGGTTCGAATCGCCAGCCTCTCAGTTAGCATCCAAGAGCTTAACCACTGTGCCATCAGGGCCCTTAATGCTTTATAAGACAAAGGACTAACACTGTTTGGAGGCAGCCCTTTTCTGCTATGTAATGGGCATG
>CLocus_396_Sample_3_Locus_4406_Allele_0
TGCAGGATTTCCTGGGTCTAAAAAGATGATTATTATTCACAGTTATTATGGTTTTCATTTTTGTTGCTTGGATTCCAAAAAAAAAAAAAGATCCTGTTGTTGTCCATCAGTCCCAGCTCATAGCAACACTATAGGACAGTGTAGAACTCTGTGGAGTAGGTGGTGGGTTCGAATCGCCAGCCTCTCAGTTAGCATCCAAGAGCTTAACCACTGTGCCATCAGGGCCCTTAATGCTTTATAAGACAAAGGACTAACACTGTTTGGAGGCAGCCCTTTTCTGCTATGTAATGGGCATG
>CLocus_396_Sample_9_Locus_3304_Allele_0
TGCAGGATTTCCTGGGTCTAAAAAGATGATTATTATTCACAGTTATTATGGTTTTCATTTTTGTTGCTTGGATTCCAAAAAAAAAAAAAGATCCTGTTGTTGTCCATCAGTCCCAGCTCATAGCAACACTATAGGACAGTGTAGAACTCTGTGGAGTAGGTGGTGGGTTCGAATCGCCAGCCTCTCAGTTAGCATCCAAGAGCTTAACCACTGTGCCATCAGGGCCCTTAATGCTTTATAAGACAAAGGACTAACACTGTTTGGAGGCAGCCCTTTTCTGCTATGTAATGGGCATG
>CLocus_396_Sample_19_Locus_102_Allele_0
TGCAGGATTTCCTGGGTCTAAAAAGATGATTATTATTCACAGTTATTATGGTTTTCATTTTTGTTGCTTGGATTCCAAAAAAAAAAAAAGATCCTGTTGTTGTCCATCAGTCCCAGCTCATAGCAACACTATAGGACAGTGTAGAACTCTGTGGAGTAGGTGGTGGGTTCGAATCGCCAGCCTCTCAGTTAGCATCCAAGAGCTTAACCACTGTGCCATCAGGGCCCTTAATGCTTTATAAGACAAAGGACTAACACTGTTTGGAGGCAGCCCTTTTCTGCTATGTAATGGGCATG
>CLocus_396_Sample_1_Locus_464_Allele_0
TGCAGGATTTCCTGGGTCTAAAAAGATGATTATTATTCACAGTTATTATGGTTTTCATTTTTGTTGCTTGGATTCCAAAAAAAAAAAAAGATCCTGTTGTTGTCCATCAGTCCCAGCTCATAGCAACACTATAGGACAGTGTAGAACTCTGTGGAGTAGGTGGTGGGTTCGAATCGCCAGCCTCTCAGTTAGCATCCAAGAGCTTAACCACTGTGCCATCAGGGCCCTTAATGCTTTATAAGACAAAGGACTAACACTGTTTGGAGGCAGCCCTTTTCTGCTATGTAATGGGCATG
>CLocus_396_Sample_10_Locus_1198_Allele_0
TGCAGGATTTCCTGGGTCTAAAAAGATGATTATTATTCACAGTTATTATGGTTTTCATTTTTGTTGCTTGGATTCCAAAAAAAAAAAAAGATCCTGTTGTTGTCCATCAGTCCCAGCTCATAGCAACACTATAGGACAGTGTAGAACTCTGTGGAGTAGGTGGTGGGTTCGAATCGCCAGCCTCTCAGTTAGCATCCAAGAGCTTAACCACTGTGCCATCAGGGCCCTTAATGCTTTATAAGACAAAGGACTAACACTGTTTGGAGGCAGCCCTTTTCTGCTATGTAATGGGCATG
>CLocus_396_Sample_11_Locus_3153_Allele_0
TGCAGGATTTCCTGGGTCTAAAAAGATGATTATTATTCACAGTTATTATGGTTTTCATTTTTGTTGCTTGGATTCCAAAAAAAAAAAAAGATCCTGTTGTTGTCCATCAGTCCCAGCTCATAGCAACACTATAGGACAGTGTAGAACTCTGTGGAGTAGGTGGTGGGTTCGAATCGCCAGCCTCTCAGTTAGCATCCAAGAGCTTAACCACTGTGCCATCAGGGCCCTTAATGCTTTATAAGACAAAGGACTAACACTGTTTGGAGGCAGCCCTTTTCTGCTATGTAATGGGCATG
>CLocus_396_Sample_21_Locus_3100_Allele_0
TGCAGGATTTCCTGGGTCTAAAAAGATGATTATTATTCACAGTTATTATGGTTTTCATTTTTGTTGCTTGGATTCCAAAAAAAAAAAAAGATCCTGTTGTTGTCCATCAGTCCCAGCTCATAGCAACACTATAGGACAGTGTAGAACTCTGTGGAGTAGGTGGTGGGTTCGAATCGCCAGCCTCTCAGTTAGCATCCAAGAGCTTAACCACTGTGCCATCAGGGCCCTTAATGCTTTATAAGACAAAGGACTAACACTGTTTGGAGGCAGCCCTTTTCTGCTATGTAATGGGCATG
>CLocus_396_Sample_13_Locus_734_Allele_0
TGCAGGATTTCCTGGGTCTAAAAAGATGATTATTATTCACAGTTATTATGGTTTTCATTTTTGTTGCTTGGATTCCAAAAAAAAAAAAAGATCCTGTTGTTGTCCATCAGTCCCAGCTCATAGCAACACTATAGGACAGTGTAGAACTCTGTGGAGTAGGTGGTGGGTTCGAATCGCCAGCCTCTCAGTTAGCATCCAAGAGCTTAACCACTGTGCCATCAGGGCCCTTAATGCTTTATAAGACAAAGGACTAACACTGTTTGGAGGCAGCCCTTTTCTGCTATGTAATGGGCATG
>CLocus_396_Sample_5_Locus_2278_Allele_0
TGCAGGATTTCCTGGGTCTAAAAAGATGATTATTATTCACAGTTATTATGGTTTTCATTTTTGTTGCTTGGATTCCAAAAAAAAAAAAAGATCCTGTTGTTGTCCATCAGTCCCAGCTCATAGCAACACTATAGGACAGTGTAGAACTCTGTGGAGTAGGTGGTGGGTTCGAATCGCCAGCCTCTCAGTTAGCATCCAAGAGCTTAACCACTGTGCCATCAGGGCCCTTAATGCTTTATAAGACAAAGGACTAACACTGTTTGGAGGCAGCCCTTTTCTGCTATGTAATGGGCATG
>CLocus_396_Sample_4_Locus_4697_Allele_0
TGCAGGATTTCCTGGGTCTAAAAAGATGGTTATTATTCACAGTTATTATGGTTTTCATTTTTGTTGCTTGGATTCCAAAAAAAAAAAAAGATCCTGTTGTTGTCCATCAGTCCCAGCTCATAGCAACACTATAGGACAGTGTAGAACTCTGTGGAGTAGGTGGTGGGTTCGAATCGCCAGCCTCTCAGTTAGCATCCAAGAGCTTAACCACTGTGCCATCAGGGCCCTTAATGCTTTATAAGACAAAGGACTAACACTGTTTGGAGGCAGCCCTTTTCTGCTATGTAATGGGCATG
>CLocus_396_Sample_15_Locus_4849_Allele_0
TGCAGGATTTCCTGGGTCTAAAAAGATGATTATTATTCACAGTTATTATGGTTTTCATTTTTGTTGCTTGGATTCCAAAAAAAAAAAAAGATCCTGTTGTTGTCCATCAGTCCCAGCTCATAGCAACACTATAGGACAGTGTAGAACTCTGTGGAGTAGGTGGTGGGTTCGAATCGCCAGCCTCTCAGTTAGCATCCAAGAGCTTAACCACTGTGCCATCAGGGCCCTTAATGCTTTATAAGACAAAGGACTAACACTGTTTGGAGGCAGCCCTTTTCTGCTATGTAATGGGCATG
>CLocus_400_Sample_17_Locus_6607_Allele_0
TGCAGGGTCTCATGGGTTACTTCCACTTCTGGCTGCTGGGATGGAGAAGGCAACACACGGTTAAAGCCAGGCTCTCCTGCAGCCCGTGCCCCGGGTCAGAGCTGATCAGGGACACCTGGGAATGGGTCAGATTGGCTGTCCTAAGGTCAGGGTTACTTCTGGAAAGGGCAAAATGACTAGCTTGGGTTTCTAAAATGCATCTGGTACACATGCTAGAGCTACAGAAAACTCAGGAGTGCAGCAGTCTCCCGCCTCGGCCCTGATGAGGCATTTTCTGTGCACACGCAGCACGCATG
>CLocus_400_Sample_18_Locus_1590_Allele_0
TGCAGGGTCTCATGGGTTACTTCCACTTCTGGCTGCTGGGATGGAGAAGGCAACACACGGTTAAAGCCAGGCTCTCCTGCAGCCCGTGCCCCGGGTCAGAGCTGATCAGGGACACCTGGGAATGGGTCAGATTGGCTGTCCTAAGGTCAGGGTTACTTCTGGAAAGGGCAAAATGACTAGCTTGGGTTTCTAAAATGCATCTGGTACACATGCTAGAGCTACAGAAAACTCAGGAGTGCAGCAGTCTCCCGCCTCGGCCCTGATGAGGCATTTTCTGTGCACACGCAGCACGCATG
>CLocus_400_Sample_6_Locus_4796_Allele_0
TGCAGGGTCTCATGGGTTACTTCCACTTCTGGCTGCTGGGATGGAGAAGGCAACACACGGTTAAAGCCAGGCTCTCCTGCAGCCCGTGCCCCGGGTCAGAGCTGATCAGGGACACCTGGGAATGGGTCAGATTGGCTGTCCTAAGGTCAGGGTTACTTCTGGAAAGGGCAAAATGACTAGCTTGGGTTTCTAAAATGCATCTGGTACACATGCTAGAGCTACAGAAAACTCAGGAGTGCAGCAGTCTCCCGCCTCGGCCCTGATGAGGCATTTTCTGTGCACACGCAGCACGCATG
>CLocus_400_Sample_7_Locus_126_Allele_0
TGCAGGGTCTCATGGGTTACTTCCACTTCTGGCTGCTGGGATGGAGAAGGCAACACACGGTTAAAGCCAGGCTCTCCTGCAGCCCGTGCCCCGGGTCAGAGCTGATCAGGGACACCTGGGAATGGGTCAGATTGGCTGTCCTAAGGTCAGGGTTACTTCTGGAAAGGGCAAAATGACTAGCTTGGGTTTCTAAAATGCATCTGGTACACATGCTAGAGCTACAGAAAACTCAGGAGTGCAGCAGTCTCCCGCCTCGGCCCTGATGAGGCATTTTCTGTGCACACGCAGCACGCATG
>CLocus_400_Sample_8_Locus_285_Allele_0
TGCAGGGTCTCATGGGTTACTTCCACTTCTGGCTGCTGGGATGGAGAAGGCAACACACGGTTAAAGCCAGGCTCTCCTGCAGCCCGTGCCCCGGGTCAGAGCTGATCAGGGACACCTGGGAATGGGTCAGATTGGCTGTCCTAAGGTCAGGGTTACTTCTGGAAAGGGCAAAATGACTAGCTTGGGTTTCTAAAATGCATCTGGTACACATGCTAGAGCTACAGAAAACTCAGGAGTGCAGCAGTCTCCCGCCTCGGCCCTGATGAGGCATTTTCTGTGCACACGCAGCACGCATG
>CLocus_400_Sample_16_Locus_623_Allele_0
TGCAGGGTCTCATGGGTTACTTCCACTTCTGGCTGCTGGGATGGAGAAGGCAACACACGGTTAAAGCCAGGCTCTCCTGCAGCCCGTGCCCCGGGTCAGAGCTGATCAGGGACACCTGGGAATGGGTCAGATTGGCTGTCCTAAGGTCAGGGTTACTTCTGGAAAGGGCAAAATGACTAGCTTGGGTTTCTAAAATGCATCTGGTACACATGCTAGAGCTACAGAAAACTCAGGAGTGCAGCAGTCTCCCGCCTCGGCCCTGATGAGGCATTTTCTGTGCACACGCAGCACGCATG
>CLocus_400_Sample_2_Locus_3426_Allele_0
TGCAGGGTCTCATGGGTTACTTCCACTTCTGGCTGCTGGGATGGAGAAGGCAACACACGGTTAAAGCCAGGCTCTCCTGCAGCCCGTGCCCCGGGTCAGAGCTGATCAGGGACACCTGGGAATGGGTCAGATTGGCTGTCCTAAGGTCAGGGTTACTTCTGGAAAGGGCAAAATGACTAGCTTGGGTTTCTAAAATGCATCTGGTACACATGCTAGAGCTACAGAAAACTCAGGAGTGCAGCAGTCTCCCGCCTCGGCCCTGATGAGGCATTTTCTGTGCACACGCAGCACGCATG
>CLocus_400_Sample_3_Locus_3729_Allele_0
TGCAGGGTCTCATGGGTTACTTCCACTTCTGGCTGCTGGGATGGAGAAGGCAACACACGGTTAAAGCCAGGCTCTCCTGCAGCCCGTGCCCCGGGTCAGAGCTGATCAGGGACACCTGGGAATGGGTCAGATTGGCTGTCCTAAGGTCAGGGTTACTTCTGGAAAGGGCAAAATGACTAGCTTGGGTTTCTAAAATGCATCTGGTACACATGCTAGAGCTACAGAAAACTCAGGAGTGCAGCAGTCTCCCGCCTCAGCCCTGATGAGGCATTTTCTGTGCACACGCAGCACGCATG
>CLocus_400_Sample_3_Locus_3729_Allele_1
TGCAGGGTCTCATGGGTTACTTCCACTTCTGGCTGCTGGGATGGAGAAGGCAACACACGGTTAAAGCCAGGCTCTCCTGCAGCCCGTGCCCCGGGTCAGAGCTGATCAGGGACACCTGGGAATGGGTCAGATTGGCTGTCCTAAGGTCAGGGTTACTTCTGGAAAGGGCAAAATGACTAGCTTGGGTTTCTAAAATGCATCTGGTACACATGCTAGAGCTACAGAAAACTCAGGAGTGCAGCAGTCTCCCGCCTCGGCCCTGATGAGGCATTTTCTGTGCACACGCAGCACGCATG
>CLocus_400_Sample_9_Locus_4349_Allele_0
TGCAGGGTCTCATGGGTTACTTCCACTTCTGGCTGCTGGGATGGAGAAGGCAACACACGGTTAAAGCCAGGCTCTCCTGCAGCCCGTGCCCCGGGTCAGAGCTGATCAGGGACACCTGGGAATGGGTCAGATTGGCTGTCCTAAGGTCAGGGTTACTTCTGGAAAGGGCAAAATGACTAGCTTGGGTTTCTAAAATGCATCTGGTACACATGCTAGAGCTACAGAAAACTCAGGAGTGCAGCAGTCTCCCGCCTCAGCCCTGATGAGGCATTTTCTGTGCACACGCAGCACGCATG
>CLocus_400_Sample_9_Locus_4349_Allele_1
TGCAGGGTCTCATGGGTTACTTCCACTTCTGGCTGCTGGGATGGAGAAGGCAACACACGGTTAAAGCCAGGCTCTCCTGCAGCCCGTGCCCCGGGTCAGAGCTGATCAGGGACACCTGGGAATGGGTCAGATTGGCTGTCCTAAGGTCAGGGTTACTTCTGGAAAGGGCAAAATGACTAGCTTGGGTTTCTAAAATGCATCTGGTACACATGCTAGAGCTACAGAAAACTCAGGAGTGCAGCAGTCTCCCGCCTCGGCCCTGATGAGGCATTTTCTGTGCACACGCAGCACGCATG
>CLocus_400_Sample_19_Locus_112_Allele_0
TGCAGGGTCTCATGGGTTACTTCCACTTCTGGCTGCTGGGATGGAGAAGGCAACACACGGTTAAAGCCAGGCTCTCCTGCAGCCCGTGCCCCGGGTCAGAGCTGATCAGGGACACCTGGGAATGGGTCAGATTGGCTGTCCTAAGGTCAGGGTTACTTCTGGAAAGGGCAAAATGACTAGCTTGGGTTTCTAAAATGCATCTGGTACACATGCTAGAGCTACAGAAAACTCAGGAGTGCAGCAGTCTCCCGCCTCGGCCCTGATGAGGCATTTTCTGTGCACACGCAGCACGCATG
>CLocus_400_Sample_1_Locus_468_Allele_0
TGCAGGGTCTCATGGGTTACTTCCACTTCTGGCTGCTGGGATGGAGAAGGCAACACACGGTTAAAGCCAGGCTCTCCTGCAGCCCGTGCCCCGGGTCAGAGCTGATCAGGGACACCTGGGAATGGGTCAGATTGGCTGTCCTAAGGTCAGGGTTACTTCTGGAAAGGGCAAAATGACTAGCTTGGGTTTCTAAAATGCATCTGGTACACATGCTAGAGCTACAGAAAACTCAGGAGTGCAGCAGTCTCCCGCCTCGGCCCTGATGAGGCATTTTCTGTGCACACGCAGCACGCATG
>CLocus_400_Sample_13_Locus_8200_Allele_0
TGCAGGGTCTCATGGGTTACTTCCACTTCTGGCTGCTGGGATGGAGAAGGCAACACACGGTTAAAGCCAGGCTCTCCTGCAGCCCGTGCCCCGGGTCAGAGCTGATCAGGGACACCTGGGAATGGGTCAGATTGGCTGTCCTAAGGTCAGGGTTACTTCTGGAAAGGGCAAAATGACTAGCTTGGGTTTCTAAAATGCATCTGGTACACATGCTAGAGCTACAGAAAACTCAGGAGTGCAGCAGTCTCCCGCCTCAGCCCTGATGAGGCATTTTCTGTGCACACGCAGCACGCATG
>CLocus_400_Sample_13_Locus_8200_Allele_1
TGCAGGGTCTCATGGGTTACTTCCACTTCTGGCTGCTGGGATGGAGAAGGCAACACACGGTTAAAGCCAGGCTCTCCTGCAGCCCGTGCCCCGGGTCAGAGCTGATCAGGGACACCTGGGAATGGGTCAGATTGGCTGTCCTAAGGTCAGGGTTACTTCTGGAAAGGGCAAAATGACTAGCTTGGGTTTCTAAAATGCATCTGGTACACATGCTAGAGCTACAGAAAACTCAGGAGTGCAGCAGTCTCCCGCCTCGGCCCTGATGAGGCATTTTCTGTGCACACGCAGCACGCATG
>CLocus_400_Sample_5_Locus_2289_Allele_0
TGCAGGGTCTCATGGGTTACTTCCACTTCTGGCTGCTGGGATGGAGAAGGCAACACACGGTTAAAGCCAGGCTCTCCTGCAGCCCGTGCCCCGGGTCAGAGCTGATCAGGGACACCTGGGAATGGGTCAGATTGGCTGTCCTAAGGTCAGGGTTACTTCTGGAAAGGGCAAAATGACTAGCTTGGGTTTCTAAAATGCATCTGGTACACATGCTAGAGCTACAGAAAACTCAGGAGTGCAGCAGTCTCCCGCCTCGGCCCTGATGAGGCATTTTCTGTGCACACGCAGCACGCATG
>CLocus_400_Sample_15_Locus_7356_Allele_0
TGCAGGGTCTCATGGGTTACTTCCACTTCTGGCTGCTGGGATGGAGAAGGCAACACACGGTTAAAGCCAGGCTCTCCTGCAGCCCGTGCCCCGGGTCAGAGCTGATCAGGGACACCTGGGAATGGGTCAGATTGGCTGTCCTAAGGTCAGGGTTACTTCTGGAAAGGGCAAAATGACTAGCTTGGGTTTCTAAAATGCATCTGGTACACATGCTAGAGCTACAGAAAACTCAGGAGTGCAGCAGTCTCCCGCCTCAGCCCTGATGAGGCATTTTCTGTGCACACGCAGCACGCATG
>CLocus_400_Sample_15_Locus_7356_Allele_1
TGCAGGGTCTCATGGGTTACTTCCACTTCTGGCTGCTGGGATGGAGAAGGCAACACACGGTTAAAGCCAGGCTCTCCTGCAGCCCGTGCCCCGGGTCAGAGCTGATCAGGGACACCTGGGAATGGGTCAGATTGGCTGTCCTAAGGTCAGGGTTACTTCTGGAAAGGGCAAAATGACTAGCTTGGGTTTCTAAAATGCATCTGGTACACATGCTAGAGCTACAGAAAACTCAGGAGTGCAGCAGTCTCCCGCCTCGGCCCTGATGAGGCATTTTCTGTGCACACGCAGCACGCATG
>CLocus_406_Sample_17_Locus_7215_Allele_0
TGCAGGGCTTTGCCAGAAAAGATAGGAATGACCTGAGAGTGGATTACCAGCTCCGGGCGGGACATTTAAGCTAGACGTGGAAAAGACAGGGAAGCAAGCTGTGGGGATTGGTCTTTCACTAACCTGCCAACTTTTGGAGGAAGATCGACCTATTTTTGCCTCACAGTCTGTGTGATCTATTAAAAAGCTCCACGACACCAAGTTAGAATGGAGGCCCATGGAGAGCAAGTTCTACGCCACTCTGGGCTTCACTGGGTGGCTCTGCTGGGTGAGTGGGTGGAGTGGGTGGATGCATG
>CLocus_406_Sample_18_Locus_6123_Allele_0
TGCAGGGCTTTGCCAGAAAAGATAGGAATGACCTGAGAGTGGATTACCAGCTCCGGGCGGGACATTTAAGCTAGACGTGGAAAAGACAGGGAAGCAAGCTGTGGGGATTGGTCTTTCACTAACCTGCCAACTTTTGGAGGAAGATCGACCTATTTTTGCCTCACAGTCTGTGTGATCTATTAAAAAGCTCCACGACACCAAGTTAGAATGGAGGCCCATGGAGAGCAAGTTCTACGCCACTCTGGGCTTCACTGGGTGGCTCTGCTGGGTGAGTGGGTGGAGTGGGTGGATGCATG
>CLocus_406_Sample_6_Locus_4801_Allele_0
TGCAGGGCTTTGCCAGAAAAGATAGGAATGACCTGAGAGTGGATTACCAGCTCCGGGAGGGACATTTAAGCTAGACGTGGAAAAGACAGGGAAGCAAGCTGTGGGGATTGGTCTTTCACTAACCTGCCAACTTTTGGAGGAAGATCGACCTATTTTTGCCTCACAGTCTGTGTGATCTATTAAAAAGCTCCACGACACCAAGTTAGAATGGAGGCCCATGGAGAGCAAGTTCTACGCCACTCTGGGCTTCACTGGGTGGCTCTGCTGGGTGAGTGGGTGGAGTGGGTGGATGCATG
>CLocus_406_Sample_6_Locus_4801_Allele_1
TGCAGGGCTTTGCCAGAAAAGATAGGAATGACCTGAGAGTGGATTACCAGCTCCGGGCGGGACATTTAAGCTAGACGTGGAAAAGACAGGGAAGCAAGCTGTGGGGATTGGTCTTTCACTAACCTGCCAACTTTTGGAGGAAGATCGACCTATTTTTGCCTCACAGTCTGTGTGATCTATTAAAAAGCTCCACGACACCAAGTTAGAATGGAGGCCCATGGAGAGCAAGTTCTACGCCACTCTGGGCTTCACTGGGTGGCTCTGCTGGGTGAGTGGGTGGAGTGGGTGGATGCATG
>CLocus_406_Sample_7_Locus_131_Allele_0
TGCAGGGCTTTGCCAGAAAAGATAGGAATGACCTGAGAGTGGATTACCAGCTCCGGGAGGGACATTTAAGCTAGACGTGGAAAAGACAGGGAAGCAAGCTGTGGGGATTGGTCTTTCACTAACCTGCCAACTTTTGGAGGAAGATCGACCTATTTTTGCCTCACAGTCTGTGTGATCTATTAAAAAGCTCCACGACACCAAGTTAGAATGGAGGCCCATGGAGAGCAAGTTCTACGCCACTCTGGGCTTCACTGGGTGGCTCTGCTGGGTGAGTGGGTGGAGTGGGTGGATGCATG
>CLocus_406_Sample_7_Locus_131_Allele_1
TGCAGGGCTTTGCCAGAAAAGATAGGAATGACCTGAGAGTGGATTACCAGCTCCGGGCGGGACATTTAAGCTAGACGTGGAAAAGACAGGGAAGCAAGCTGTGGGGATTGGTCTTTCACTAACCTGCCAACTTTTGGAGGAAGATCGACCTATTTTTGCCTCACAGTCTGTGTGATCTATTAAAAAGCTCCACGACACCAAGTTAGAATGGAGGCCCATGGAGAGCAAGTTCTACGCCACTCTGGGCTTCACTGGGTGGCTCTGCTGGGTGAGTGGGTGGAGTGGGTGGATGCATG
>CLocus_406_Sample_8_Locus_295_Allele_0
TGCAGGGCTTTGCCAGAAAAGATAGGAATGACCTGAGAGTGGATTACCAGCTCCGGGAGGGACATTTAAGCTAGACGTGGAAAAGACAGGGAAGCAAGCTGTGGGGATTGGTCTTTCACTAACCTGCCAACTTTTGGAGGAAGATCGACCTATTTTTGCCTCACAGTCTGTGTGATCTATTAAAAAGCTCCACGACACCAAGTTAGAATGGAGGCCCATGGAGAGCAAGTTCTACGCCACTCTGGGCTTCACTGGGTGGCTCTGCTGGGTGAGTGGGTGGAGTGGGTGGATGCATG
>CLocus_406_Sample_8_Locus_295_Allele_1
TGCAGGGCTTTGCCAGAAAAGATAGGAATGACCTGAGAGTGGATTACCAGCTCCGGGCGGGACATTTAAGCTAGACGTGGAAAAGACAGGGAAGCAAGCTGTGGGGATTGGTCTTTCACTAACCTGCCAACTTTTGGAGGAAGATCGACCTATTTTTGCCTCACAGTCTGTGTGATCTATTAAAAAGCTCCACGACACCAAGTTAGAATGGAGGCCCATGGAGAGCAAGTTCTACGCCACTCTGGGCTTCACTGGGTGGCTCTGCTGGGTGAGTGGGTGGAGTGGGTGGATGCATG
>CLocus_406_Sample_16_Locus_3712_Allele_0
TGCAGGGCTTTGCCAGAAAAGATAGGAATGACCTGAGAGTGGATTACCAGCTCCGGGCGGGACATTTAAGCTAGACGTGGAAAAGACAGGGAAGCAAGCTGTGGGGATTGGTCTTTCACTAACCTGCCAACTTTTGGAGGAAGATCGACCTATTTTTGCCTCACAGTCTGTGTGATCTATTAAAAAGCTCCACGACACCAAGTTAGAATGGAGGCCCATGGAGAGCAAGTTCTACGCCACTCTGGGCTTCACTGGGTGGCTCTGCTGGGTGAGTGGGTGGAGTGGGTGGATGCATG
>CLocus_406_Sample_2_Locus_3087_Allele_0
TGCAGGGCTTTGCCAGAAAAGATAGGAATGACCTGAGAGTGGATTACCAGCTCCGGGAGGGACATTTAAGCTAGACGTGGAAAAGACAGGGAAGCAAGCTGTGGGGATTGGTCTTTCACTAACCTGCCAACTTTTGGAGGAAGATCGACCTATTTTTGCCTCACAGTCTGTGTGATCTATTAAAAAGCTCCACGACACCAAGTTAGAATGGAGGCCCATGGAGAGCAAGTTCTACGCCACTCTGGGCTTCACTGGGTGGCTCTGCTGGGTGAGTGGGTGGAGTGGGTGGATGCATG
>CLocus_406_Sample_3_Locus_8039_Allele_0
TGCAGGGCTTTGCCAGAAAAGATAGGAATGACCTGAGAGTGGATTACCAGCTCCGGGAGGGACATTTAAGCTAGACGTGGAAAAGACAGGGAAGCAAGCTGTGGGGATTGGTCTTTCACTAACCTGCCAACTTTTGGAGGAAGATCGACCTATTTTTGCCTCACAGTCTGTGTGATCTATTAAAAAGCTCCACGACACCAAGTTAGAATGGAGGCCCATGGAGAGCAAGTTCTACGCCACTCTGGGCTTCACTGGGTGGCTCTGCTGGGTGAGTGGGTGGAGTGGGTGGATGCATG
>CLocus_406_Sample_3_Locus_8039_Allele_1
TGCAGGGCTTTGCCAGAAAAGATAGGAATGACCTGAGAGTGGATTACCAGCTCCGGGCGGGACATTTAAGCTAGACGTGGAAAAGACAGGGAAGCAAGCTGTGGGGATTGGTCTTTCACTAACCTGCCAACTTTTGGAGGAAGATCGACCTATTTTTGCCTCACAGTCTGTGTGATCTATTAAAAAGCTCCACGACACCAAGTTAGAATGGAGGCCCATGGAGAGCAAGTTCTACGCCACTCTGGGCTTCACTGGGTGGCTCTGCTGGGTGAGTGGGTGGAGTGGGTGGATGCATG
>CLocus_406_Sample_9_Locus_6337_Allele_0
TGCAGGGCTTTGCCAGAAAAGATAGGAATGACCTGAGAGTGGATTACCAGCTCCGGGCGGGACATTTAAGCTAGACGTGGAAAAGACAGGGAAGCAAGCTGTGGGGATTGGTCTTTCACTAACCTGCCAACTTTTGGAGGAAGATCGACCTATTTTTGCCTCACAGTCTGTGTGATCTATTAAAAAGCTCCACGACACCAAGTTAGAATGGAGGCCCATGGAGAGCAAGTTCTACGCCACTCTGGGCTTCACTGGGTGGCTCTGCTGGGTGAGTGGGTGGAGTGGGTGGATGCATG
>CLocus_406_Sample_19_Locus_119_Allele_0
TGCAGGGCTTTGCCAGAAAAGATAGGAATGACCTGAGAGTGGATTACCAGCTCCGGGAGGGACATTTAAGCTAGACGTGGAAAAGACAGGGAAGCAAGCTGTGGGGATTGGTCTTTCACTAACCTGCCAACTTTTGGAGGAAGATCGACCTATTTTTGCCTCACAGTCTGTGTGATCTATTAAAAAGCTCCACGACACCAAGTTAGAATGGAGGCCCATGGAGAGCAAGTTCTACGCCACTCTGGGCTTCACTGGGTGGCTCTGCTGGGTGAGTGGGTGGAGTGGGTGGATGCATG
>CLocus_406_Sample_1_Locus_474_Allele_0
TGCAGGGCTTTGCCAGAAAAGATAGGAATGACCTGAGAGTGGATTACCAGCTCCGGGAGGGACATTTAAGCTAGACGTGGAAAAGACAGGGAAGCAAGCTGTGGGGATTGGTCTTTCACTAACCTGCCAACTTTTGGAGGAAGATCGACCTATTTTTGCCTCACAGTCTGTGTGATCTATTAAAAAGCTCCACGACACCAAGTTAGAATGGAGGCCCATGGAGAGCAAGTTCTACGCCACTCTGGGCTTCACTGGGTGGCTCTGCTGGGTGAGTGGGTGGAGTGGGTGGATGCATG
>CLocus_406_Sample_1_Locus_474_Allele_1
TGCAGGGCTTTGCCAGAAAAGATAGGAATGACCTGAGAGTGGATTACCAGCTCCGGGCGGGACATTTAAGCTAGACGTGGAAAAGACAGGGAAGCAAGCTGTGGGGATTGGTCTTTCACTAACCTGCCAACTTTTGGAGGAAGATCGACCTATTTTTGCCTCACAGTCTGTGTGATCTATTAAAAAGCTCCACGACACCAAGTTAGAATGGAGGCCCATGGAGAGCAAGTTCTACGCCACTCTGGGCTTCACTGGGTGGCTCTGCTGGGTGAGTGGGTGGAGTGGGTGGATGCATG
>CLocus_406_Sample_11_Locus_3163_Allele_0
TGCAGGGCTTTGCCAGAAAAGATAGGAATGACCTGAGAGTGGATTACCAGCTCCGGGAGGGACATTTAAGCTAGACGTGGAAAAGACAGGGAAGCAAGCTGTGGGGATTGGTCTTTCACTAACCTGCCAACTTTTGGAGGAAGATCGACCTATTTTTGCCTCACAGTCTGTGTGATCTATTAAAAAGCTCCACGACACCAAGTTAGAATGGAGGCCCATGGAGAGCAAGTTCTACGCCACTCTGGGCTTCACTGGGTGGCTCTGCTGGGTGAGTGGGTGGAGTGGGTGGATGCATG
>CLocus_406_Sample_11_Locus_3163_Allele_1
TGCAGGGCTTTGCCAGAAAAGATAGGAATGACCTGAGAGTGGATTACCAGCTCCGGGCGGGACATTTAAGCTAGACGTGGAAAAGACAGGGAAGCAAGCTGTGGGGATTGGTCTTTCACTAACCTGCCAACTTTTGGAGGAAGATCGACCTATTTTTGCCTCACAGTCTGTGTGATCTATTAAAAAGCTCCACGACACCAAGTTAGAATGGAGGCCCATGGAGAGCAAGTTCTACGCCACTCTGGGCTTCACTGGGTGGCTCTGCTGGGTGAGTGGGTGGAGTGGGTGGATGCATG
>CLocus_406_Sample_21_Locus_6109_Allele_0
TGCAGGGCTTTGCCAGAAAAGATAGGAATGACCTGAGAGTGGATTACCAGCTCCGGGCGGGACATTTAAGCTAGACGTGGAAAAGACAGGGAAGCAAGCTGTGGGGATTGGTCTTTCACTAACCTGCCAACTTTTGGAGGAAGATCGACCTATTTTTGCCTCACAGTCTGTGTGATCTATTAAAAAGCTCCACGACACCAAGTTAGAATGGAGGCCCATGGAGAGCAAGTTCTACGCCACTCTGGGCTTCACTGGGTGGCTCTGCTGGGTGAGTGGGTGGAGTGGGTGGATGCATG
>CLocus_406_Sample_13_Locus_5755_Allele_0
TGCAGGGCTTTGCCAGAAAAGATAGGAATGACCTGAGAGTGGATTACCAGCTCCGGGAGGGACATTTAAGCTAGACGTGGAAAAGACAGGGAAGCAAGCTGTGGGGATTGGTCTTTCACTAACCTGCCAACTTTTGGAGGAAGATCGACCTATTTTTGCCTCACAGTCTGTGTGATCTATTAAAAAGCTCCACGACACCAAGTTAGAATGGAGGCCCATGGAGAGCAAGTTCTACGCCACTCTGGGCTTCACTGGGTGGCTCTGCTGGGTGAGTGGGTGGAGTGGGTGGATGCATG
>CLocus_406_Sample_20_Locus_133_Allele_0
TGCAGGGCTTTGCCAGAAAAGATAGGAATGACCTGAGAGTGGATTACCAGCTCCGGGAGGGACATTTAAGCTAGACGTGGAAAAGACAGGGAAGCAAGCTGTGGGGATTGGTCTTTCACTAACCTGCCAACTTTTGGAGGAAGATCGACCTATTTTTGCCTCACAGTCTGTGTGATCTATTAAAAAGCTCCACGACACCAAGTTAGAATGGAGGCCCATGGAGAGCAAGTTCTACGCCACTCTGGGCTTCACTGGGTGGCTCTGCTGGGTGAGTGGGTGGAGTGGGTGGATGCATG
>CLocus_406_Sample_20_Locus_133_Allele_1
TGCAGGGCTTTGCCAGAAAAGATAGGAATGACCTGAGAGTGGATTACCAGCTCCGGGCGGGACATTTAAGCTAGACGTGGAAAAGACAGGGAAGCAAGCTGTGGGGATTGGTCTTTCACTAACCTGCCAACTTTTGGAGGAAGATCGACCTATTTTTGCCTCACAGTCTGTGTGATCTATTAAAAAGCTCCACGACACCAAGTTAGAATGGAGGCCCATGGAGAGCAAGTTCTACGCCACTCTGGGCTTCACTGGGTGGCTCTGCTGGGTGAGTGGGTGGAGTGGGTGGATGCATG
>CLocus_406_Sample_5_Locus_2295_Allele_0
TGCAGGGCTTTGCCAGAAAAGATAGGAATGACCTGAGAGTGGATTACCAGCTCCGGGAGGGACATTTAAGCTAGACGTGGAAAAGACAGGGAAGCAAGCTGTGGGGATTGGTCTTTCACTAACCTGCCAACTTTTGGAGGAAGATCGACCTATTTTTGCCTCACAGTCTGTGTGATCTATTAAAAAGCTCCACGACACCAAGTTAGAATGGAGGCCCATGGAGAGCAAGTTCTACGCCACTCTGGGCTTCACTGGGTGGCTCTGCTGGGTGAGTGGGTGGAGTGGGTGGATGCATG
>CLocus_406_Sample_4_Locus_2270_Allele_0
TGCAGGGCTTTGCCAGAAAAGATAGGAATGACCTGAGAGTGGATTACCAGCTCCGGGAGGGACATTTAAGCTAGACGTGGAAAAGACAGGGAAGCAAGCTGTGGGGATTGGTCTTTCACTAACCTGCCAACTTTTGGAGGAAGATCGACCTATTTTTGCCTCACAGTCTGTGTGATCTATTAAAAAGCTCCACGACACCAAGTTAGAATGGAGGCCCATGGAGAGCAAGTTCTACGCCACTCTGGGCTTCACTGGGTGGCTCTGCTGGGTGAGTGGGTGGAGTGGGTGGATGCATG
>CLocus_406_Sample_15_Locus_8414_Allele_0
TGCAGGGCTTTGCCAGAAAAGATAGGAATGACCTGAGAGTGGATTACCAGCTCCGGGAGGGACATTTAAGCTAGACGTGGAAAAGACAGGGAAGCAAGCTGTGGGGATTGGTCTTTCACTAACCTGCCAACTTTTGGAGGAAGATCGACCTATTTTTGCCTCACAGTCTGTGTGATCTATTAAAAAGCTCCACGACACCAAGTTAGAATGGAGGCCCATGGAGAGCAAGTTCTACGCCACTCTGGGCTTCACTGGGTGGCTCTGCTGGGTGAGTGGGTGGAGTGGGTGGATGCATG
>CLocus_406_Sample_15_Locus_8414_Allele_1
TGCAGGGCTTTGCCAGAAAAGATAGGAATGACCTGAGAGTGGATTACCAGCTCCGGGCGGGACATTTAAGCTAGACGTGGAAAAGACAGGGAAGCAAGCTGTGGGGATTGGTCTTTCACTAACCTGCCAACTTTTGGAGGAAGATCGACCTATTTTTGCCTCACAGTCTGTGTGATCTATTAAAAAGCTCCACGACACCAAGTTAGAATGGAGGCCCATGGAGAGCAAGTTCTACGCCACTCTGGGCTTCACTGGGTGGCTCTGCTGGGTGAGTGGGTGGAGTGGGTGGATGCATG
>CLocus_407_Sample_17_Locus_6620_Allele_0
TGCAGGGCTGGCAGGTAGTCTGTGACGGGACTGGAGAGATGGGCTTCTTGAGCAGTTTTCACATTAGTGCTCCAGGGAACCCTAGCTGCTGCAAAACCAAAACAGCTCCACTTGCATCCATTTTATGTTTTGGATTTCCTGCTGAGGTTTCATATGTCCTTCTCCTGAGGCCCTTTGGCTAGGCTGGGTCTGCCTTCCTGATTGTATTAGCTTGGGGCAGAGAGGGGTGTGGAGTCGCCATCAGAAAGACCCTGCCGCCACCCCTCTGCACATCTGTGTGGTGTCTTTTCAGCATG
>CLocus_407_Sample_18_Locus_1603_Allele_0
TGCAGGGCTGGCAGGTAGTCTGTGACGGGACTGGAGAGATGGGCTTCTTGAGCAGTTTTCACATTAGTGCTCCAGGGAACCCTAGCTGCTGCAAAACCAAAACAGCTCCACTTGCATCCATTTTATGTTTTGGATTTCCTGCTGAGGTTTCATATGTCCTTCTCCTGAGGCCCTTTGGCTAGGCTGGGTCTGCCTTCCTGATTGTATTAGCTTGGGGCAGAGAGGGGTGTGGAGTCGCCATCAGAAAGACCCTGCCGCCACCCCTCTGCACATCTGTGTGGTGTCTTTTCAGCATG
>CLocus_407_Sample_6_Locus_7404_Allele_0
TGCAGGGCTGGCAGGTAGTCTGTGACGGGACTGGAGAGATGGGCTTCTTGAGCAGTTTTCACATTAGTGCTCCAGGGAACCCTAGCTGCTGCAAAACCAAAACAGCTCCACTTGCATCCATTTTATGTTTTGGATTTCCTGCTGAGGTTTCATATGTCCTTCTCCTGAGGCCCTTTGGCGAGGCTGGGTCTGCCTTCCTGATTGTATTAGCTTGGGGCAGAGAGGGGTGTGGAGTCGCCATCAGAAAGACCCTGCCGCCACCCCTCTGCACATCTGTGTGGTGTCTTTTCAGCATG
>CLocus_407_Sample_7_Locus_7074_Allele_0
TGCAGGGCTGGCAGGTAGTCTGTGACGGGACTGGAGAGATGGGCTTCTTGAGCAGTTTTCACATTAGTGCTCCAGGGAACCCTAGCTGCTGCAAAACCAAAACAGCTCCACTTGCATCCATTTTATGTTTTGGATTTCCTGCTGAGGTTTCATATGTCCTTCTCCTGAGGCCCTTTGGCGAGGCTGGGTCTGCCTTCCTGATTGTATTAGCTTGGGGCAGAGAGGGGTGTGGAGTCGCCATCAGAAAGACCCTGCCGCCACCCCTCTGCACATCTGTGTGGTGTCTTTTCAGCATG
>CLocus_407_Sample_7_Locus_7074_Allele_1
TGCAGGGCTGGCAGGTAGTCTGTGACGGGACTGGAGAGATGGGCTTCTTGAGCAGTTTTCACATTAGTGCTCCAGGGAACCCTAGCTGCTGCAAAACCAAAACAGCTCCACTTGCATCCATTTTATGTTTTGGATTTCCTGCTGAGGTTTCATATGTCCTTCTCCTGAGGCCCTTTGGCTAGGCTGGGTCTGCCTTCCTGATTGTATTAGCTTGGGGCAGAGAGGGGTGTGGAGTCGCCATCAGAAAGACCCTGCCGCCACCCCTCTGCACATCTGTGTGGTGTCTTTTCAGCATG
>CLocus_407_Sample_8_Locus_45_Allele_0
TGCAGGGCTGGCAGGTAGTCTGTGACGGGACTGGAGAGATGGGCTTCTTGAGCAGTTTTCACATTAGTGCTCCAGGGAACCCTAGCTGCTGCAAAACCAAAACAGCTCCACTTGCATCCATTTTATGTTTTGGATTTCCTGCTGAGGTTTCATATGTCCTTCTCCTGAGGCCCTTTGGCGAGGCTGGGTCTGCCTTCCTGATTGTATTAGCTTGGGGCAGAGAGGGGTGTGGAGTCGCCATCAGAAAGACCCTGCCGCCACCCCTCTGCACATCTGTGTGGTGTCTTTTCAGCATG
>CLocus_407_Sample_8_Locus_45_Allele_1
TGCAGGGCTGGCAGGTAGTCTGTGACGGGACTGGAGAGATGGGCTTCTTGAGCAGTTTTCACATTAGTGCTCCAGGGAACCCTAGCTGCTGCAAAACCAAAACAGCTCCACTTGCATCCATTTTATGTTTTGGATTTCCTGCTGAGGTTTCATATGTCCTTCTCCTGAGGCCCTTTGGCTAGGCTGGGTCTGCCTTCCTGATTGTATTAGCTTGGGGCAGAGAGGGGTGTGGAGTCGCCATCAGAAAGACCCTGCCGCCACCCCTCTGCACATCTGTGTGGTGTCTTTTCAGCATG
>CLocus_407_Sample_16_Locus_7111_Allele_0
TGCAGGGCTGGCAGGTAGTCTGTGACGGGACTGGAGAGATGGGCTTCTTGAGCAGTTTTCACATTAGTGCTCCAGGGAACCCTAGCTGCTGCAAAACCAAAACAGCTCCACTTGCATCCATTTTATGTTTTGGATTTCCTGCTGAGGTTTCATATGTCCTTCTCCTGAGGCCCTTTGGCGAGGCTGGGTCTGCCTTCCTGATTGTATTAGCTTGGGGCAGAGAGGGGTGTGGAGTCGCCATCAGAAAGACCCTGCCGCCACCCCTCTGCACATCTGTGTGGTGTCTTTTCAGCATG
>CLocus_407_Sample_16_Locus_7111_Allele_1
TGCAGGGCTGGCAGGTAGTCTGTGACGGGACTGGAGAGATGGGCTTCTTGAGCAGTTTTCACATTAGTGCTCCAGGGAACCCTAGCTGCTGCAAAACCAAAACAGCTCCACTTGCATCCATTTTATGTTTTGGATTTCCTGCTGAGGTTTCATATGTCCTTCTCCTGAGGCCCTTTGGCTAGGCTGGGTCTGCCTTCCTGATTGTATTAGCTTGGGGCAGAGAGGGGTGTGGAGTCGCCATCAGAAAGACCCTGCCGCCACCCCTCTGCACATCTGTGTGGTGTCTTTTCAGCATG
>CLocus_407_Sample_2_Locus_4707_Allele_0
TGCAGGGCTGGCAGGTAGTCTGTGACGGGACTGGAGAGATGGGCTTCTTGAGCAGTTTTCACATTAGTGCTCCAGGGAACCCTAGCTGCTGCAAAACCAAAACAGCTCCACTTGCATCCATTTTATGTTTTGGATTTCCTGCTGAGGTTTCATATGTCCTTCTCCTGAGGCCCTTTGGCGAGGCTGGGTCTGCCTTCCTGATTGTATTAGCTTGGGGCAGAGAGGGGTGTGGAGTCGCCATCAGAAAGACCCTGCCGCCACCCCTCTGCACATCTGTGTGGTGTCTTTTCAGCATG
>CLocus_407_Sample_3_Locus_2945_Allele_0
TGCAGGGCTGGCAGGTAGTCTGTGACGGGACTGGAGAGATGGGCTTCTTGAGCAGTTTTCACATTAGTGCTCCAGGGAACCCTAGCTGCTGCAAAACCAAAACAGCTCCACTTGCATCCATTTTATGTTTTGGATTTCCTGCTGAGGTTTCATATGTCCTTCTCCTGAGGCCCTTTGGCGAGGCTGGGTCTGCCTTCCTGATTGTATTAGCTTGGGGCAGAGAGGGGTGTGGAGTCGCCATCAGAAAGACCCTGCCGCCACCCCTCTGCACATCTGTGTGGTGTCTTTTCAGCATG
>CLocus_407_Sample_3_Locus_2945_Allele_1
TGCAGGGCTGGCAGGTAGTCTGTGACGGGACTGGAGAGATGGGCTTCTTGAGCAGTTTTCACATTAGTGCTCCAGGGAACCCTAGCTGCTGCAAAACCAAAACAGCTCCACTTGCATCCATTTTATGTTTTGGATTTCCTGCTGAGGTTTCATATGTCCTTCTCCTGAGGCCCTTTGGCTAGGCTGGGTCTGCCTTCCTGATTGTATTAGCTTGGGGCAGAGAGGGGTGTGGAGTCGCCATCAGAAAGACCCTGCCGCCACCCCTCTGCACATCTGTGTGGTGTCTTTTCAGCATG
>CLocus_407_Sample_9_Locus_3324_Allele_0
TGCAGGGCTGGCAGGTAGTCTGTGACGGGACTGGAGAGATGGGCTTCTTGAGCAGTTTTCACATTAGTGCTCCAGGGAACCCTAGCTGCTGCAAAACCAAAACAGCTCCACTTGCATCCATTTTATGTTTTGGATTTCCTGCTGAGGTTTCATATGTCCTTCTCCTGAGGCCCTTTGGCTAGGCTGGGTCTGCCTTCCTGATTGTATTAGCTTGGGGCAGAGAGGGGTGTGGAGTCGCCATCAGAAAGACCCTGCCGCCACCCCTCTGCACATCTGTGTGGTGTCTTTTCAGCATG
>CLocus_407_Sample_19_Locus_123_Allele_0
TGCAGGGCTGGCAGGTAGTCTGTGACGGGACTGGAGAGATGGGCTTCTTGAGCAGTTTTCACATTAGTGCTCCAGGGAACCCTAGCTGCTGCAAAACCAAAACAGCTCCACTTGCATCCATTTTATGTTTTGGATTTCCTGCTGAGGTTTCATATGTCCTTCTCCTGAGGCCCTTTGGCTAGGCTGGGTCTGCCTTCCTGATTGTATTAGCTTGGGGCAGAGAGGGGTGTGGAGTCGCCATCAGAAAGACCCTGCCGCCACCCCTCTGCACATCTGTGTGGTGTCTTTTCAGCATG
>CLocus_407_Sample_1_Locus_475_Allele_0
TGCAGGGCTGGCAGGTAGTCTGTGACGGGACTGGAGAGATGGGCTTCTTGAGCAGTTTTCACATTAGTGCTCCAGGGAACCCTAGCTGCTGCAAAACCAAAACAGCTCCACTTGCATCCATTTTATGTTTTGGATTTCCTGCTGAGGTTTCATATGTCCTTCTCCTGAGGCCCTTTGGCTAGGCTGGGTCTGCCTTCCTGATTGTATTAGCTTGGGGCAGAGAGGGGTGTGGAGTCGCCATCAGAAAGACCCTGCCGCCACCCCTCTGCACATCTGTGTGGTGTCTTTTCAGCATG
>CLocus_407_Sample_10_Locus_1053_Allele_0
TGCAGGGCTGGCAGGTAGTCTGTGACGGGACTGGAGAGATGGGCTTCTTGAGCAGTTTTCACATTAGTGCTCCAGGGAACCCTAGCTGCTGCAAAACCAAAACAGCTCCACTTGCATCCATTTTATGTTTTGGATTTCCTGCTGAGGTTTCATATGTCCTTCTCCTGAGGCCCTTTGGCTAGGCTGGGTCTGCCTTCCTGATTGTATTAGCTTGGGGCAGAGAGGGGTGTGGAGTCGCCATCAGAAAGACCCTGCCGCCACCCCTCTGCACATCTGTGTGGTGTCTTTTCAGCATG
>CLocus_407_Sample_11_Locus_3171_Allele_0
TGCAGGGCTGGCAGGTAGTCTGTGACGGGACTGGAGAGATGGGCTTCTTGAGCAGTTTTCACATTAGTGCTCCAGGGAACCCTAGCTGCTGCAAAACCAAAACAGCTCCACTTGCATCCATTTTATGTTTTGGATTTCCTGCTGAGGTTTCATATGTCCTTCTCCTGAGGCCCTTTGGCTAGGCTGGGTCTGCCTTCCTGATTGTATTAGCTTGGGGCAGAGAGGGGTGTGGAGTCGCCATCAGAAAGACCCTGCCGCCACCCCTCTGCACATCTGTGTGGTGTCTTTTCAGCATG
>CLocus_407_Sample_21_Locus_1757_Allele_0
TGCAGGGCTGGCAGGTAGTCTGTGACGGGACTGGAGAGATGGGCTTCTTGAGCAGTTTTCACATTAGTGCTCCAGGGAACCCTAGCTGCTGCAAAACCAAAACAGCTCCACTTGCATCCATTTTATGTTTTGGATTTCCTGCTGAGGTTTCATATGTCCTTCTCCTGAGGCCCTTTGGCGAGGCTGGGTCTGCCTTCCTGATTGTATTAGCTTGGGGCAGAGAGGGGTGTGGAGTCGCCATCAGAAAGACCCTGCCGCCACCCCTCTGCACATCTGTGTGGTGTCTTTTCAGCATG
>CLocus_407_Sample_21_Locus_1757_Allele_1
TGCAGGGCTGGCAGGTAGTCTGTGACGGGACTGGAGAGATGGGCTTCTTGAGCAGTTTTCACATTAGTGCTCCAGGGAACCCTAGCTGCTGCAAAACCAAAACAGCTCCACTTGCATCCATTTTATGTTTTGGATTTCCTGCTGAGGTTTCATATGTCCTTCTCCTGAGGCCCTTTGGCTAGGCTGGGTCTGCCTTCCTGATTGTATTAGCTTGGGGCAGAGAGGGGTGTGGAGTCGCCATCAGAAAGACCCTGCCGCCACCCCTCTGCACATCTGTGTGGTGTCTTTTCAGCATG
>CLocus_407_Sample_13_Locus_6066_Allele_0
TGCAGGGCTGGCAGGTAGTCTGTGACGGGACTGGAGAGATGGGCTTCTTGAGCAGTTTTCACATTAGTGCTCCAGGGAACCCTAGCTGCTGCAAAACCAAAACAGCTCCACTTGCATCCATTTTATGTTTTGGATTTCCTGCTGAGGTTTCATATGTCCTTCTCCTGAGGCCCTTTGGCGAGGCTGGGTCTGCCTTCCTGATTGTATTAGCTTGGGGCAGAGAGGGGTGTGGAGTCGCCATCAGAAAGACCCTGCCGCCACCCCTCTGCACATCTGTGTGGTGTCTTTTCAGCATG
>CLocus_407_Sample_13_Locus_6066_Allele_1
TGCAGGGCTGGCAGGTAGTCTGTGACGGGACTGGAGAGATGGGCTTCTTGAGCAGTTTTCACATTAGTGCTCCAGGGAACCCTAGCTGCTGCAAAACCAAAACAGCTCCACTTGCATCCATTTTATGTTTTGGATTTCCTGCTGAGGTTTCATATGTCCTTCTCCTGAGGCCCTTTGGCTAGGCTGGGTCTGCCTTCCTGATTGTATTAGCTTGGGGCAGAGAGGGGTGTGGAGTCGCCATCAGAAAGACCCTGCCGCCACCCCTCTGCACATCTGTGTGGTGTCTTTTCAGCATG
>CLocus_407_Sample_20_Locus_186_Allele_0
TGCAGGGCTGGCAGGTAGTCTGTGACGGGACTGGAGAGATGGGCTTCTTGAGCAGTTTTCACATTAGTGCTCCAGGGAACCCTAGCTGCTGCAAAACCAAAACAGCTCCACTTGCATCCATTTTATGTTTTGGATTTCCTGCTGAGGTTTCATATGTCCTTCTCCTGAGGCCCTTTGGCTAGGCTGGGTCTGCCTTCCTGATTGTATTAGCTTGGGGCAGAGAGGGGTGTGGAGTCGCCATCAGAAAGACCCTGCCGCCACCCCTCTGCACATCTGTGTGGTGTCTTTTCAGCATG
>CLocus_407_Sample_5_Locus_2299_Allele_0
TGCAGGGCTGGCAGGTAGTCTGTGACGGGACTGGAGAGATGGGCTTCTTGAGCAGTTTTCACATTAGTGCTCCAGGGAACCCTAGCTGCTGCAAAACCAAAACAGCTCCACTTGCATCCATTTTATGTTTTGGATTTCCTGCTGAGGTTTCATATGTCCTTCTCCTGAGGCCCTTTGGCTAGGCTGGGTCTGCCTTCCTGATTGTATTAGCTTGGGGCAGAGAGGGGTGTGGAGTCGCCATCAGAAAGACCCTGCCGCCACCCCTCTGCACATCTGTGTGGTGTCTTTTCAGCATG
>CLocus_407_Sample_4_Locus_795_Allele_0
TGCAGGGCTGGCAGGTAGTCTGTGACGGGACTGGAGAGATGGGCTTCTTGAGCAGTTTTCACATTAGTGCTCCAGGGAACCCTAGCTGCTGCAAAACCAAAACAGCTCCACTTGCATCCATTTTATGTTTTGGATTTCCTGCTGAGGTTTCATATGTCCTTCTCCTGAGGCCCTTTGGCTAGGCTGGGTCTGCCTTCCTGATTGTATTAGCTTGGGGCAGAGAGGGGTGTGGAGTCGCCATCAGAAAGACCCTGCCGCCACCCCTCTGCACATCTGTGTGGTGTCTTTTCAGCATG
>CLocus_407_Sample_15_Locus_1520_Allele_0
TGCAGGGCTGGCAGGTAGTCTGTGACGGGACTGGAGAGATGGGCTTCTTGAGCAGTTTTCACATTAGTGCTCCAGGGAACCCTAGCTGCTGCAAAACCAAAACAGCTCCACTTGCATCCATTTTATGTTTTGGATTTCCTGCTGAGGTTTCATATGTCCTTCTCCTGAGGCCCTTTGGCGAGGCTGGGTCTGCCTTCCTGATTGTATTAGCTTGGGGCAGAGAGGGGTGTGGAGTCGCCATCAGAAAGACCCTGCCGCCACCCCTCTGCACATCTGTGTGGTGTCTTTTCAGCATG
>CLocus_407_Sample_15_Locus_1520_Allele_1
TGCAGGGCTGGCAGGTAGTCTGTGACGGGACTGGAGAGATGGGCTTCTTGAGCAGTTTTCACATTAGTGCTCCAGGGAACCCTAGCTGCTGCAAAACCAAAACAGCTCCACTTGCATCCATTTTATGTTTTGGATTTCCTGCTGAGGTTTCATATGTCCTTCTCCTGAGGCCCTTTGGCTAGGCTGGGTCTGCCTTCCTGATTGTATTAGCTTGGGGCAGAGAGGGGTGTGGAGTCGCCATCAGAAAGACCCTGCCGCCACCCCTCTGCACATCTGTGTGGTGTCTTTTCAGCATG
>CLocus_411_Sample_6_Locus_4811_Allele_0
TGCAGGCCTCTGAGCACAGCTCGCACATCCGGGTGTATCGGAGTGGACACAGGGCCAAAGTGTCAGCTGATGGATGGACAGAGGGGTTGAAGGAGGAATGGAAGGCTCCACAAATTATTCCAAATTGGCACCCACCGCCGAGTCTCGACACAGTCTAGCCCACTGTCCGGCGCTGGAGACCTCGGCAGGGTGGTGGGCCTGTCTTCAGAAGCAGAGCCTTGGCCCTGGAATTCTGCCTCAGAGCGTGGGTCTCACAGCAGACCTCCCGCTGCAGCTTCCTTGGGGTCTGCTGCATG
>CLocus_411_Sample_7_Locus_142_Allele_0
TGCAGGCCTCTGAGCACAGCTCGCACATCCGGGTGTATCGGAGTGGACACAGGGCCAAAGTGTCAGCTGATGGATGGACAGAGGGGTTGAAGGAGGAATGGAAGGCTCCACAAATTATTCCAAATTGGCACCCACCGCCGAGTCTCGACACAGTCTAGCCCACTGTCCGGCGCTGGAGACCTCGGCAGGGTGGTGGGCCTGTCTTCAGAAGCAGAGCCTTGGCCCTGGAATTCTGCCTCAGAGCGTGGGTCTCACAGCAGACCTCCCGCTGCAGCTTCCTTGGGGTCTGCTGCATG
>CLocus_411_Sample_8_Locus_304_Allele_0
TGCAGGCCTCTGAGCACAGCTCGCACATCCGGGTGTATCGGAGTGGACACAGGGCCAAAGTGTCAGCTGATGGATGGACAGAGGGGTTGAAGGAGGAATGGAAGGCTCCACAAATTATTCCAAATTGGCACCCACCGCCGAGTCTCGACACAGTCTAGCCCACTGTCCGGCGCTGGAGACCTCGGCAGGGTGGTGGGCCTGTCTTCAGAAGCAGAGCCTTGGCCCTGGAATTCTGCCTCAGAGCGTGGGTCTCACAGCAGACCTCCCGCTGCAGCTTCCTTGGGGTCTGCTGCATG
>CLocus_411_Sample_16_Locus_635_Allele_0
TGCAGGCCTCTGAGCACAGCTCGCACATCCGGGTGTATCGGAGTGGACACAGGGCCAAAGTGTCAGCTGATGGATGGACAGAGGGGTTGAAGGAGGAATGGAAGGCTCCACAAATTATTCCAAATTGGCACCCACCGCCGAGTCTCGACACAGTCTAGCCCACTGTCCGGCGCTGGAGACCTCGGCAGGGTGGTGGGCCTGTCTTCAGAAGCAGAGCCTTGGCCCTGGAATTCTGCCTCAGAGCGTGGGTCTCACAGCAGACCTCCCGCTGCAGCTTCCTTGGGGTCTGCTGCATG
>CLocus_411_Sample_2_Locus_237_Allele_0
TGCAGGCCTCTGAGCACAGCTCGCACATCCGGGTGTATCGGAGTGGACACAGGGCCAAAGTGTCAGCTGATGGATGGACAGAGGGGTTGAAGGAGGAATGGAAGGCTCCACAAATTATTCCAAATTGGCACCCACCGCCGAGTCTCGACACAGTCTAGCCCACTGTCCGGCGCTGGAGACCTCGGCAGGGTGGTGGGCCTGTCTTCAGAAGCAGAGCCTTGGCCCTGGAATTCTGCCTCAGAGCGTGGGTCTCACAGCAGACCTCCCGCTGCAGCTTCCTTGGGGTCTGCTGCATG
>CLocus_411_Sample_3_Locus_6087_Allele_0
TGCAGGCCTCTGAGCACAGCTCGCACATCCGGGTGTATCGGAGTGGACACAGGGCCAAAGTGTCAGCTGATGGATGGACAGAGGGGTTGAAGGAGGAATGGAAGGCTCCACAAATTATTCCAAATTGGCACCCACCGCCGAGTCTCGACACAGTCTAGCCCACTGTCCGGCGCTGGAGACCTCGGCAGGGTGGTGGGCCTGTCTTCAGAAGCAGAGCCTTGGCCCTGGAATTCTGCCTCAGAGCGTGGGTCTCACAGCAGACCTCCCGCTGCAGCTTCCTTGGGGTCTGCTGCATG
>CLocus_411_Sample_9_Locus_3327_Allele_0
TGCAGGCCTCTGAGCACAGCTCGCACATCCGGGTGTATCGGAGTGGACACAGGGCCAAAGTGTCAGCTGATGGATGGACAGAGGGGTTGAAGGAGGAATGGAAGGCTCCACAAATTATTCCAAATTGGCACCCACCGCCGAGTCTCGACACAGTCTAGCCCACTGTCCGGCGCTGGAGACCTCGGCAGGGTGGTGGGCCTGTCTTCAGAAGCAGAGCCTTGGCCCTGGAATTCTGCCTCAGAGCGTGGGTCTCACAGCAGACCTCCCGCTGCAGCTTCCTTGGGGTCTGCTGCATG
>CLocus_411_Sample_19_Locus_127_Allele_0
TGCAGGCCTCTGAGCACAGCTCGCACATCCGGGTGTATCGGAGTGGACACAGGGCCAAAGTGTCAGCTGATGGATGGACAGAGGGGTTGAAGGAGGAATGGAAGGCTCCACAAATTATTCCAAATTGGCACCCACCGCCGAGTCTCGACACAGTCTAGCCCACTGTCCGGCGCTGGAGACCTCGGCAGGGTGGTGGGCCTGTCTTCAGAAGCAGAGCCTTGGCCCTGGAATTCTGCCTCAGAGCGTGGGTCTCACAGCAGACCTCCCGCTGCAGCTTCCTTGGGGTCTGCTGCATG
>CLocus_411_Sample_1_Locus_479_Allele_0
TGCAGGCCTCTGAGCACAGCTCGCACATCCGGGTGTATCGGAGTGGACACAGGGCCAAAGTGTCAGCTGATGGATGGACAGAGGGGTTGAAGGAGGAATGGAAGGCTCCACAAATTATTCCAAATTGGCACCCACCGCCGAGTCTCGACACAGTCTAGCCCACTGTCCGGCGCTGGAGACCTCGGCAGGGTGGTGGGCCTGTCTTCAGAAGCAGAGCCTTGGCCCTGGAATTCTGCCTCAGAGCGTGGGTCTCACAGCAGACCTCCCGCTGCAGCTTCCTTGGGGTCTGCTGCATG
>CLocus_411_Sample_11_Locus_3176_Allele_0
TGCAGGCCTCTGAGCACAGCTCGCACATCCGGGTGTATCGGAGTGGACACAGGGCCAAAGTGTCAGCTGATGGATGGACAGAGGGGTTGAAGGAGGAATGGAAGGCTCCACAAATTATTCCAAATTGGCACCCACCGCCGAGTCTCGACACAGTCTAGCCCACTGTCCGGCGCTGGAGACCTCGGCAGGGTGGTGGGCCTGTCTTCAGAAGCAGAGCCTTGGCCCTGGAATTCTGCCTCAGAGCGTGGGTCTCACAGCAGACCTCCCGCTGCAGCTTCCTTGGGGTCTGCTGCATG
>CLocus_411_Sample_13_Locus_624_Allele_0
TGCAGGCCTCTGAGCACAGCTCGCACATCCGGGTGTATCGGAGTGGACACAGGGCCAAAGTGTCAGCTGATGGATGGACAGAGGGGTTGAAGGAGGAATGGAAGGCTCCACAAATTATTCCAAATTGGCACCCACCGCCGAGTCTCGACACAGTCTAGCCCACTGTCCGGCGCTGGAGACCTCGGCAGGGTGGTGGGCCTGTCTTCAGAAGCAGAGCCTTGGCCCTGGAATTCTGCCTCAGAGCGTGGGTCTCACAGCAGACCTCCCGCTGCAGCTTCCTTGGGGTCTGCTGCATG
>CLocus_411_Sample_5_Locus_1526_Allele_0
TGCAGGCCTCTGAGCACAGCTCGCACATCCGGGTGTATCGGAGTGGACACAGGGCCAAAGTGTCAGCTGATGGATGGACAGAGGGGTTGAAGGAGGAATGGAAGGCTCCACAAATTATTCCAAATTGGCACCCACCGCTGAGTCTCGACACAGTCTAGCCCACTGTCCGGCGCTGGAGACCTCGGCAGGGTGGTGGGCCTGTCTTCAGAAGCAGAGCCTTGGCCCTGGAATTCTGCCTCAGAGCGTGGGTCTCACAGCAGACCTCCCGCTGCAGCTTCCTTGGGGTCTGCTGCATG
>CLocus_411_Sample_15_Locus_1299_Allele_0
TGCAGGCCTCTGAGCACAGCTCGCACATCCGGGTGTATCGGAGTGGACACAGGGCCAAAGTGTCAGCTGATGGATGGACAGAGGGGTTGAAGGAGGAATGGAAGGCTCCACAAATTATTCCAAATTGGCACCCACCGCCGAGTCTCGACACAGTCTAGCCCACTGTCCGGCGCTGGAGACCTCGGCAGGGTGGTGGGCCTGTCTTCAGAAGCAGAGCCTTGGCCCTGGAATTCTGCCTCAGAGCGTGGGTCTCACAGCAGACCTCCCGCTGCAGCTTCCTTGGGGTCTGCTGCATG
>CLocus_412_Sample_17_Locus_6624_Allele_0
TGCAGGCTAGACCAAGGCTGCTCCCCTTATTTGACCTTTCATTCAACACATTTTCTTGGATACAGCGTTTTACTAGACATGGCTGCTCCCTGACAGGCACGTACTGGGTCTGGGGCACACAGGGTTTGGCAAAAACACAGCCTCTACTTGATGTTGGGGTTGAGACCTGGGTGAGAGGTGGGATTGTTACTGGCAGAGTGGATGGCCTGATGGCCTGGGTGAAGGCAGCCAGGGCTTGAATTTTGGTCTCTAAGAGCAGTAGGGTTGAGGGGAAAGACAGAGAGGGGCCCAGCATG
>CLocus_412_Sample_18_Locus_1606_Allele_0
TGCAGGCTAGACCAAGGCTGCTCCCCTTATTTGACCTTTCATTCAACACATTTTCTTGGATACAGCGTTTTACTAGACATGGCTGCTCCCTGACAGGCACGTACTGGGTCTGGGGCACACAGGGTTTGGCAAAAACACAGCCTCTACTTGATGTTGGGGTTGAGACCTGGGTGAGAGGTGGGATTGTTACTGGCAGAGTGGATGGCCTGATGGCCTGGGTGAAGGCAGCCAGGGCTTGAATTTTGGTCTCTAAGAGCAGTAGGGTTGAGGGGAAAGACAGAGAGGGGCCCAGCATG
>CLocus_412_Sample_6_Locus_4814_Allele_0
TGCAGGCTAGACCAAGGCTGCTCCCCTTATTTGACCTTTCATTCAACACATTTTCTTGGATACAGCGTTTTACTAGACATGGCTGCTCCCTGACAGGCACGTACTGGGTCTGGGGCACACAGGGTTTGGCAAAAACACAGCCTCTACTTGATGTTGGGGTTGAGACCTGGGTGAGAGGTGGGATTGTTACTGGCAGAGTGGATGGCCTGATGGCCTGGGTGAAGGCAGCCAGGGCTTGAATTTTGGTCTCTAAGAGCAGTAGGGTTGAGGGGAAAGACAGAGAGGGGCCCAGCATG
>CLocus_412_Sample_7_Locus_145_Allele_0
TGCAGGCTAGACCAAGGCTGCTCCCCTTATTTGACCTTTCATTCAACACATTTTCTTGGATACAGCGTTTTACTAGACATGGCTGCTCCCTGACAGGCACGTACTGGGTCTGGGGCACACAGGGTTTGGCAAAAACACAGCCTCTACTTGATGTTGGGGTTGAGACCTGGGTGAGAGGTGGGATTGTTACTGGCAGAGTGGATGGCCTGATGGCCTGGGTGAAGGCAGCCAGGGCTTGAATTTTGGTCTCTAAGAGCAGTAGGGTTGAGGGGAAAGACAGAGAGGGGCCCAGCATG
>CLocus_412_Sample_8_Locus_307_Allele_0
TGCAGGCTAGACCAAGGCTGCTCCCCTTATTTGACCTTTCATTCAACACATTTTCTTGGATACAGCGTTTTACTAGACATGGCTGCTCCCTGACAGGCACGTACTGGGTCTGGGGCACACAGGGTTTGGCAAAAACACAGCCTCTACTTGATGTTGGGGTTGAGACCTGGGTGAGAGGTGGGATTGTTACTGGCAGAGTGGATGGCCTGATGGCCTGGGTGAAGGCAGCCAGGGCTTGAATTTTGGTCTCTAAGAGCAGTAGGGTTGAGGGGAAAGACAGAGAGGGGCCCAGCATG
>CLocus_412_Sample_16_Locus_636_Allele_0
TGCAGGCTAGACCAAGGCTGCTCCCCTTATTTGACCTTTCATTCAACACATTTTCTTGGATACAGCGTTTTACTAGACATGGCTGCTCCCTGACAGGCACGTACTGGGTCTGGGGCACACAGGGTTTGGCAAAAACACAGCCTCTACTTGATGTTGGGGTTGAGACCTGGGTGAGAGGTGGGATTGTTACTGGCAGAGTGGATGGCCTGATGGCCTGGGTGAAGGCAGCCAGGGCTTGAATTTTGGTCTCTAAGAGCAGTAGGGTTGAGGGGAAAGACAGAGAGGGGCCCAGCATG
>CLocus_412_Sample_2_Locus_7808_Allele_0
TGCAGGCTAGACCAAGGCTGCTCCCCTTATTTGACCTTTCATTCAACACATTTTCTTGGATACAGCGTTTTACTAGACATGGCTGCTCCCTGACAGGCACGTACTGGGTCTGGGGCACACAGGGTTTGGCAAAAACACAGCCTCTACTTGATGTTGGGGTTGAGACCTGGGTGAGAGGTGGGATTGTTACTGGCAGAGTGGATGGCCTGATGGCCTGGGTGAAGGCAGCCAGGGCTTGAATTTTGGTCTCTAAGAGCAGTAGGGTTGAGGGGAAAGACAGAGAGGGGCCCAGCATG
>CLocus_412_Sample_3_Locus_5168_Allele_0
TGCAGGCTAGACCAAGGCTGCTCCCCTTATTTGACCTTTCATTCAACACATTTTCTTGGATACAGCGTTTTACTAGACATGGCTGCTCCCTGACAGGCACGTACTGGGTCTGGGGCACACAGGGTTTGGCAAAAACACAGCCTCTACTTGATGTTGGGGTTGAGACCTGGGTGAGAGGTGGGATTGTTACTGGCAGAGTGGATGGCCTGATGGCCTGGGTGAAGGCAGCCAGGGCTTGAATTTTGGTCTCTAAGAGCAGTAGGGTTGAGGGGAAAGACAGAGAGGGGCCCAGCATG
>CLocus_412_Sample_9_Locus_3329_Allele_0
TGCAGGCTAGACCAAGGCTGCTCCCCTTATTTGACCTTTCATTCAACACATTTTCTTGGATACAGCGTTTTACTAGACATGGCTGCTCCCTGACAGGCACGTACTGGGTCTGGGGCACACAGGGTTTGGCAAAAACACAGCCTCTACTTGATGTTGGGGTTGAGACCTGGGTGAGAGGTGGGATTGTTACTGGCAGAGTGGATGGCCTGATGGCCTGGGTGAAGGCAGCCAGGGCTTGAATTTTGGTCTCTAAGAGCAGTAGGGTTGAGGGGAAAGACAGAGAGGGGCCCAGCATG
>CLocus_412_Sample_19_Locus_650_Allele_0
TGCAGGCTAGACCAAGGCTGCTCCCCTTATATGACCTTTCATTCAACACATTTTCTTGGATACAGCGTTTTACTAGACATGGCTGCTCCCTGACAGGCACGTACTGGGTCTGGGGCACACAGGGTTTGGCAAAAACACAGCCTCTACTTGATGTTGGGGTTGAGACCTGGGTGAGAGGTGGGATTGTTACTGGCAGAGTGGATGGCCTGATGGCCTGGGTGAAGGCAGCCAGGGCTTGAATTTTGGTCTCTAAGAGCAGTAGGGTTGAGGGGAAAGACAGAGAGGGGCCCAGCATG
>CLocus_412_Sample_19_Locus_650_Allele_1
TGCAGGCTAGACCAAGGCTGCTCCCCTTATTTGACCTTTCATTCAACACATTTTCTTGGATACAGCGTTTTACTAGACATGGCTGCTCCCTGACAGGCACGTACTGGGTCTGGGGCACACAGGGTTTGGCAAAAACACAGCCTCTACTTGATGTTGGGGTTGAGACCTGGGTGAGAGGTGGGATTGTTACTGGCAGAGTGGATGGCCTGATGGCCTGGGTGAAGGCAGCCAGGGCTTGAATTTTGGTCTCTAAGAGCAGTAGGGTTGAGGGGAAAGACAGAGAGGGGCCCAGCATG
>CLocus_412_Sample_1_Locus_480_Allele_0
TGCAGGCTAGACCAAGGCTGCTCCCCTTATTTGACCTTTCATTCAACACATTTTCTTGGATACAGCGTTTTACTAGACATGGCTGCTCCCTGACAGGCACGTACTGGGTCTGGGGCACACAGGGTTTGGCAAAAACACAGCCTCTACTTGATGTTGGGGTTGAGACCTGGGTGAGAGGTGGGATTGTTACTGGCAGAGTGGATGGCCTGATGGCCTGGGTGAAGGCAGCCAGGGCTTGAATTTTGGTCTCTAAGAGCAGTAGGGTTGAGGGGAAAGACAGAGAGGGGCCCAGCATG
>CLocus_412_Sample_10_Locus_1035_Allele_0
TGCAGGCTAGACCAAGGCTGCTCCCCTTATTTGACCTTTCATTCAACACATTTTCTTGGATACAGCGTTTTACTAGACATGGCTGCTCCCTGACAGGCACGTACTGGGTCTGGGGCACACAGGGTTTGGCAAAAACACAGCCTCTACTTGATGTTGGGGTTGAGACCTGGGTGAGAGGTGGGATTGTTACTGGCAGAGTGGATGGCCTGATGGCCTGGGTGAAGGCAGCCAGGGCTTGAATTTTGGTCTCTAAGAGCAGTAGGGTTGAGGGGAAAGACAGAGAGGGGCCCAGCATG
>CLocus_412_Sample_11_Locus_3177_Allele_0
TGCAGGCTAGACCAAGGCTGCTCCCCTTATTTGACCTTTCATTCAACACATTTTCTTGGATACAGCGTTTTACTAGACATGGCTGCTCCCTGACAGGCACGTACTGGGTCTGGGGCACACAGGGTTTGGCAAAAACACAGCCTCTACTTGATGTTGGGGTTGAGACCTGGGTGAGAGGTGGGATTGTTACTGGCAGAGTGGATGGCCTGATGGCCTGGGTGAAGGCAGCCAGGGCTTGAATTTTGGTCTCTAAGAGCAGTAGGGTTGAGGGGAAAGACAGAGAGGGGCCCAGCATG
>CLocus_412_Sample_21_Locus_1344_Allele_0
TGCAGGCTAGACCAAGGCTGCTCCCCTTATATGACCTTTCATTCAACACATTTTCTTGGATACAGCGTTTTACTAGACATGGCTGCTCCCTGACAGGCACGTACTGGGTCTGGGGCACACAGGGTTTGGCAAAAACACAGCCTCTACTTGATGTTGGGGTTGAGACCTGGGTGAGAGGTGGGATTGTTACTGGCAGAGTGGATGGCCTGATGGCCTGGGTGAAGGCAGCCAGGGCTTGAATTTTGGTCTCTAAGAGCAGTAGGGTTGAGGGGAAAGACAGAGAGGGGCCCAGCATG
>CLocus_412_Sample_21_Locus_1344_Allele_1
TGCAGGCTAGACCAAGGCTGCTCCCCTTATTTGACCTTTCATTCAACACATTTTCTTGGATACAGCGTTTTACTAGACATGGCTGCTCCCTGACAGGCACGTACTGGGTCTGGGGCACACAGGGTTTGGCAAAAACACAGCCTCTACTTGATGTTGGGGTTGAGACCTGGGTGAGAGGTGGGATTGTTACTGGCAGAGTGGATGGCCTGATGGCCTGGGTGAAGGCAGCCAGGGCTTGAATTTTGGTCTCTAAGAGCAGTAGGGTTGAGGGGAAAGACAGAGAGGGGCCCAGCATG
>CLocus_412_Sample_13_Locus_3359_Allele_0
TGCAGGCTAGACCAAGGCTGCTCCCCTTATTTGACCTTTCATTCAACACATTTTCTTGGATACAGCGTTTTACTAGACATGGCTGCTCCCTGACAGGCACGTACTGGGTCTGGGGCACACAGGGTTTGGCAAAAACACAGCCTCTACTTGATGTTGGGGTTGAGACCTGGGTGAGAGGTGGGATTGTTACTGGCAGAGTGGATGGCCTGATGGCCTGGGTGAAGGCAGCCAGGGCTTGAATTTTGGTCTCTAAGAGCAGTAGGGTTGAGGGGAAAGACAGAGAGGGGCCCAGCATG
>CLocus_412_Sample_20_Locus_163_Allele_0
TGCAGGCTAGACCAAGGCTGCTCCCCTTATTTGACCTTTCATTCAACACATTTTCTTGGATACAGCGTTTTACTAGACATGGCTGCTCCCTGACAGGCACGTACTGGGTCTGGGGCACACAGGGTTTGGCAAAAACACAGCCTCTACTTGATGTTGGGGTTGAGACCTGGGTGAGAGGTGGGATTGTTACTGGCAGAGTGGATGGCCTGATGGCCTGGGTGAAGGCAGCCAGGGCTTGAATTTTGGTCTCTAAGAGCAGTAGGGTTGAGGGGAAAGACAGAGAGGGGCCCAGCATG
>CLocus_412_Sample_5_Locus_2303_Allele_0
TGCAGGCTAGACCAAGGCTGCTCCCCTTATTTGACCTTTCATTCAACACATTTTCTTGGATACAGCGTTTTACTAGACATGGCTGCTCCCTGACAGGCACGTACTGGGTCTGGGGCACACAGGGTTTGGCAAAAACACAGCCTCTACTTGATGTTGGGGTTGAGACCTGGGTGAGAGGTGGGATTGTTACTGGCAGAGTGGATGGCCTGATGGCCTGGGTGAAGGCAGCCAGGGCTTGAATTTTGGTCTCTAAGAGCAGTAGGGTTGAGGGGAAAGACAGAGAGGGGCCCAGCATG
>CLocus_412_Sample_4_Locus_1998_Allele_0
TGCAGGCTAGACCAAGGCTGCTCCCCTTATATGACCTTTCATTCAACACATTTTCTTGGATACAGCGTTTTACTAGACATGGCTGCTCCCTGACAGGCACGTACTGGGTCTGGGGCACACAGGGTTTGGCAAAAACACAGCCTCTACTTGATGTTGGGGTTGAGACCTGGGTGAGAGGTGGGATTGTTACTGGCAGAGTGGATGGCCTGATGGCCTGGGTGAAGGCAGCCAGGGCTTGAATTTTGGTCTCTAAGAGCAGTAGGGTTGAGGGGAAAGACAGAGAGGGGCCCAGCATG
>CLocus_412_Sample_4_Locus_1998_Allele_1
TGCAGGCTAGACCAAGGCTGCTCCCCTTATTTGACCTTTCATTCAACACATTTTCTTGGATACAGCGTTTTACTAGACATGGCTGCTCCCTGACAGGCACGTACTGGGTCTGGGGCACACAGGGTTTGGCAAAAACACAGCCTCTACTTGATGTTGGGGTTGAGACCTGGGTGAGAGGTGGGATTGTTACTGGCAGAGTGGATGGCCTGATGGCCTGGGTGAAGGCAGCCAGGGCTTGAATTTTGGTCTCTAAGAGCAGTAGGGTTGAGGGGAAAGACAGAGAGGGGCCCAGCATG
>CLocus_412_Sample_15_Locus_1986_Allele_0
TGCAGGCTAGACCAAGGCTGCTCCCCTTATTTGACCTTTCATTCAACACATTTTCTTGGATACAGCGTTTTACTAGACATGGCTGCTCCCTGACAGGCACGTACTGGGTCTGGGGCACACAGGGTTTGGCAAAAACACAGCCTCTACTTGATGTTGGGGTTGAGACCTGGGTGAGAGGTGGGATTGTTACTGGCAGAGTGGATGGCCTGATGGCCTGGGTGAAGGCAGCCAGGGCTTGAATTTTGGTCTCTAAGAGCAGTAGGGTTGAGGGGAAAGACAGAGAGGGGCCCAGCATG
>CLocus_430_Sample_17_Locus_6650_Allele_0
TGCAGGACAAAGTAGAACTGCCCTATAGGATTTCCAAGGAACGGCTGGTGGGTTCAAACTGCTGGCCTTTGGGTTATCAGCAGAGCTCTTAACTACTGCACCACCAGGATTCCAGTGCCTATTAGTATAATAAAATCACTATTGGAGAAAAGGTAAGAGAGACCTCAGTGCATACAGTGCTTGGCTTACTTCTTTTCATATACCATCTCTGAGTACAAGGGTTTGAGGTAGTGGAAGAAAATTGTAAAAGTTGCTGGAATAAACCATTATTTATTTCCTTCCATTGGTTATGCATG
>CLocus_430_Sample_18_Locus_1632_Allele_0
TGCAGGACAAAGTAGAACTGCCCTATAGGATTTCCAAGGAACGGCTGGTGGGTTCAAACTGCTGGCCTTTGGGTTATCAGCAGAGCTCTTAACTACTGCACCACCAGGATTCCAGTGCCTATTAGTATAATAAAATCACTATTGGAGAAAAGGTAAGAGAGACCTCAGTGCATACAGTGCTTGGCTTACTTCTTTTCATATACCATCTCTGAGTACAAGGGTTTGAGGTAGTGGAAGAAAATTGTAAAAGTTGCTGGAATAAACCATTATTTATTTCCTTCCATTGGTTATGCATG
>CLocus_430_Sample_6_Locus_6759_Allele_0
TGCAGGACAAAGTAGAACTGCCCTATAGGATTTCCAAGGAACGGCTGGTGGGTTCAAACTGCTGGCCTTTGGGTTATCAGCAGAGCTCTTAACTACTGCACCACCAGGATTCCAGTGCCTATTAGTATAATAAAATCACTATTGGAGAAAAGGTAAGAGAGACCTCAGTGCATACAGTGCTTGGCTTACTTCTTTTCATATACCATCTCTGAGTACAAGGGTTTGAGGTAGTGGAAGAAAATTGTAAAAGTTGCTGGAATAAACCATTATTTATTTCCTTCCATTGGTTATGCATG
>CLocus_430_Sample_6_Locus_6759_Allele_1
TGCAGGACAAAGTAGAACTGCCCTATAGGATTTCCAAGGAACGGCTGGTGGGTTCAAACTGCTGGCCTTTGGGTTATCAGCGGAGCTCTTAACTACTGCACCACCAGGATTCCAGTGCCTATTAGTATAATAAAATCACTATTGGAGAAAAGGTAAGAGAGACCTCAGTGCATACAGTGCTTGGCTTACTTCTTTTCATATACCATCTCTGAGTACAAGGGTTTGAGGTAGTGGAAGAAAATTGTAAAAGTTGCTGGAATAAACCATTATTTATTTCCTTCCATTGGTTATGCATG
>CLocus_430_Sample_7_Locus_4209_Allele_0
TGCAGGACAAAGTAGAACTGCCCTATAGGATTTCCAAGGAACGGCTGGTGGGTTCAAACTGCTGGCCTTTGGGTTATCAGCAGAGCTCTTAACTACTGCACCACCAGGATTCCAGTGCCTATTAGTATAATAAAATCACTATTGGAGAAAAGGTAAGAGAGACCTCAGTGCATACAGTGCTTGGCTTACTTCTTTTCATATACCATCTCTGAGTACAAGGGTTTGAGGTAGTGGAAGAAAATTGTAAAAGTTGCTGGAATAAACCATTATTTATTTCCTTCCATTGGTTATGCATG
>CLocus_430_Sample_7_Locus_4209_Allele_1
TGCAGGACAAAGTAGAACTGCCCTATAGGATTTCCAAGGAACGGCTGGTGGGTTCAAACTGCTGGCCTTTGGGTTATCAGCGGAGCTCTTAACTACTGCACCACCAGGATTCCAGTGCCTATTAGTATAATAAAATCACTATTGGAGAAAAGGTAAGAGAGACCTCAGTGCATACAGTGCTTGGCTTACTTCTTTTCATATACCATCTCTGAGTACAAGGGTTTGAGGTAGTGGAAGAAAATTGTAAAAGTTGCTGGAATAAACCATTATTTATTTCCTTCCATTGGTTATGCATG
>CLocus_430_Sample_8_Locus_6802_Allele_0
TGCAGGACAAAGTAGAACTGCCCTATAGGATTTCCAAGGAACGGCTGGTGGGTTCAAACTGCTGGCCTTTGGGTTATCAGCGGAGCTCTTAACTACTGCACCACCAGGATTCCAGTGCCTATTAGTATAATAAAATCACTATTGGAGAAAAGGTAAGAGAGACCTCAGTGCATACAGTGCTTGGCTTACTTCTTTTCATATACCATCTCTGAGTACAAGGGTTTGAGGTAGTGGAAGAAAATTGTAAAAGTTGCTGGAATAAACCATTATTTATTTCCTTCCATTGGTTATGCATG
>CLocus_430_Sample_16_Locus_666_Allele_0
TGCAGGACAAAGTAGAACTGCCCTATAGGATTTCCAAGGAACGGCTGGTGGGTTCAAACTGCTGGCCTTTGGGTTATCAGCAGAGCTCTTAACTACTGCACCACCAGGATTCCAGTGCCTATTAGTATAATAAAATCACTATTGGAGAAAAGGTAAGAGAGACCTCAGTGCATACAGTGCTTGGCTTACTTCTTTTCATATACCATCTCTGAGTACAAGGGTTTGAGGTAGTGGAAGAAAATTGTAAAAGTTGCTGGAATAAACCATTATTTATTTCCTTCCATTGGTTATGCATG
>CLocus_430_Sample_2_Locus_8657_Allele_0
TGCAGGACAAAGTAGAACTGCCCTATAGGATTTCCAAGGAACGGCTGGTGGGTTCAAACTGCTGGCCTTTGGGTTATCAGCAGAGCTCTTAACTACTGCACCACCAGGATTCCAGTGCCTATTAGTATAATAAAATCACTATTGGAGAAAAGGTAAGAGAGACCTCAGTGCATACAGTGCTTGGCTTACTTCTTTTCATATACCATCTCTGAGTACAAGGGTTTGAGGTAGTGGAAGAAAATTGTAAAAGTTGCTGGAATAAACCATTATTTATTTCCTTCCATTGGTTATGCATG
>CLocus_430_Sample_3_Locus_6757_Allele_0
TGCAGGACAAAGTAGAACTGCCCTATAGGATTTCCAAGGAACGGCTGGTGGGTTCAAACTGCTGGCCTTTGGGTTATCAGCAGAGCTCTTAACTACTGCACCACCAGGATTCCAGTGCCTATTAGTATAATAAAATCACTATTGGAGAAAAGGTAAGAGAGACCTCAGTGCATACAGTGCTTGGCTTACTTCTTTTCATATACCATCTCTGAGTACAAGGGTTTGAGGTAGTGGAAGAAAATTGTAAAAGTTGCTGGAATAAACCATTATTTATTTCCTTCCATTGGTTATGCATG
>CLocus_430_Sample_9_Locus_3351_Allele_0
TGCAGGACAAAGTAGAACTGCCCTATAGGATTTCCAAGGAACGGCTGGTGGGTTCAAACTGCTGGCCTTTGGGTTATCAGCAGAGCTCTTAACTACTGCACCACCAGGATTCCAGTGCCTATTAGTATAATAAAATCACTATTGGAGAAAAGGTAAGAGAGACCTCAGTGCATACAGTGCTTGGCTTACTTCTTTTCATATACCATCTCTGAGTACAAGGGTTTGAGGTAGTGGAAGAAAATTGTAAAAGTTGCTGGAATAAACCATTATTTATTTCCTTCCATTGGTTATGCATG
>CLocus_430_Sample_19_Locus_148_Allele_0
TGCAGGACAAAGTAGAACTGCCCTATAGGATTTCCAAGGAACGGCTGGTGGGTTCAAACTGCTGGCCTTTGGGTTATCAGCAGAGCTCTTAACTACTGCACCACCAGGATTCCAGTGCCTATTAGTATAATAAAATCACTATTGGAGAAAAGGTAAGAGAGACCTCAGTGCATACAGTGCTTGGCTTACTTCTTTTCATATACCATCTCTGAGTACAAGGGTTTGAGGTAGTGGAAGAAAATTGTAAAAGTTGCTGGAATAAACCATTATTTATTTCCTTCCATTGGTTATGCATG
>CLocus_430_Sample_1_Locus_498_Allele_0
TGCAGGACAAAGTAGAACTGCCCTATAGGATTTCCAAGGAACGGCTGGTGGGTTCAAACTGCTGGCCTTTGGGTTATCAGCAGAGCTCTTAACTACTGCACCACCAGGATTCCAGTGCCTATTAGTATAATAAAATCACTATTGGAGAAAAGGTAAGAGAGACCTCAGTGCATACAGTGCTTGGCTTACTTCTTTTCATATACCATCTCTGAGTACAAGGGTTTGAGGTAGTGGAAGAAAATTGTAAAAGTTGCTGGAATAAACCATTATTTATTTCCTTCCATTGGTTATGCATG
>CLocus_430_Sample_10_Locus_1920_Allele_0
TGCAGGACAAAGTAGAACTGCCCTATAGGATTTCCAAGGAACGGCTGGTGGGTTCAAACTGCTGGCCTTTGGGTTATCAGCAGAGCTCTTAACTACTGCACCACCAGGATTCCAGTGCCTATTAGTATAATAAAATCACTATTGGAGAAAAGGTAAGAGAGACCTCAGTGCATACAGTGCTTGGCTTACTTCTTTTCATATACCATCTCTGAGTACAAGGGTTTGAGGTAGTGGAAGAAAATTGTAAAAGTTGCTGGAATAAACCATTATTTATTTCCTTCCATTGGTTATGCATG
>CLocus_430_Sample_11_Locus_3194_Allele_0
TGCAGGACAAAGTAGAACTGCCCTATAGGATTTCCAAGGAACGGCTGGTGGGTTCAAACTGCTGGCCTTTGGGTTATCAGCAGAGCTCTTAACTACTGCACCACCAGGATTCCAGTGCCTATTAGTATAATAAAATCACTATTGGAGAAAAGGTAAGAGAGACCTCAGTGCATACAGTGCTTGGCTTACTTCTTTTCATATACCATCTCTGAGTACAAGGGTTTGAGGTAGTGGAAGAAAATTGTAAAAGTTGCTGGAATAAACCATTATTTATTTCCTTCCATTGGTTATGCATG
>CLocus_430_Sample_21_Locus_3134_Allele_0
TGCAGGACAAAGTAGAACTGCCCTATAGGATTTCCAAGGAACGGCTGGTGGGTTCAAACTGCTGGCCTTTGGGTTATCAGCAGAGCTCTTAACTACTGCACCACCAGGATTCCAGTGCCTATTAGTATAATAAAATCACTATTGGAGAAAAGGTAAGAGAGACCTCAGTGCATACAGTGCTTGGCTTACTTCTTTTCATATACCATCTCTGAGTACAAGGGTTTGAGGTAGTGGAAGAAAATTGTAAAAGTTGCTGGAATAAACCATTATTTATTTCCTTCCATTGGTTATGCATG
>CLocus_430_Sample_13_Locus_6243_Allele_0
TGCAGGACAAAGTAGAACTGCCCTATAGGATTTCCAAGGAACGGCTGGTGGGTTCAAACTGCTGGCCTTTGGGTTATCAGCAGAGCTCTTAACTACTGCACCACCAGGATTCCAGTGCCTATTAGTATAATAAAATCACTATTGGAGAAAAGGTAAGAGAGACCTCAGTGCATACAGTGCTTGGCTTACTTCTTTTCATATACCATCTCTGAGTACAAGGGTTTGAGGTAGTGGAAGAAAATTGTAAAAGTTGCTGGAATAAACCATTATTTATTTCCTTCCATTGGTTATGCATG
>CLocus_430_Sample_20_Locus_1534_Allele_0
TGCAGGACAAAGTAGAACTGCCCTATAGGATTTCCAAGGAACGGCTGGTGGGTTCAAACTGCTGGCCTTTGGGTTATCAGCAGAGCTCTTAACTACTGCACCACCAGGATTCCAGTGCCTATTAGTATAATAAAATCACTATTGGAGAAAAGGTAAGAGAGACCTCAGTGCATACAGTGCTTGGCTTACTTCTTTTCATATACCATCTCTGAGTACAAGGGTTTGAGGTAGTGGAAGAAAATTGTAAAAGTTGCTGGAATAAACCATTATTTATTTCCTTCCATTGGTTATGCATG
>CLocus_430_Sample_5_Locus_2328_Allele_0
TGCAGGACAAAGTAGAACTGCCCTATAGGATTTCCAAGGAACGGCTGGTGGGTTCAAACTGCTGGCCTTTGGGTTATCAGCAGAGCTCTTAACTACTGCACCACCAGGATTCCAGTGCCTATTAGTATAATAAAATCACTATTGGAGAAAAGGTAAGAGAGACCTCAGTGCATACAGTGCTTGGCTTACTTCTTTTCATATACCATCTCTGAGTACAAGGGTTTGAGGTAGTGGAAGAAAATTGTAAAAGTTGCTGGAATAAACCATTATTTATTTCCTTCCATTGGTTATGCATG
>CLocus_430_Sample_4_Locus_2360_Allele_0
TGCAGGACAAAGTAGAACTGCCCTATAGGATTTCCAAGGAACGGCTGGTGGGTTCAAACTGCTGGCCTTTGGGTTATCAGCAGAGCTCTTAACTACTGCACCACCAGGATTCCAGTGCCTATTAGTATAATAAAATCACTATTGGAGAAAAGGTAAGAGAGACCTCAGTGCATACAGTGCTTGGCTTACTTCTTTTCATATACCATCTCTGAGTACAAGGGTTTGAGGTAGTGGAAGAAAATTGTAAAAGTTGCTGGAATAAACCATTATTTATTTCCTTCCATTGGTTATGCATG
>CLocus_430_Sample_15_Locus_6992_Allele_0
TGCAGGACAAAGTAGAACTGCCCTATAGGATTTCCAAGGAACGGCTGGTGGGTTCAAACTGCTGGCCTTTGGGTTATCAGCAGAGCTCTTAACTACTGCACCACCAGGATTCCAGTGCCTATTAGTATAATAAAATCACTATTGGAGAAAAGGTAAGAGAGACCTCAGTGCATACAGTGCTTGGCTTACTTCTTTTCATATACCATCTCTGAGTACAAGGGTTTGAGGTAGTGGAAGAAAATTGTAAAAGTTGCTGGAATAAACCATTATTTATTTCCTTCCATTGGTTATGCATG
>CLocus_439_Sample_17_Locus_4387_Allele_0
TGCAGGGTAACATTGGCTGGGGCTAAGTCACAGCTGCTCCCTTAACAGGGCATGTGCTCTCCTCTTTTCCACAGTCCCCACCACTCTACTGCCTCCTGACACAGAGGCCACGTGACAGTTGTCACTTCTTGTTGTGATCAGACTATTAACTCAATATACACATTCATTTCAATGAGGAGCTGCTCTCCATGCAGCAGGGTGGTAGGCCTAGAGCTCTGTGCTGTTGGCCTCTTCCCACCCAGCACTACCCTCAGCTCCCTCCATGAGCCATAGGCCCAGTTGGAAACTAATGCATG
>CLocus_439_Sample_17_Locus_4387_Allele_1
TGCAGGGTAACATTGGCTGGGGCTAAGTCACAGCTGCTCCCTTAACAGGGCATGTGCTCTCCTCTTTTCCACAGTCCCCACCACTCTACTGCCTCCTGACACAGAGGCCACGTGACAGTTGTCACTTCTTGTTGTGATCAGACTATTAACTCAATATACACATTCATTTCAGTGAGGAGCTGCTCTCCATGCAGCAGGGTGGTAGGCCTAGAGCTCTGTGCTGTTGGCCTCTTCCCACCCAGCACTACCCTCAGCTCCCTCCATGAGCCATAGGCCCAGTTGGAAACTAATGCATG
>CLocus_439_Sample_18_Locus_1993_Allele_0
TGCAGGGTAACATTGGCTGGGGCTAAGTCACAGCTGCTCCCTTAACAGGGCATGTGCTCTCCTCTTTTCCACAGTCCCCACCACTCTACTGCCTCCTGACACAGAGGCCACGTGACAGTTGTCACTTCTTGTTGTGATCAGACTATTAACTCAATATACACATTCATTTCAATGAGGAGCTGCTCTCCATGCAGCAGGGTGGTAGGCCTAGAGCTCTGTGCTGTTGGCCTCTTCCCACCCAGCACTACCCTCAGCTCCCTCCATGAGCCATAGGCCCAGTTGGAAACTAATGCATG
>CLocus_439_Sample_18_Locus_1993_Allele_1
TGCAGGGTAACATTGGCTGGGGCTAAGTCACAGCTGCTCCCTTAACAGGGCATGTGCTCTCCTCTTTTCCACAGTCCCCACCACTCTACTGCCTCCTGACACAGAGGCCACGTGACAGTTGTCACTTCTTGTTGTGATCAGACTATTAACTCAATATACACATTCATTTCAGTGAGGAGCTGCTCTCCATGCAGCAGGGTGGTAGGCCTAGAGCTCTGTGCTGTTGGCCTCTTCCCACCCAGCACTACCCTCAGCTCCCTCCATGAGCCATAGGCCCAGTTGGAAACTAATGCATG
>CLocus_439_Sample_6_Locus_4848_Allele_0
TGCAGGGTAACATTGGCTGGGGCTAAGTCACAGCTGCTCCCTTAACAGGGCATGTGCTCTCCTCTTTTCCACAGTCCCCACCACTCTACTGCCTCCTGACACAGAGGCCACGTGACAGTTGTCACTTCTTGTTGTGATCAGACTATTAACTCAATATACACATTCATTTCAGTGAGGAGCTGCTCTCCATGCAGCAGGGTGGTAGGCCTAGAGCTCTGTGCTGTTGGCCTCTTCCCACCCAGCACTACCCTCAGCTCCCTCCATGAGCCATAGGCCCAGTTGGAAACTAATGCATG
>CLocus_439_Sample_7_Locus_177_Allele_0
TGCAGGGTAACATTGGCTGGGGCTAAGTCACAGCTGCTCCCTTAACAGGGCATGTGCTCTCCTCTTTTCCACAGTCCCCACCACTCTACTGCCTCCTGACACAGAGGCCACGTGACAGTTGTCACTTCTTGTTGTGATCAGACTATTAACTCAATATACACATTCATTTCAGTGAGGAGCTGCTCTCCATGCAGCAGGGTGGTAGGCCTAGAGCTCTGTGCTGTTGGCCTCTTCCCACCCAGCACTACCCTCAGCTCCCTCCATGAGCCATAGGCCCAGTTGGAAACTAATGCATG
>CLocus_439_Sample_8_Locus_339_Allele_0
TGCAGGGTAACATTGGCTGGGGCTAAGTCACAGCTGCTCCCTTAACAGGGCATGTGCTCTCCTCTTTTCCACAGTCCCCACCACTCTACTGCCTCCTGACACAGAGGCCACGTGACAGTTGTCACTTCTTGTTGTGATCAGACTATTAACTCAATATACACATTCATTTCAGTGAGGAGCTGCTCTCCATGCAGCAGGGTGGTAGGCCTAGAGCTCTGTGCTGTTGGCCTCTTCCCACCCAGCACTACCCTCAGCTCCCTCCATGAGCCATAGGCCCAGTTGGAAACTAATGCATG
>CLocus_439_Sample_16_Locus_676_Allele_0
TGCAGGGTAACATTGGCTGGGGCTAAGTCACAGCTGCTCCCTTAACAGGGCATGTGCTCTCCTCTTTTCCACAGTCCCCACCACTCTACTGCCTCCTGACACAGAGGCCACGTGACAGTTGTCACTTCTTGTTGTGATCAGACTATTAACTCAATATACACATTCATTTCAGTGAGGAGCTGCTCTCCATGCAGCAGGGTGGTAGGCCTAGAGCTCTGTGCTGTTGGCCTCTTCCCACCCAGCACTACCCTCAGCTCCCTCCATGAGCCATAGGCCCAGTTGGAAACTAATGCATG
>CLocus_439_Sample_2_Locus_3677_Allele_0
TGCAGGGTAACATTGGCTGGGGCTAAGTCACAGCTGCTCCCTTAACAGGGCATGTGCTCTCCTCTTTTCCACAGTCCCCACCACTCTACTGCCTCCTGACACAGAGGCCACGTGACAGTTGTCACTTCTTGTTGTGATCAGACTATTAACTCAATATACACATTCATTTCAATGAGGAGCTGCTCTCCATGCAGCAGGGTGGTAGGCCTAGAGCTCTGTGCTGTTGGCCTCTTCCCACCCAGCACTACCCTCAGCTCCCTCCATGAGCCATAGGCCCAGTTGGAAACTAATGCATG
>CLocus_439_Sample_3_Locus_5533_Allele_0
TGCAGGGTAACATTGGCTGGGGCTAAGTCACAGCTGCTCCCTTAACAGGGCATGTGCTCTCCTCTTTTCCACAGTCCCCACCACTCTACTGCCTCCTGACACAGAGGCCACGTGACAGTTGTCACTTCTTGTTGTGATCAGACTATTAACTCAATATACACATTCATTTCAATGAGGAGCTGCTCTCCATGCAGCAGGGTGGTAGGCCTAGAGCTCTGTGCTGTTGGCCTCTTCCCACCCAGCACTACCCTCAGCTCCCTCCATGAGCCATAGGCCCAGTTGGAAACTAATGCATG
>CLocus_439_Sample_9_Locus_3361_Allele_0
TGCAGGGTAACATTGGCTGGGGCTAAGTCACAGCTGCTCCCTTAACAGGGCATGTGCTCTCCTCTTTTCCACAGTCCCCACCACTCTACTGCCTCCTGACACAGAGGCCACGTGACAGTTGTCACTTCTTGTTGTGATCAGACTATTAACTCAATATACACATTCATTTCAGTGAGGAGCTGCTCTCCATGCAGCAGGGTGGTAGGCCTAGAGCTCTGTGCTGTTGGCCTCTTCCCACCCAGCACTACCCTCAGCTCCCTCCATGAGCCATAGGCCCAGTTGGAAACTAATGCATG
>CLocus_439_Sample_19_Locus_2689_Allele_0
TGCAGGGTAACATTGGCTGGGGCTAAGTCACAGCTGCTCCCTTAACAGGGCATGTGCTCTCCTCTTTTCCACAGTCCCCACCACTCTACTGCCTCCTGACACAGAGGCCACGTGACAGTTGTCACTTCTTGTTGTGATCAGACTATTAACTCAATATACACATTCATTTCAATGAGGAGCTGCTCTCCATGCAGCAGGGTGGTAGGCCTAGAGCTCTGTGCTGTTGGCCTCTTCCCACCCAGCACTACCCTCAGCTCCCTCCATGAGCCATAGGCCCAGTTGGAAACTAATGCATG
>CLocus_439_Sample_19_Locus_2689_Allele_1
TGCAGGGTAACATTGGCTGGGGCTAAGTCACAGCTGCTCCCTTAACAGGGCATGTGCTCTCCTCTTTTCCACAGTCCCCACCACTCTACTGCCTCCTGACACAGAGGCCACGTGACAGTTGTCACTTCTTGTTGTGATCAGACTATTAACTCAATATACACATTCATTTCAGTGAGGAGCTGCTCTCCATGCAGCAGGGTGGTAGGCCTAGAGCTCTGTGCTGTTGGCCTCTTCCCACCCAGCACTACCCTCAGCTCCCTCCATGAGCCATAGGCCCAGTTGGAAACTAATGCATG
>CLocus_439_Sample_1_Locus_507_Allele_0
TGCAGGGTAACATTGGCTGGGGCTAAGTCACAGCTGCTCCCTTAACAGGGCATGTGCTCTCCTCTTTTCCACAGTCCCCACCACTCTACTGCCTCCTGACACAGAGGCCACGTGACAGTTGTCACTTCTTGTTGTGATCAGACTATTAACTCAATATACACATTCATTTCAGTGAGGAGCTGCTCTCCATGCAGCAGGGTGGTAGGCCTAGAGCTCTGTGCTGTTGGCCTCTTCCCACCCAGCACTACCCTCAGCTCCCTCCATGAGCCATAGGCCCAGTTGGAAACTAATGCATG
>CLocus_439_Sample_10_Locus_1430_Allele_0
TGCAGGGTAACATTGGCTGGGGCTAAGTCACAGCTGCTCCCTTAACAGGGCATGTGCTCTCCTCTTTTCCACAGTCCCCACCACTCTACTGCCTCCTGACACAGAGGCCACGTGACAGTTGTCACTTCTTGTTGTGATCAGACTATTAACTCAATATACACATTCATTTCAGTGAGGAGCTGCTCTCCATGCAGCAGGGTGGTAGGCCTAGAGCTCTGTGCTGTTGGCCTCTTCCCACCCAGCACTACCCTCAGCTCCCTCCATGAGCCATAGGCCCAGTTGGAAACTAATGCATG
>CLocus_439_Sample_11_Locus_3200_Allele_0
TGCAGGGTAACATTGGCTGGGGCTAAGTCACAGCTGCTCCCTTAACAGGGCATGTGCTCTCCTCTTTTCCACAGTCCCCACCACTCTACTGCCTCCTGACACAGAGGCCACGTGACAGTTGTCACTTCTTGTTGTGATCAGACTATTAACTCAATATACACATTCATTTCAGTGAGGAGCTGCTCTCCATGCAGCAGGGTGGTAGGCCTAGAGCTCTGTGCTGTTGGCCTCTTCCCACCCAGCACTACCCTCAGCTCCCTCCATGAGCCATAGGCCCAGTTGGAAACTAATGCATG
>CLocus_439_Sample_21_Locus_3139_Allele_0
TGCAGGGTAACATTGGCTGGGGCTAAGTCACAGCTGCTCCCTTAACAGGGCATGTGCTCTCCTCTTTTCCACAGTCCCCACCACTCTACTGCCTCCTGACACAGAGGCCACGTGACAGTTGTCACTTCTTGTTGTGATCAGACTATTAACTCAATATACACATTCATTTCAGTGAGGAGCTGCTCTCCATGCAGCAGGGTGGTAGGCCTAGAGCTCTGTGCTGTTGGCCTCTTCCCACCCAGCACTACCCTCAGCTCCCTCCATGAGCCATAGGCCCAGTTGGAAACTAATGCATG
>CLocus_439_Sample_13_Locus_8449_Allele_0
TGCAGGGTAACATTGGCTGGGGCTAAGTCACAGCTGCTCCCTTAACAGGGCATGTGCTCTCCTCTTTTCCACAGTCCCCACCACTCTACTGCCTCCTGACACAGAGGCCACGTGACAGTTGTCACTTCTTGTTGTGATCAGACTATTAACTCAATATACACATTCATTTCAATGAGGAGCTGCTCTCCATGCAGCAGGGTGGTAGGCCTAGAGCTCTGTGCTGTTGGCCTCTTCCCACCCAGCACTACCCTCAGCTCCCTCCATGAGCCATAGGCCCAGTTGGAAACTAATGCATG
>CLocus_439_Sample_5_Locus_2337_Allele_0
TGCAGGGTAACATTGGCTGGGGCTAAGTCACAGCTGCTCCCTTAACAGGGCATGTGCTCTCCTCTTTTCCACAGTCCCCACCACTCTACTGCCTCCTGACACAGAGGCCACGTGACAGTTGTCACTTCTTGTTGTGATCAGACTATTAACTCAATATACACATTCATTTCAGTGAGGAGCTGCTCTCCATGCAGCAGGGTGGTAGGCCTAGAGCTCTGTGCTGTTGGCCTCTTCCCACCCAGCACTACCCTCAGCTCCCTCCATGAGCCATAGGCCCAGTTGGAAACTAATGCATG
>CLocus_439_Sample_4_Locus_5580_Allele_0
TGCAGGGTAACATTGGCTGGGGCTAAGTCACAGCTGCTCCCTTAACAGGGCATGTGCTCTCCTCTTTTCCACAGTCCCCACCACTCTACTGCCTCCTGACACAGAGGCCACGTGACAGTTGTCACTTCTTGTTGTGATCAGACTATTAACTCAATATACACATTCATTTCAGTGAGGAGCTGCTCTCCATGCAGCAGGGTGGTAGGCCTAGAGCTCTGTGCTGTTGGCCTCTTCCCACCCAGCACTACCCTCAGCTCCCTCCATGAGCCATAGGCCCAGTTGGAAACTAATGCATG
>CLocus_439_Sample_15_Locus_3127_Allele_0
TGCAGGGTAACATTGGCTGGGGCTAAGTCACAGCTGCTCCCTTAACAGGGCATGTGCTCTCCTCTTTTCCACAGTCCCCACCACTCTACTGCCTCCTGACACAGAGGCCACGTGACAGTTGTCACTTCTTGTTGTGATCAGACTATTAACTCAATATACACATTCATTTCAGTGAGGAGCTGCTCTCCATGCAGCAGGGTGGTAGGCCTAGAGCTCTGTGCTGTTGGCCTCTTCCCACCCAGCACTACCCTCAGCTCCCTCCATGAGCCATAGGCCCAGTTGGAAACTAATGCATG
>CLocus_441_Sample_18_Locus_1641_Allele_0
TGCAGGGTGGTGGTGAGCTGCCTAAGTCCTTTTCCGCTTTCTAGGACTCCCCTCCCCCTCCAAGGCCCGGCTGCTTGCAAGCACACACTCCCTCATTGTGTAGGGCAGGCCTGTGGCAGTCCCAGAAAAACAAGCTAGCCCCTTCAGCAAGCTAGCCCCTTCAGCCTGGTGCTGGGCAGGCGTCCAGCCCCCTGACCTCTGCTCCTTGGCCCAGATCCAGGCAGTAAGACCCAGAGAGGGGCCCCTCACAGCTGCCAGGACTGGAGCCAAAAAGAGGGAGGGCAGGAGGAGGCATG
>CLocus_441_Sample_6_Locus_4849_Allele_0
TGCAGGGTGGTGGTGAGCTGCCTAAGTCCTTTTCCGCTTTCTAGGACTCCCCTCCCCCTCCAAGGCCCGGCTGCTTGCAAGCACACACTCCCTCATTGTGTAGGGCAGGCCTGTGGCAGTCCCAGAAAAACAAGCTAGCCCCTTCAGCAAGCTAGCCCCTTCAGCCTGGTGCTGGGCAGGCGTCCAGCCCCCTGACCTCTGCTCCTTGGCCCAGATCCAGGCAGTAAGACCCAGAGAGGGGCCCCTCACAGCTGCCAGGACTGGAGCCAAAAAGAGGGAGGGCAGGAGGAGGCATG
>CLocus_441_Sample_7_Locus_178_Allele_0
TGCAGGGTGGTGGTGAGCTGCCTAAGTCCTTTTCCGCTTTCTAGGACTCCCCTCCCCCTCCAAGGCCCGGCTGCTTGCAAGCACACACTCCCTCATTGTGTAGGGCAGGCCTGTGGCAGTCCCAGAAAAACAAACTAGCCCCTTCAGCAAGCTAGCCCCTTCAGCCTGGTGCTGGGCAGGCGTCCAGCCCCCTGACCTCTGCTCCTTGGCCCAGATCCAGGCAGTAAGACCCAGAGAGGGGCCCCTCACAGCTGCCAGGACTGGAGCCAAAAAGAGGGAGGGCAGGAGGAGGCATG
>CLocus_441_Sample_7_Locus_178_Allele_1
TGCAGGGTGGTGGTGAGCTGCCTAAGTCCTTTTCCGCTTTCTAGGACTCCCCTCCCCCTCCAAGGCCCGGCTGCTTGCAAGCACACACTCCCTCATTGTGTAGGGCAGGCCTGTGGCAGTCCCAGAAAAACAAGCTAGCCCCTTCAGCAAGCTAGCCCCTTCAGCCTGGTGCTGGGCAGGCGTCCAGCCCCCTGACCTCTGCTCCTTGGCCCAGATCCAGGCAGTAAGACCCAGAGAGGGGCCCCTCACAGCTGCCAGGACTGGAGCCAAAAAGAGGGAGGGCAGGAGGAGGCATG
>CLocus_441_Sample_16_Locus_677_Allele_0
TGCAGGGTGGTGGTGAGCTGCCTAAGTCCTTTTCCGCTTTCTAGGACTCCCCTCCCCCTCCAAGGCCCGGCTGCTTGCAAGCACACACTCCCTCATTGTGTAGGGCAGGCCTGTGGCAGTCCCAGAAAAACAAGCTAGCCCCTTCAGCAAGCTAGCCCCTTCAGCCTGGTGCTGGGCAGGCGTCCAGCCCCCTGACCTCTGCTCCTTGGCCCAGATCCAGGCAGTAAGACCCAGAGAGGGGCCCCTCACAGCTGCCAGGACTGGAGCCAAAAAGAGGGAGGGCAGGAGGAGGCATG
>CLocus_441_Sample_2_Locus_6442_Allele_0
TGCAGGGTGGTGGTGAGCTGCCTAAGTCCTTTTCCGCTTTCTAGGACTCCCCTCCCCCTCCAAGGCCCGGCTGCTTGCAAGCACACACTCCCTCATTGTGTAGGGCAGGCCTGTGGCAGTCCCAGAAAAACAAGCTAGCCCCTTCAGCAAGCTAGCCCCTTCAGCCTGGTGCTGGGCAGGCGTCCAGCCCCCTGACCTCTGCTCCTTGGCCCAGATCCAGGCAGTAAGACCCAGAGAGGGGCCCCTCACAGCTGCCAGGACTGGAGCCAAAAAGAGGGAGGGCAGGAGGAGGCATG
>CLocus_441_Sample_3_Locus_795_Allele_0
TGCAGGGTGGTGGTGAGCTGCCTAAGTCCTTTTCCGCTTTCTAGGACTCCCCTCCCCCTCCAAGGCCCGGCTGCTTGCAAGCACACACTCCCTCATTGTGTAGGGCAGGCCTGTGGCAGTCCCAGAAAAACAAGCTAGCCCCTTCAGCAAGCTAGCCCCTTCAGCCTGGTGCTGGGCAGGCGTCCAGCCCCCTGACCTCTGCTCCTTGGCCCAGATCCAGGCAGTAAGACCCAGAGAGGGGCCCCTCACAGCTGCCAGGACTGGAGCCAAAAAGAGGGAGGGCAGGAGGAGGCATG
>CLocus_441_Sample_9_Locus_3363_Allele_0
TGCAGGGTGGTGGTGAGCTGCCTAAGTCCTTTTCCGCTTTCTAGGACTCCCCTCCCCCTCCAAGGCCCGGCTGCTTGCAAGCACACACTCCCTCATTGTGTAGGGCAGGCCTGTGGCAGTCCCAGAAAAACAAGCTAGCCCCTTCAGCAAGCTAGCCCCTTCAGCCTGGTGCTGGGCAGGCGTCCAGCCCCCTGACCTCTGCTCCTTGGCCCAGATCCAGGCAGTAAGACCCAGAGAGGGGCCCCTCACAGCTGCCAGGACTGGAGCCAAAAAGAGGGAGGGCAGGAGGAGGCATG
>CLocus_441_Sample_19_Locus_158_Allele_0
TGCAGGGTGGTGGTGAGCTGCCTAAGTCCTTTTCCGCTTTCTAGGACTCCCCTCCCCCTCCAAGGCCCGGCTGCTTGCAAGCACACACTCCCTCATTGTGTAGGGCAGGCCTGTGGCAGTCCCAGAAAAACAAGCTAGCCCCTTCAGCAAGCTAGCCCCTTCAGCCTGGTGCTGGGCAGGCGTCCAGCCCCCTGACCTCTGCTCCTTGGCCCAGATCCAGGCAGTAAGACCCAGAGAGGGGCCCCTCACAGCTGCCAGGACTGGAGCCAAAAAGAGGGAGGGCAGGAGGAGGCATG
>CLocus_441_Sample_1_Locus_509_Allele_0
TGCAGGGTGGTGGTGAGCTGCCTAAGTCCTTTTCCGCTTTCTAGGACTCCCCTCCCCCTCCAAGGCCCGGCTGCTTGCAAGCACACACTCCCTCATTGTGTAGGGCAGGCCTGTGGCAGTCCCAGAAAAACAAGCTAGCCCCTTCAGCAAGCTAGCCCCTTCAGCCTGGTGCTGGGCAGGCGTCCAGCCCCCTGACCTCTGCTCCTTGGCCCAGATCCAGGCAGTAAGACCCAGAGAGGGGCCCCTCACAGCTGCCAGGACTGGAGCCAAAAAGAGGGAGGGCAGGAGGAGGCATG
>CLocus_441_Sample_21_Locus_3141_Allele_0
TGCAGGGTGGTGGTGAGCTGCCTAAGTCCTTTTCCGCTTTCTAGGACTCCCCTCCCCCTCCAAGGCCCGGCTGCTTGCAAGCACACACTCCCTCATTGTGTAGGGCAGGCCTGTGGCAGTCCCAGAAAAACAAGCTAGCCCCTTCAGCAAGCTAGCCCCTTCAGCCTGGTGCTGGGCAGGCGTCCAGCCCCCTGACCTCTGCTCCTTGGCCCAGATCCAGGCAGTAAGACCCAGAGAGGGGCCCCTCACAGCTGCCAGGACTGGAGCCAAAAAGAGGGAGGGCAGGAGGAGGCATG
>CLocus_441_Sample_5_Locus_2339_Allele_0
TGCAGGGTGGTGGTGAGCTGCCTAAGTCCTTTTCCGCTTTCTAGGACTCCCCTCCCCCTCCAAGGCCCGGCTGCTTGCAAGCACACACTCCCTCATTGTGTAGGGCAGGCCTGTGGCAGTCCCAGAAAAACAAGCTAGCCCCTTCAGCAAGCTAGCCCCTTCAGCCTGGTGCTGGGCAGGCGTCCAGCCCCCTGACCTCTGCTCCTTGGCCCAGATCCAGGCAGTAAGACCCAGAGAGGGGCCCCTCACAGCTGCCAGGACTGGAGCCAAAAAGAGGGAGGGCAGGAGGAGGCATG
>CLocus_441_Sample_15_Locus_6361_Allele_0
TGCAGGGTGGTGGTGAGCTGCCTAAGTCCTTTTCCGCTTTCTAGGACTCCCCTCCCCCTCCAAGGCCCGGCTGCTTGCAAGCACACACTCCCTCATTGTGTAGGGCAGGCCTGTGGCAGTCCCAGAAAAACAAGCTAGCCCCTTCAGCAAGCTAGCCCCTTCAGCCTGGTGCTGGGCAGGCGTCCAGCCCCCTGACCTCTGCTCCTTGGCCCAGATCCAGGCAGTAAGACCCAGAGAGGGGCCCCTCACAGCTGCCAGGACTGGAGCCAAAAAGAGGGAGGGCAGGAGGAGGCATG
>CLocus_444_Sample_18_Locus_1643_Allele_0
TGCAGGTCTCTTCTTCCTTGGTGGTGGTGGGCTCTTCTCTTTTCCACCCCTGGAGTGGCTCATTTCAAGCCCAGCAGGATGGTAAAACTAACCAATCCCTTTGGTGGGCCACAATTACCATATCTGCACAGTTCTGCCCAACCACTAGCCAATCCCTTTGGTGGGCCACAATTACCATATCTGCACAGTTCTGCCCAACCACTAGGGTGGGAGTTACAATTTTGTGGCTAGAAAGGCCACACAAAAGTGATCCATGGCACCATATGGGCACAGGGGTGGATTAACCAGTAAGCATG
>CLocus_444_Sample_18_Locus_1643_Allele_1
TGCAGGTCTCTTCTTCCTTGGTGGTGGTGGGCTCTTCTCTTTTCCACCCCTGGAGTGGCTCATTTCCAGCCCAGCAGGATGGTAAAACTAACCAATCCCTTTGGTGGGCCACAATTACCATATCTGCACAGTTCTGCCCAACCACTAGCCAATCCCTTTGGTGGGCCACAATTACCATATCTGCACAGTTCTGCCCAACCACTAGGGTGGGAGTTACAATTTTGTGGCTAGAAAGGCCACACAAAAGTGATCCATGGCACCATATGGGCACAGGGGTGGATTAACCAGTAAGCATG
>CLocus_444_Sample_16_Locus_680_Allele_0
TGCAGGTCTCTTCTTCCTTGGTGGTGGTGGGCTCTTCTCTTTTCCACCCCTGGAGTGGCTCATTTCAAGCCCAGCAGGATGGTAAAACTAACCAATCCCTTTGGTGGGCCACAATTACCATATCTGCACAGTTCTGCCCAACCACTAGCCAATCCCTTTGGTGGGCCACAATTACCATATCTGCACAGTTCTGCCCAACCACTAGGGTGGGAGTTACAATTTTGTGGCTAGAAAGGCCACACAAAAGTGATCCATGGCACCATATGGGCACAGGGGTGGATTAACCAGTAAGCATG
>CLocus_444_Sample_2_Locus_5024_Allele_0
TGCAGGTCTCTTCTTCCTTGGTGGTGGTGGGCTCTTCTCTTTTCCACCCCTGGAGTGGCTCATTTCAAGCCCAGCAGGATGGTAAAACTAACCAATCCCTTTGGTGGGCCACAATTACCATATCTGCACAGTTCTGCCCAACCACTAGCCAATCCCTTTGGTGGGCCACAATTACCATATCTGCACAGTTCTGCCCAACCACTAGGGTGGGAGTTACAATTTTGTGGCTAGAAAGGCCACACAAAAGTGATCCATGGCACCATATGGGCACAGGGGTGGATTAACCAGTAAGCATG
>CLocus_444_Sample_3_Locus_2238_Allele_0
TGCAGGTCTCTTCTTCCTTGGTGGTGGTGGGCTCTTCTCTTTTCCACCCCTGGAGTGGCTCATTTCAAGCCCAGCAGGATGGTAAAACTAACCAATCCCTTTGGTGGGCCACAATTACCATATCTGCACAGTTCTGCCCAACCACTAGCCAATCCCTTTGGTGGGCCACAATTACCATATCTGCACAGTTCTGCCCAACCACTAGGGTGGGAGTTACAATTTTGTGGCTAGAAAGGCCACACAAAAGTGATCCATGGCACCATATGGGCACAGGGGTGGATTAACCAGTAAGCATG
>CLocus_444_Sample_9_Locus_3365_Allele_0
TGCAGGTCTCTTCTTCCTTGGTGGTGGTGGGCTCTTCTCTTTTCCACCCCTGGAGTGGCTCATTTCAAGCCCAGCAGGATGGTAAAACTAACCAATCCCTTTGGTGGGCCACAATTACCATATCTGCACAGTTCTGCCCAACCACTAGCCAATCCCTTTGGTGGGCCACAATTACCATATCTGCACAGTTCTGCCCAACCACTAGGGTGGGAGTTACAATTTTGTGGCTAGAAAGGCCACACAAAAGTGATCCATGGCACCATATGGGCACAGGGGTGGATTAACCAGTAAGCATG
>CLocus_444_Sample_1_Locus_512_Allele_0
TGCAGGTCTCTTCTTCCTTGGTGGTGGTGGGCTCTTCTCTTTTCCACCCCTGGAGTGGCTCATTTCAAGCCCAGCAGGATGGTAAAACTAACCAATCCCTTTGGTGGGCCACAATTACCATATCTGCACAGTTCTGCCCAACCACTAGCCAATCCCTTTGGTGGGCCACAATTACCATATCTGCACAGTTCTGCCCAACCACTAGGGTGGGAGTTACAATTTTGTGGCTAGAAAGGCCACACAAAAGTGATCCATGGCACCATATGGGCACAGGGGTGGATTAACCAGTAAGCATG
>CLocus_444_Sample_11_Locus_3204_Allele_0
TGCAGGTCTCTTCTTCCTTGGTGGTGGTGGGCTCTTCTCTTTTCCACCCCTGGAGTGGCTCATTTCAAGCCCAGCAGGATGGTAAAACTAACCAATCCCTTTGGTGGGCCACAATTACCATATCTGCACAGTTCTGCCCAACCACTAGCCAATCCCTTTGGTGGGCCACAATTACCATATCTGCACAGTTCTGCCCAACCACTAGGGTGGGAGTTACAATTTTGTGGCTAGAAAGGCCACACAAAAGTGATCCATGGCACCATATGGGCACAGGGGTGGATTAACCAGTAAGCATG
>CLocus_444_Sample_21_Locus_3144_Allele_0
TGCAGGTCTCTTCTTCCTTGGTGGTGGTGGGCTCTTCTCTTTTCCACCCCTGGAGTGGCTCATTTCAAGCCCAGCAGGATGGTAAAACTAACCAATCCCTTTGGTGGGCCACAATTACCATATCTGCACAGTTCTGCCCAACCACTAGCCAATCCCTTTGGTGGGCCACAATTACCATATCTGCACAGTTCTGCCCAACCACTAGGGTGGGAGTTACAATTTTGTGGCTAGAAAGGCCACACAAAAGTGATCCATGGCACCATATGGGCACAGGGGTGGATTAACCAGTAAGCATG
>CLocus_444_Sample_5_Locus_2341_Allele_0
TGCAGGTCTCTTCTTCCTTGGTGGTGGTGGGCTCTTCTCTTTTCCACCCCTGGAGTGGCTCATTTCAAGCCCAGCAGGATGGTAAAACTAACCAATCCCTTTGGTGGGCCACAATTACCATATCTGCACAGTTCTGCCCAACCACTAGCCAATCCCTTTGGTGGGCCACAATTACCATATCTGCACAGTTCTGCCCAACCACTAGGGTGGGAGTTACAATTTTGTGGCTAGAAAGGCCACACAAAAGTGATCCATGGCACCATATGGGCACAGGGGTGGATTAACCAGTAAGCATG
>CLocus_444_Sample_4_Locus_672_Allele_0
TGCAGGTCTCTTCTTCCTTGGTGGTGGTGGGCTCTTCTCTTTTCCACCCCTGGAGTGGCTCATTTCAAGCCCAGCAGGATGGTAAAACTAACCAATCCCTTTGGTGGGCCACAATTACCATATCTGCACAGTTCTGCCCAACCACTAGCCAATCCCTTTGGTGGGCCACAATTACCATATCTGCACAGTTCTGCCCAACCACTAGGGTGGGAGTTACAATTTTGTGGCTAGAAAGGCCACACAAAAGTGATCCATGGCACCATATGGGCACAGGGGTGGATTAACCAGTAAGCATG
>CLocus_444_Sample_15_Locus_4192_Allele_0
TGCAGGTCTCTTCTTCCTTGGTGGTGGTGGGCTCTTCTCTTTTCCACCCCTGGAGTGGCTCATTTCAAGCCCAGCAGGATGGTAAAACTAACCAATCCCTTTGGTGGGCCACAATTACCATATCTGCACAGTTCTGCCCAACCACTAGCCAATCCCTTTGGTGGGCCACAATTACCATATCTGCACAGTTCTGCCCAACCACTAGGGTGGGAGTTACAATTTTGTGGCTAGAAAGGCCACACAAAAGTGATCCATGGCACCATATGGGCACAGGGGTGGATTAACCAGTAAGCATG
>CLocus_447_Sample_17_Locus_5944_Allele_0
TGCAGGTGCCGGCCTCCCCTGTGCCCGTGTGTTACACGCTGTACTCAGTTCACACGAAGATTCTTGATGAAGAGAGACATCTTCTGCAGTGAGTGCAGCCAAAGCCATGCTCAGATCTGTAAATACCCCTCCCTGCTGCCCCGCCTGGGCCGACTCCGGGAAGTCTGAGTCCTGGCTCAGGAATCCACCGGAAAGGCCTCCAGTGCAGACAGAAGGGGCGCTGAGGGGTTTGCAACAGATCTGCGCGGGTGAACCAAGAAGAATTGCTTGTAATTAGCATCCTAAGAGCCAGCATG
>CLocus_447_Sample_18_Locus_5135_Allele_0
TGCAGGTGCCGGCCTCCCCTGTGCCCGTGTGTTACACGCTGTACTCAGTTCACACGAAGATTCTTGATGAAGAGAGACATCTTCTGCAGTGAGTGCAGCCAAAGCCATGCTCAGATCTGTAAATACCCCTCCCTGCTGCCCCGCCTGGGCCGACTCCGGGAAGTCTGAGTCCTGGCTCAGGAATCCACCGGAAAGGCCTCCAGTGCAGACAGAAGGGGCGCTGAGGGGTTTGCAACAGATCTGCGCGGGTGAACCAAGAAGAATTGCTTGTAATTAGCATCCTAAGAGCCAGCATG
>CLocus_447_Sample_6_Locus_5533_Allele_0
TGCAGGTGCCGGCCTCCCCTGTGCCCGTGTGTTACACGCTGTACTCAGTTCACACGAAGATTCTTGATGAAGAGAGACATCTTCTGCAGTGAGTGCAGCCAAAGCCATGCTCAGATCTGTAAATACCCCTCCCTGCTGCCCCGCCTGGGCCGACTCCGGGAAGTCTGAGTCCTGGCTCAGGAATCCACCGGAAAGGCCTCCAGTGCAGACAGAAGGGGCGCTGAGGGGTTTGCAACAGATCTGCGCGGGTGAACCAAGAAGAATTGCTTGTAATTAGCATCCTAAGAGCCAGCATG
>CLocus_447_Sample_7_Locus_5912_Allele_0
TGCAGGTGCCGGCCTCCCCTGTGCCCGTGTGTTACACGCTGTACTCAGTTCACACGAAGATTCTTGATGAAGAGAGACATCTTCTGCAGTGAGTGCAGCCAAAGCCATGCTCAGATCTGTAAATACCCCTCCCTGCTGCCCCGCCTGGGCCGACTCCGGGAAGTCTGAGTCCTGGCTCAGGAATCCACCGGAAAGGCCTCCAGTGCAGACAGAAGGGGCGCTGAGGGGTTTGCAACAGATCTGCGCGGGTGAACCAAGAAGAATTGCTTGTAATTAGCATCCTAAGAGCCAGCATG
>CLocus_447_Sample_8_Locus_3685_Allele_0
TGCAGGTGCCGGCCTCCCCTGTGCCCGTGTGTTACACGCTGTACTCAGTTCACACGAAGATTCTTGATGAAGAGAGACATCTTCTGCAGTGAGTGCAGCCAAAGCCATGCTCAGATCTGTAAATACCCCTCCCTGCTGCCCCGCCTGGGCCGACTCCGGGAAGTCTGAGTCCTGGCTCAGGAATCCACCGGAAAGGCCTCCAGTGCAGACAGAAGGGGCGCTGAGGGGTTTGCAACAGATCTGCGCGGGTGAACCAAGAAGAATTGCTTGTAATTAGCATCCTAAGAGCCAGCATG
>CLocus_447_Sample_16_Locus_1674_Allele_0
TGCAGGTGCCGGCCTCCCCTGTGCCCGTGTGTTACACGCTGTACTCAGTTCACACGAAGATTCTTGATGAAGAGAGACATCTTCTGCAGTGAGTGCAGCCAAAGCCATGCTCAGATCTGTAAATACCCCTCCCTGCTGCCCCGCCTGGGCCGACTCCGGGAAGTCTGAGTCCTGGCTCAGGAATCCACCGGAAAGGCCTCCAGTGCAGACAGAAGGGGCGCTGAGGGGTTTGCAACAGATCTGCGCGGGTGAACCAAGAAGAATTGCTTGTAATTAGCATCCTAAGAGCCAGCATG
>CLocus_447_Sample_2_Locus_6690_Allele_0
TGCAGGTGCCGGCCTCCCCTGTGCCCGTGTGTTACACGCTGTACTCAGTTCACACGAAGATTCTTGATGAAGAGAGACATCTTCTGCAGTGAGTGCAGCCAAAGCCATGCTCAGATCTGTAAATACCCCTCCCTGCTGCCCCGCCTGGGCCGACTCCGGGAAGTCTGAGTCCTGGCTCAGGAATCCACCGGAAAGGCCTCCAGTGCAGACAGAAGGGGCGCTGAGGGGTTTGCAACAGATCTGCGCGGGTGAACCAAGAAGAATTGCTTGTAATTAGCATCCTAAGAGCCAGCATG
>CLocus_447_Sample_3_Locus_3060_Allele_0
TGCAGGTGCCGGCCTCCCCTGTGCCCGTGTGTTACACGCTGTACTCAGTTCACACGAAGATTCTTGATGAAGAGAGACATCTTCTGCAGTGAGTGCAGCCAAAGCCATGCTCAGATCTGTAAATACCCCTCCCTGCTGCCCCGCCTGGGCCGACTCCGGGAAGTCTGAGTCCTGGCTCAGGAATCCACCGGAAAGGCCTCCAGTGCAGACAGAAGGGGCGCTGAGGGGTTTGCAACAGATCTGCGCGGGTGAACCAAGAAGAATTGCTTGTAATTAGCATCCTAAGAGCCAGCATG
>CLocus_447_Sample_9_Locus_2257_Allele_0
TGCAGGTGCCGGCCTCCCCTGTGCCCGTGTGTTACACGCTGTACTCAGTTCACACGAAGATTCTTGATGAAGAGAGACATCTTCTGCAGTGAGTGCAGCCAAAGCCATGCTCAGATCTGTAAATACCCCTCCCTGCTGCCCCGCCTGGGCCGACTCCGGGAAGTCTGAGTCCTGGCTCAGGAATCCACCGGAAAGGCCTCCAGTGCAGACAGAAGGGGCGCTGAGGGGTTTGCAACAGATCTGCGCGGGTGAACCAAGAAGAATTGCTTGTAATTAGCATCCTAAGAGCCAGCATG
>CLocus_447_Sample_19_Locus_5834_Allele_0
TGCAGGTGCCGGCCTCCCCTGTGCCCGTGTGTTACACGCTGTACTCAGTTCACACGAAGATTCTTGATGAAGAGAGACATCTTCTGCAGTGAGTGCAGCCAAAGCCATGCTCAGATCTGTAAATACCCCTCCCTGCTGCCCCGCCTGGGCCGACTCCGGGAAGTCTGAGTCCTGGCTCAGGAATCCACCGGAAAGGCCTCCAGTGCAGACAGAAGGGGCGCTGAGGGGTTTGCAACAGATCTGCGCGGGTGAACCAAGAAGAATTGCTTGTAATTAGCATCCTAAGAGCCAGCATG
>CLocus_447_Sample_1_Locus_515_Allele_0
TGCAGGTGCCGGCCTCCCCTGTGCCCGTGTGTTACACGCTGTACTCAGTTCACACGAAGATTCTTGATGAAGAGAGACATCTTCTGCAGTGAGTGCAGCCAAAGCCATGCTCAGATCTGTAAATACCCCTCCCTGCTGCCCCGCCTGGGCCGACTCCGGGAAGTCTGAGTCCTGGCTCAGGAATCCACCGGAAAGGCCTCCAGTGCAGACAGAAGGGGCGCTGAGGGGTTTGCAACAGATCTGCGCGGGTGAACCAAGAAGAATTGCTTGTAATTAGCATCCTAAGAGCCAGCATG
>CLocus_447_Sample_1_Locus_515_Allele_1
TGCAGGTGCCGGCCTCCCCTGTGCCCGTGTGTTACATGCTGTACTCAGTTCACACGAAGATTCTTGATGAAGAGAGACATCTTCTGCAGTGAGTGCAGCCAAAGCCATGCTCAGATCTGTAAATACCCCTCCCTGCTGCCCCGCCTGGGCCGACTCCGGGAAGTCTGAGTCCTGGCTCAGGAATCCACCGGAAAGGCCTCCAGTGCAGACAGAAGGGGCGCTGAGGGGTTTGCAACAGATCTGCGCGGGTGAACCAAGAAGAATTGCTTGTAATTAGCATCCTAAGAGCCAGCATG
>CLocus_447_Sample_10_Locus_1139_Allele_0
TGCAGGTGCCGGCCTCCCCTGTGCCCGTGTGTTACACGCTGTACTCAGTTCACACGAAGATTCTTGATGAAGAGAGACATCTTCTGCAGTGAGTGCAGCCAAAGCCATGCTCAGATCTGTAAATACCCCTCCCTGCTGCCCCGCCTGGGCCGACTCCGGGAAGTCTGAGTCCTGGCTCAGGAATCCACCGGAAAGGCCTCCAGTGCAGACAGAAGGGGCGCTGAGGGGTTTGCAACAGATCTGCGCGGGTGAACCAAGAAGAATTGCTTGTAATTAGCATCCTAAGAGCCAGCATG
>CLocus_447_Sample_11_Locus_1301_Allele_0
TGCAGGTGCCGGCCTCCCCTGTGCCCGTGTGTTACACGCTGTACTCAGTTCACACGAAGATTCTTGATGAAGAGAGACATCTTCTGCAGTGAGTGCAGCCAAAGCCATGCTCAGATCTGTAAATACCCCTCCCTGCTGCCCCGCCTGGGCCGACTCCGGGAAGTCTGAGTCCTGGCTCAGGAATCCACCGGAAAGGCCTCCAGTGCAGACAGAAGGGGCGCTGAGGGGTTTGCAACAGATCTGCGCGGGTGAACCAAGAAGAATTGCTTGTAATTAGCATCCTAAGAGCCAGCATG
>CLocus_447_Sample_21_Locus_4877_Allele_0
TGCAGGTGCCGGCCTCCCCTGTGCCCGTGTGTTACACGCTGTACTCAGTTCACACGAAGATTCTTGATGAAGAGAGACATCTTCTGCAGTGAGTGCAGCCAAAGCCATGCTCAGATCTGTAAATACCCCTCCCTGCTGCCCCGCCTGGGCCGACTCCGGGAAGTCTGAGTCCTGGCTCAGGAATCCACCGGAAAGGCCTCCAGTGCAGACAGAAGGGGCGCTGAGGGGTTTGCAACAGATCTGCGCGGGTGAACCAAGAAGAATTGCTTGTAATTAGCATCCTAAGAGCCAGCATG
>CLocus_447_Sample_13_Locus_892_Allele_0
TGCAGGTGCCGGCCTCCCCTGTGCCCGTGTGTTACACGCTGTACTCAGTTCACACGAAGATTCTTGATGAAGAGAGACATCTTCTGCAGTGAGTGCAGCCAAAGCCATGCTCAGATCTGTAAATACCCCTCCCTGCTGCCCCGCCTGGGCCGACTCCGGGAAGTCTGAGTCCTGGCTCAGGAATCCACCGGAAAGGCCTCCAGTGCAGACAGAAGGGGCGCTGAGGGGTTTGCAACAGATCTGCGCGGGTGAACCAAGAAGAATTGCTTGTAATTAGCATCCTAAGAGCCAGCATG
>CLocus_447_Sample_20_Locus_1416_Allele_0
TGCAGGTGCCGGCCTCCCCTGTGCCCGTGTGTTACACGCTGTACTCAGTTCACACGAAGATTCTTGATGAAGAGAGACATCTTCTGCAGTGAGTGCAGCCAAAGCCATGCTCAGATCTGTAAATACCCCTCCCTGCTGCCCCGCCTGGGCCGACTCCGGGAAGTCTGAGTCCTGGCTCAGGAATCCACCGGAAAGGCCTCCAGTGCAGACAGAAGGGGCGCTGAGGGGTTTGCAACAGATCTGCGCGGGTGAACCAAGAAGAATTGCTTGTAATTAGCATCCTAAGAGCCAGCATG
>CLocus_447_Sample_5_Locus_4514_Allele_0
TGCAGGTGCCGGCCTCCCCTGTGCCCGTGTGTTACACGCTGTACTCAGTTCACACGAAGATTCTTGATGAAGAGAGACATCTTCTGCAGTGAGTGCAGCCAAAGCCATGCTCAGATCTGTAAATACCCCTCCCTGCTGCCCCGCCTGGGCCGACTCCGGGAAGTCTGAGTCCTGGCTCAGGAATCCACCGGAAAGGCCTCCAGTGCAGACAGAAGGGGCGCTGAGGGGTTTGCAACAGATCTGCGCGGGTGAACCAAGAAGAATTGCTTGTAATTAGCATCCTAAGAGCCAGCATG
>CLocus_447_Sample_4_Locus_2318_Allele_0
TGCAGGTGCCGGCCTCCCCTGTGCCCGTGTGTTACACGCTGTACTCAGTTCACACGAAGATTCTTGATGAAGAGAGACATCTTCTGCAGTGAGTGCAGCCAAAGCCATGCTCAGATCTGTAAATACCCCTCCCTGCTGCCCCGCCTGGGCCGACTCCGGGAAGTCTGAGTCCTGGCTCAGGAATCCACCGGAAAGGCCTCCAGTGCAGACAGAAGGGGCGCTGAGGGGTTTGCAACAGATCTGCGCGGGTGAACCAAGAAGAATTGCTTGTAATTAGCATCCTAAGAGCCAGCATG
>CLocus_447_Sample_15_Locus_1612_Allele_0
TGCAGGTGCCGGCCTCCCCTGTGCCCGTGTGTTACACGCTGTACTCAGTTCACACGAAGATTCTTGATGAAGAGAGACATCTTCTGCAGTGAGTGCAGCCAAAGCCATGCTCAGATCTGTAAATACCCCTCCCTGCTGCCCCGCCTGGGCCGACTCCGGGAAGTCTGAGTCCTGGCTCAGGAATCCACCGGAAAGGCCTCCAGTGCAGACAGAAGGGGCGCTGAGGGGTTTGCAACAGATCTGCGCGGGTGAACCAAGAAGAATTGCTTGTAATTAGCATCCTAAGAGCCAGCATG
>CLocus_453_Sample_17_Locus_6676_Allele_0
TGCAGGTATGGGCTGGGCTGCAGAAGGCAACGCAGAGTATAATCTAGTGCTGTGGGAATTTGAAAGACACTGAGGGTCCCATACTTTCTCAGTCAAGGTCCCGTCTGCAAGGGTTAGACAAGGCCTGGCCCAGGCCCCAGGGTGGGAGCTGCTGGGTTAAGTCTCACCGTGGGCCTGCAGTTTGGGCCTCACCCGTGGAGTCGTAGAGCTACGTGGGGCTGTGGCTGTCGAGGGGCAGTGGGAGCCGGTGCAGCTGCCCGTGACCCAGGGCAGATCCCTAGCCTCCTGCCTGCATG
>CLocus_453_Sample_17_Locus_6676_Allele_1
TGCAGGTATGGGCTGGGCTGCAGAAGGCAACGCAGAGTATAATCTAGTGCTGTGGGAATTTGAAAGACACTGAGGGTCCCATACTTTCTCAGTCAAGGTCCCGTCTGCAAGGGTTAGACAAGGCCTGGCCCAGGCCCCAGGGTGGGAGCTGCTGGGTTAAGTCTCACCGTGGGCCTGCAGTTTGGGCCTCACCCGTGGAGTCGTAGAGCTATGTGGGGCTGTGGCTGTCGAGGGGCAGTGGGAGCCGGTGCAGCTGCCCGTGACCCAGGGCAGATCCCTAGCCTCCTGCCTGCATG
>CLocus_453_Sample_18_Locus_5703_Allele_0
TGCAGGTATGGGCTGGGCTGCAGAAGGCAACGCAGAGTATAATCTAGTGCTGTGGGAATTTGAAAGACACTGAGGGTCCCATACTTTCTCAGTCAAGGTCCCGTCTGCAAGGGTTAGACAAGGCCTGGCCCAGGCCCCAGGGTGGGAGCTGCTGGGTTAAGTCTCACCGTGGGCCTGCAGTTTGGGCCTCACCCGTGGAGTCGTAGAGCTACGTGGGGCTGTGGCTGTCGAGGGGCAGTGGGAGCCGGTGCAGCTGCCCGTGACCCAGGGCAGATCCCTAGCCTCCTGCCTGCATG
>CLocus_453_Sample_18_Locus_5703_Allele_1
TGCAGGTATGGGCTGGGCTGCAGAAGGCAACGCAGAGTATAATCTAGTGCTGTGGGAATTTGAAAGACACTGAGGGTCCCATACTTTCTCAGTCAAGGTCCCGTCTGCAAGGGTTAGACAAGGCCTGGCCCAGGCCCCAGGGTGGGAGCTGCTGGGTTAAGTCTCACCGTGGGCCTGCAGTTTGGGCCTCACCCGTGGAGTCGTAGAGCTATGTGGGGCTGTGGCTGTCGAGGGGCAGTGGGAGCCGGTGCAGCTGCCCGTGACCCAGGGCAGATCCCTAGCCTCCTGCCTGCATG
>CLocus_453_Sample_6_Locus_4867_Allele_0
TGCAGGTATGGGCTGGGCTGCAGAAGGCAACGCAGAGTATAATCTAGTGCTGTGGGAATTTGAAAGACACTGAGGGTCCCATACTTTCTCAGTCAAGGTCCCGTCTGCAAGGGTTAGACAAGGCCTGGCCCAGGCCCCAGGGTGGGAGCTGCTGGGTTAAGTCTCACCGTGGGCCTGCAGTTTGGGCCTCACCCGTGGAGTCGTAGAGCTATGTGGGGCTGTGGCTGTCGAGGGGCAGTGGGAGCCGGTGCAGCTGCCCGTGACCCAGGGCAGATCCCTAGCCTCCTGCCTGCATG
>CLocus_453_Sample_7_Locus_199_Allele_0
TGCAGGTATGGGCTGGGCTGCAGAAGGCAACGCAGAGTATAATCTAGTGCTGTGGGAATTTGAAAGACACTGAGGGTCCCATACTTTCTCAGTCAAGGTCCCGTCTGCAAGGGTTAGACAAGGCCTGGCCCAGGCCCCAGGGTGGGAGCTGCTGGGTTAAGTCTCACCGTGGGCCTGCAGTTTGGGCCTCACCCGTGGAGTCGTAGAGCTATGTGGGGCTGTGGCTGTCGAGGGGCAGTGGGAGCCGGTGCAGCTGCCCGTGACCCAGGGCAGATCCCTAGCCTCCTGCCTGCATG
>CLocus_453_Sample_8_Locus_920_Allele_0
TGCAGGTATGGGCTGGGCTGCAGAAGGCAACGCAGAGTATAATCTAGTGCTGTGGGAATTTGAAAGACACTGAGGGTCCCATACTTTCTCAGTCAAGGTCCCGTCTGCAAGGGTTAGACAAGGCCTGGCCCAGGCCCCAGGGTGGGAGCTGCTGGGTTAAGTCTCACCGTGGGCCTGCAGTTTGGGCCTCACCCGTGGAGTCGTAGAGCTACGTGGGGCTGTGGCTGTCGAGGGGCAGTGGGAGCCGGTGCAGCTGCCCGTGACCCAGGGCAGATCCCTAGCCTCCTGCCTGCATG
>CLocus_453_Sample_8_Locus_920_Allele_1
TGCAGGTATGGGCTGGGCTGCAGAAGGCAACGCAGAGTATAATCTAGTGCTGTGGGAATTTGAAAGACACTGAGGGTCCCATACTTTCTCAGTCAAGGTCCCGTCTGCAAGGGTTAGACAAGGCCTGGCCCAGGCCCCAGGGTGGGAGCTGCTGGGTTAAGTCTCACCGTGGGCCTGCAGTTTGGGCCTCACCCGTGGAGTCGTAGAGCTATGTGGGGCTGTGGCTGTCGAGGGGCAGTGGGAGCCGGTGCAGCTGCCCGTGACCCAGGGCAGATCCCTAGCCTCCTGCCTGCATG
>CLocus_453_Sample_16_Locus_701_Allele_0
TGCAGGTATGGGCTGGGCTGCAGAAGGCAACGCAGAGTATAATCTAGTGCTGTGGGAATTTGAAAGACACTGAGGGTCCCATACTTTCTCAGTCAAGGTCCCGTCTGCAAGGGTTAGACAAGGCCTGGCCCAGGCCCCAGGGTGGGAGCTGCTGGGTTAAGTCTCACCGTGGGCCTGCAGTTTGGGCCTCACCCGTGGAGTCGTAGAGCTATGTGGGGCTGTGGCTGTCGAGGGGCAGTGGGAGCCGGTGCAGCTGCCCGTGACCCAGGGCAGATCCCTAGCCTCCTGCCTGCATG
>CLocus_453_Sample_2_Locus_2730_Allele_0
TGCAGGTATGGGCTGGGCTGCAGAAGGCAACGCAGAGTATAATCTAGTGCTGTGGGAATTTGAAAGACACTGAGGGTCCCATACTTTCTCAGTCAAGGTCCCGTCTGCAAGGGTTAGACAAGGCCTGGCCCAGGCCCCAGGGTGGGAGCTGCTGGGTTAAGTCTCACCGTGGGCCTGCAGTTTGGGCCTCACCCGTGGAGTCGTAGAGCTACGTGGGGCTGTGGCTGTCGAGGGGCAGTGGGAGCCGGTGCAGCTGCCCGTGACCCAGGGCAGATCCCTAGCCTCCTGCCTGCATG
>CLocus_453_Sample_2_Locus_2730_Allele_1
TGCAGGTATGGGCTGGGCTGCAGAAGGCAACGCAGAGTATAATCTAGTGCTGTGGGAATTTGAAAGACACTGAGGGTCCCATACTTTCTCAGTCAAGGTCCCGTCTGCAAGGGTTAGACAAGGCCTGGCCCAGGCCCCAGGGTGGGAGCTGCTGGGTTAAGTCTCACCGTGGGCCTGCAGTTTGGGCCTCACCCGTGGAGTCGTAGAGCTATGTGGGGCTGTGGCTGTCGAGGGGCAGTGGGAGCCGGTGCAGCTGCCCGTGACCCAGGGCAGATCCCTAGCCTCCTGCCTGCATG
>CLocus_453_Sample_3_Locus_3381_Allele_0
TGCAGGTATGGGCTGGGCTGCAGAAGGCAACGCAGAGTATAATCTAGTGCTGTGGGAATTTGAAAGACACTGAGGGTCCCATACTTTCTCAGTCAAGGTCCCGTCTGCAAGGGTTAGACAAGGCCTGGCCCAGGCCCCAGGGTGGGAGCTGCTGGGTTAAGTCTCACCGTGGGCCTGCAGTTTGGGCCTCACCCGTGGAGTCGTAGAGCTATGTGGGGCTGTGGCTGTCGAGGGGCAGTGGGAGCCGGTGCAGCTGCCCGTGACCCAGGGCAGATCCCTAGCCTCCTGCCTGCATG
>CLocus_453_Sample_9_Locus_4193_Allele_0
TGCAGGTATGGGCTGGGCTGCAGAAGGCAACGCAGAGTATAATCTAGTGCTGTGGGAATTTGAAAGACACTGAGGGTCCCATACTTTCTCAGTCAAGGTCCCGTCTGCAAGGGTTAGACAAGGCCTGGCCCAGGCCCCAGGGTGGGAGCTGCTGGGTTAAGTCTCACCGTGGGCCTGCAGTTTGGGCCTCACCCGTGGAGTCGTAGAGCTACGTGGGGCTGTGGCTGTCGAGGGGCAGTGGGAGCCGGTGCAGCTGCCCGTGACCCAGGGCAGATCCCTAGCCTCCTGCCTGCATG
>CLocus_453_Sample_19_Locus_178_Allele_0
TGCAGGTATGGGCTGGGCTGCAGAAGGCAACGCAGAGTATAATCTAGTGCTGTGGGAATTTGAAAGACACTGAGGGTCCCATACTTTCTCAGTCAAGGTCCCGTCTGCAAGGGTTAGACAAGGCCTGGCCCAGGCCCCAGGGTGGGAGCTGCTGGGTTAAGTCTCACCGTGGGCCTGCAGTTTGGGCCTCACCCGTGGAGTCGTAGAGCTATGTGGGGCTGTGGCTGTCGAGGGGCAGTGGGAGCCGGTGCAGCTGCCCGTGACCCAGGGCAGATCCCTAGCCTCCTGCCTGCATG
>CLocus_453_Sample_1_Locus_521_Allele_0
TGCAGGTATGGGCTGGGCTGCAGAAGGCAACGCAGAGTATAATCTAGTGCTGTGGGAATTTGAAAGACACTGAGGGTCCCATACTTTCTCAGTCAAGGTCCCGTCTGCAAGGGTTAGACAAGGCCTGGCCCAGGCCCCAGGGTGGGAGCTGCTGGGTTAAGTCTCACCGTGGGCCTGCAGTTTGGGCCTCACCCGTGGAGTCGTAGAGCTATGTGGGGCTGTGGCTGTCGAGGGGCAGTGGGAGCCGGTGCAGCTGCCCGTGACCCAGGGCAGATCCCTAGCCTCCTGCCTGCATG
>CLocus_453_Sample_11_Locus_3218_Allele_0
TGCAGGTATGGGCTGGGCTGCAGAAGGCAACGCAGAGTATAATCTAGTGCTGTGGGAATTTGAAAGACACTGAGGGTCCCATACTTTCTCAGTCAAGGTCCCGTCTGCAAGGGTTAGACAAGGCCTGGCCCAGGCCCCAGGGTGGGAGCTGCTGGGTTAAGTCTCACCGTGGGCCTGCAGTTTGGGCCTCACCCGTGGAGTCGTAGAGCTATGTGGGGCTGTGGCTGTCGAGGGGCAGTGGGAGCCGGTGCAGCTGCCCGTGACCCAGGGCAGATCCCTAGCCTCCTGCCTGCATG
>CLocus_453_Sample_21_Locus_3157_Allele_0
TGCAGGTATGGGCTGGGCTGCAGAAGGCAACGCAGAGTATAATCTAGTGCTGTGGGAATTTGAAAGACACTGAGGGTCCCATACTTTCTCAGTCAAGGTCCCGTCTGCAAGGGTTAGACAAGGCCTGGCCCAGGCCCCAGGGTGGGAGCTGCTGGGTTAAGTCTCACCGTGGGCCTGCAGTTTGGGCCTCACCCGTGGAGTCGTAGAGCTACGTGGGGCTGTGGCTGTCGAGGGGCAGTGGGAGCCGGTGCAGCTGCCCGTGACCCAGGGCAGATCCCTAGCCTCCTGCCTGCATG
>CLocus_453_Sample_21_Locus_3157_Allele_1
TGCAGGTATGGGCTGGGCTGCAGAAGGCAACGCAGAGTATAATCTAGTGCTGTGGGAATTTGAAAGACACTGAGGGTCCCATACTTTCTCAGTCAAGGTCCCGTCTGCAAGGGTTAGACAAGGCCTGGCCCAGGCCCCAGGGTGGGAGCTGCTGGGTTAAGTCTCACCGTGGGCCTGCAGTTTGGGCCTCACCCGTGGAGTCGTAGAGCTATGTGGGGCTGTGGCTGTCGAGGGGCAGTGGGAGCCGGTGCAGCTGCCCGTGACCCAGGGCAGATCCCTAGCCTCCTGCCTGCATG
>CLocus_453_Sample_13_Locus_1976_Allele_0
TGCAGGTATGGGCTGGGCTGCAGAAGGCAACGCAGAGTATAATCTAGTGCTGTGGGAATTTGAAAGACACTGAGGGTCCCATACTTTCTCAGTCAAGGTCCCGTCTGCAAGGGTTAGACAAGGCCTGGCCCAGGCCCCAGGGTGGGAGCTGCTGGGTTAAGTCTCACCGTGGGCCTGCAGTTTGGGCCTCACCCGTGGAGTCGTAGAGCTACGTGGGGCTGTGGCTGTCGAGGGGCAGTGGGAGCCGGTGCAGCTGCCCGTGACCCAGGGCAGATCCCTAGCCTCCTGCCTGCATG
>CLocus_453_Sample_13_Locus_1976_Allele_1
TGCAGGTATGGGCTGGGCTGCAGAAGGCAACGCAGAGTATAATCTAGTGCTGTGGGAATTTGAAAGACACTGAGGGTCCCATACTTTCTCAGTCAAGGTCCCGTCTGCAAGGGTTAGACAAGGCCTGGCCCAGGCCCCAGGGTGGGAGCTGCTGGGTTAAGTCTCACCGTGGGCCTGCAGTTTGGGCCTCACCCGTGGAGTCGTAGAGCTATGTGGGGCTGTGGCTGTCGAGGGGCAGTGGGAGCCGGTGCAGCTGCCCGTGACCCAGGGCAGATCCCTAGCCTCCTGCCTGCATG
>CLocus_453_Sample_5_Locus_736_Allele_0
TGCAGGTATGGGCTGGGCTGCAGAAGGCAACGCAGAGTATAATCTAGTGCTGTGGGAATTTGAAAGACACTGAGGGTCCCATACTTTCTCAGTCAAGGTCCCGTCTGCAAGGGTTAGACAAGGCCTGGCCCAGGCCCCAGGGTGGGAGCTGCTGGGTTAAGTCTCACCGTGGGCCTGCAGTTTGGGCCTCACCCGTGGAGTCGTAGAGCTACGTGGGGCTGTGGCTGTCGAGGGGCAGTGGGAGCCGGTGCAGCTGCCCGTGACCCAGGGCAGATCCCTAGCCTCCTGCCTGCATG
>CLocus_453_Sample_5_Locus_736_Allele_1
TGCAGGTATGGGCTGGGCTGCAGAAGGCAACGCAGAGTATAATCTAGTGCTGTGGGAATTTGAAAGACACTGAGGGTCCCATACTTTCTCAGTCAAGGTCCCGTCTGCAAGGGTTAGACAAGGCCTGGCCCAGGCCCCAGGGTGGGAGCTGCTGGGTTAAGTCTCACCGTGGGCCTGCAGTTTGGGCCTCACCCGTGGAGTCGTAGAGCTATGTGGGGCTGTGGCTGTCGAGGGGCAGTGGGAGCCGGTGCAGCTGCCCGTGACCCAGGGCAGATCCCTAGCCTCCTGCCTGCATG
>CLocus_453_Sample_4_Locus_1530_Allele_0
TGCAGGTATGGGCTGGGCTGCAGAAGGCAACGCAGAGTATAATCTAGTGCTGTGGGAATTTGAAAGACACTGAGGGTCCCATACTTTCTCAGTCAAGGTCCCGTCTGCAAGGGTTAGACAAGGCCTGGCCCAGGCCCCAGGGTGGGAGCTGCTGGGTTAAGTCTCACCGTGGGCCTGCAGTTTGGGCCTCACCCGTGGAGTCGTAGAGCTATGTGGGGCTGTGGCTGTCGAGGGGCAGTGGGAGCCGGTGCAGCTGCCCGTGACCCAGGGCAGATCCCTAGCCTCCTGCCTGCATG
>CLocus_453_Sample_15_Locus_6175_Allele_0
TGCAGGTATGGGCTGGGCTGCAGAAGGCAACGCAGAGTATAATCTAGTGCTGTGGGAATTTGAAAGACACTGAGGGTCCCATACTTTCTCAGTCAAGGTCCCGTCTGCAAGGGTTAGACAAGGCCTGGCCCAGGCCCCAGGGTGGGAGCTGCTGGGTTAAGTCTCACCGTGGGCCTGCAGTTTGGGCCTCACCCGTGGAGTCGTAGAGCTATGTGGGGCTGTGGCTGTCGAGGGGCAGTGGGAGCCGGTGCAGCTGCCCGTGACCCAGGGCAGATCCCTAGCCTCCTGCCTGCATG
>CLocus_456_Sample_17_Locus_1750_Allele_0
TGCAGGTACCCCATGATTTAGTGTTACTCAAAGTGTGGATGAGATACCATATGTTTCAGAATCACCAGATTTTTGAGCCCGGTTACATATCTATCGCATAAAACTTTTGGGGGGTTGGCGCCTGGAATCTGCCCATTAACAAGCTTCTGGGACCACTGTTGCTAAAAGAAACCCACTGGCTTGCTTCTCCTGGCTGCCTGCTCCCCCTCTGTTATCACAGGGAGGAAGGCAGAAAGTCAGGTATAAATAAAGCCCTTTGCCTCACCTCCCAGCATCTGTTCTCACCCCTAGGCATG
>CLocus_456_Sample_17_Locus_1750_Allele_1
TGCAGGTACCCCATGATTTAGTGTTACTCAAAGTGTGGATGAGATACCATATGTTTCAGAATCACCAGATTTTTGAGCCCGGTTACATATCTATTGCATAAAACTTTTGGGGGGTTGGCGCCTGGAATCTGCCCATTAACAAGCTTCTGGGACCACTGTTGCTAAAAGAAACCCACTGGCTTGCTTCTCCTGGCTGCCTGCTCCCCCTCTGTTATCACAGGGAGGAAGGCAGAAAGTCAGGTATAAATAAAGCCCTTTGCCTCACCTCCCAGCATCTGTTCTCACCCCTAGGCATG
>CLocus_456_Sample_18_Locus_5495_Allele_0
TGCAGGTACCCCATGATTTAGTGTTACTCAAAGTGTGGATGAGATACCATATGTTTCAGAATCACCAGATTTTTGAGCCCGGTTACATATCTATCGCATAAAACTTTTGGGGGGTTGGCGCCTGGAATCTGCCCATTAACAAGCTTCTGGGACCACTGTTGCTAAAAGAAACCCACTGGCTTGCTTCTCCTGGCTGCCTGCTCCCCCTCTGTTATCACAGGGAGGAAGGCAGAAAGTCAGGTATAAATAAAGCCCTTTGCCTCACCTCCCAGCATCTGTTCTCACCCCTAGGCATG
>CLocus_456_Sample_18_Locus_5495_Allele_1
TGCAGGTACCCCATGATTTAGTGTTACTCAAAGTGTGGATGAGATACCATATGTTTCAGAATCACCAGATTTTTGAGCCCGGTTACATATCTATTGCATAAAACTTTTGGGGGGTTGGCGCCTGGAATCTGCCCATTAACAAGCTTCTGGGACCACTGTTGCTAAAAGAAACCCACTGGCTTGCTTCTCCTGGCTGCCTGCTCCCCCTCTGTTATCACAGGGAGGAAGGCAGAAAGTCAGGTATAAATAAAGCCCTTTGCCTCACCTCCCAGCATCTGTTCTCACCCCTAGGCATG
>CLocus_456_Sample_6_Locus_6961_Allele_0
TGCAGGTACCCCATGATTTAGTGTTACTCAAAGTGTGGATGAGATACCATATGTTTCAGAATCACCAGATTTTTGAGCCCGGTTACATATCTATCGCATAAAACTTTTGGGGGGTTGGCGCCTGGAATCTGCCCATTAACAAGCTTCTGGGACCACTGTTGCTAAAAGAAACCCACTGGCTTGCTTCTCCTGGCTGCCTGCTCCCCCTCTGTTATCACAGGGAGGAAGGCAGAAAGTCAGGTATAAATAAAGCCCTTTGCCTCACCTCCCAGCATCTGTTCTCACCCCTAGGCATG
>CLocus_456_Sample_6_Locus_6961_Allele_1
TGCAGGTACCCCATGATTTAGTGTTACTCAAAGTGTGGATGAGATACCATATGTTTCAGAATCACCAGATTTTTGAGCCCGGTTACATATCTATTGCATAAAACTTTTGGGGGGTTGGCGCCTGGAATCTGCCCATTAACAAGCTTCTGGGACCACTGTTGCTAAAAGAAACCCACTGGCTTGCTTCTCCTGGCTGCCTGCTCCCCCTCTGTTATCACAGGGAGGAAGGCAGAAAGTCAGGTATAAATAAAGCCCTTTGCCTCACCTCCCAGCATCTGTTCTCACCCCTAGGCATG
>CLocus_456_Sample_7_Locus_3898_Allele_0
TGCAGGTACCCCATGATTTAGTGTTACTCAAAGTGTGGATGAGATACCATATGTTTCAGAATCACCAGATTTTTGAGCCCGGTTACATATCTATTGCATAAAACTTTTGGGGGGTTGGCGCCTGGAATCTGCCCATTAACAAGCTTCTGGGACCACTGTTGCTAAAAGAAACCCACTGGCTTGCTTCTCCTGGCTGCCTGCTCCCCCTCTGTTATCACAGGGAGGAAGGCAGAAAGTCAGGTATAAATAAAGCCCTTTGCCTCACCTCCCAGCATCTGTTCTCACCCCTAGGCATG
>CLocus_456_Sample_8_Locus_672_Allele_0
TGCAGGTACCCCATGATTTAGTGTTACTCAAAGTGTGGATGAGATACCATATGTTTCAGAATCACCAGATTTTTGAGCCCGGTTACATATCTATCGCATAAAACTTTTGGGGGGTTGGCGCCTGGAATCTGCCCATTAACAAGCTTCTGGGACCACTGTTGCTAAAAGAAACCCACTGGCTTGCTTCTCCTGGCTGCCTGCTCCCCCTCTGTTATCACAGGGAGGAAGGCAGAAAGTCAGGTATAAATAAAGCCCTTTGCCTCACCTCCCAGCATCTGTTCTCACCCCTAGGCATG
>CLocus_456_Sample_8_Locus_672_Allele_1
TGCAGGTACCCCATGATTTAGTGTTACTCAAAGTGTGGATGAGATACCATATGTTTCAGAATCACCAGATTTTTGAGCCCGGTTACATATCTATTGCATAAAACTTTTGGGGGGTTGGCGCCTGGAATCTGCCCATTAACAAGCTTCTGGGACCACTGTTGCTAAAAGAAACCCACTGGCTTGCTTCTCCTGGCTGCCTGCTCCCCCTCTGTTATCACAGGGAGGAAGGCAGAAAGTCAGGTATAAATAAAGCCCTTTGCCTCACCTCCCAGCATCTGTTCTCACCCCTAGGCATG
>CLocus_456_Sample_16_Locus_5052_Allele_0
TGCAGGTACCCCATGATTTAGTGTTACTCAAAGTGTGGATGAGATACCATATGTTTCAGAATCACCAGATTTTTGAGCCCGGTTACATATCTATTGCATAAAACTTTTGGGGGGTTGGCGCCTGGAATCTGCCCATTAACAAGCTTCTGGGACCACTGTTGCTAAAAGAAACCCACTGGCTTGCTTCTCCTGGCTGCCTGCTCCCCCTCTGTTATCACAGGGAGGAAGGCAGAAAGTCAGGTATAAATAAAGCCCTTTGCCTCACCTCCCAGCATCTGTTCTCACCCCTAGGCATG
>CLocus_456_Sample_2_Locus_7779_Allele_0
TGCAGGTACCCCATGATTTAGTGTTACTCAAAGTGTGGATGAGATACCATATGTTTCAGAATCACCAGATTTTTGAGCCCGGTTACATATCTATCGCATAAAACTTTTGGGGGGTTGGCGCCTGGAATCTGCCCATTAACAAGCTTCTGGGACCACTGTTGCTAAAAGAAACCCACTGGCTTGCTTCTCCTGGCTGCCTGCTCCCCCTCTGTTATCACAGGGAGGAAGGCAGAAAGTCAGGTATAAATAAAGCCCTTTGCCTCACCTCCCAGCATCTGTTCTCACCCCTAGGCATG
>CLocus_456_Sample_2_Locus_7779_Allele_1
TGCAGGTACCCCATGATTTAGTGTTACTCAAAGTGTGGATGAGATACCATATGTTTCAGAATCACCAGATTTTTGAGCCCGGTTACATATCTATTGCATAAAACTTTTGGGGGGTTGGCGCCTGGAATCTGCCCATTAACAAGCTTCTGGGACCACTGTTGCTAAAAGAAACCCACTGGCTTGCTTCTCCTGGCTGCCTGCTCCCCCTCTGTTATCACAGGGAGGAAGGCAGAAAGTCAGGTATAAATAAAGCCCTTTGCCTCACCTCCCAGCATCTGTTCTCACCCCTAGGCATG
>CLocus_456_Sample_3_Locus_5140_Allele_0
TGCAGGTACCCCATGATTTAGTGTTACTCAAAGTGTGGATGAGATACCATATGTTTCAGAATCACCAGATTTTTGAGCCCGGTTACATATCTATCGCATAAAACTTTTGGGGGGTTGGCGCCTGGAATCTGCCCATTAACAAGCTTCTGGGACCACTGTTGCTAAAAGAAACCCACTGGCTTGCTTCTCCTGGCTGCCTGCTCCCCCTCTGTTATCACAGGGAGGAAGGCAGAAAGTCAGGTATAAATAAAGCCCTTTGCCTCACCTCCCAGCATCTGTTCTCACCCCTAGGCATG
>CLocus_456_Sample_3_Locus_5140_Allele_1
TGCAGGTACCCCATGATTTAGTGTTACTCAAAGTGTGGATGAGATACCATATGTTTCAGAATCACCAGATTTTTGAGCCCGGTTACATATCTATTGCATAAAACTTTTGGGGGGTTGGCGCCTGGAATCTGCCCATTAACAAGCTTCTGGGACCACTGTTGCTAAAAGAAACCCACTGGCTTGCTTCTCCTGGCTGCCTGCTCCCCCTCTGTTATCACAGGGAGGAAGGCAGAAAGTCAGGTATAAATAAAGCCCTTTGCCTCACCTCCCAGCATCTGTTCTCACCCCTAGGCATG
>CLocus_456_Sample_9_Locus_6846_Allele_0
TGCAGGTACCCCATGATTTAGTGTTACTCAAAGTGTGGATGAGATACCATATGTTTCAGAATCACCAGATTTTTGAGCCCGGTTACATATCTATCGCATAAAACTTTTGGGGGGTTGGCGCCTGGAATCTGCCCATTAACAAGCTTCTGGGACCACTGTTGCTAAAAGAAACCCACTGGCTTGCTTCTCCTGGCTGCCTGCTCCCCCTCTGTTATCACAGGGAGGAAGGCAGAAAGTCAGGTATAAATAAAGCCCTTTGCCTCACCTCCCAGCATCTGTTCTCACCCCTAGGCATG
>CLocus_456_Sample_9_Locus_6846_Allele_1
TGCAGGTACCCCATGATTTAGTGTTACTCAAAGTGTGGATGAGATACCATATGTTTCAGAATCACCAGATTTTTGAGCCCGGTTACATATCTATTGCATAAAACTTTTGGGGGGTTGGCGCCTGGAATCTGCCCATTAACAAGCTTCTGGGACCACTGTTGCTAAAAGAAACCCACTGGCTTGCTTCTCCTGGCTGCCTGCTCCCCCTCTGTTATCACAGGGAGGAAGGCAGAAAGTCAGGTATAAATAAAGCCCTTTGCCTCACCTCCCAGCATCTGTTCTCACCCCTAGGCATG
>CLocus_456_Sample_19_Locus_4041_Allele_0
TGCAGGTACCCCATGATTTAGTGTTACTCAAAGTGTGGATGAGATACCATATGTTTCAGAATCACCAGATTTTTGAGCCCGGTTACATATCTATCGCATAAAACTTTTGGGGGGTTGGCGCCTGGAATCTGCCCATTAACAAGCTTCTGGGACCACTGTTGCTAAAAGAAACCCACTGGCTTGCTTCTCCTGGCTGCCTGCTCCCCCTCTGTTATCACAGGGAGGAAGGCAGAAAGTCAGGTATAAATAAAGCCCTTTGCCTCACCTCCCAGCATCTGTTCTCACCCCTAGGCATG
>CLocus_456_Sample_19_Locus_4041_Allele_1
TGCAGGTACCCCATGATTTAGTGTTACTCAAAGTGTGGATGAGATACCATATGTTTCAGAATCACCAGATTTTTGAGCCCGGTTACATATCTATTGCATAAAACTTTTGGGGGGTTGGCGCCTGGAATCTGCCCATTAACAAGCTTCTGGGACCACTGTTGCTAAAAGAAACCCACTGGCTTGCTTCTCCTGGCTGCCTGCTCCCCCTCTGTTATCACAGGGAGGAAGGCAGAAAGTCAGGTATAAATAAAGCCCTTTGCCTCACCTCCCAGCATCTGTTCTCACCCCTAGGCATG
>CLocus_456_Sample_1_Locus_524_Allele_0
TGCAGGTACCCCATGATTTAGTGTTACTCAAAGTGTGGATGAGATACCATATGTTTCAGAATCACCAGATTTTTGAGCCCGGTTACATATCTATCGCATAAAACTTTTGGGGGGTTGGCGCCTGGAATCTGCCCATTAACAAGCTTCTGGGACCACTGTTGCTAAAAGAAACCCACTGGCTTGCTTCTCCTGGCTGCCTGCTCCCCCTCTGTTATCACAGGGAGGAAGGCAGAAAGTCAGGTATAAATAAAGCCCTTTGCCTCACCTCCCAGCATCTGTTCTCACCCCTAGGCATG
>CLocus_456_Sample_10_Locus_1739_Allele_0
TGCAGGTACCCCATGATTTAGTGTTACTCAAAGTGTGGATGAGATACCATATGTTTCAGAATCACCAGATTTTTGAGCCCGGTTACATATCTATCGCATAAAACTTTTGGGGGGTTGGCGCCTGGAATCTGCCCATTAACAAGCTTCTGGGACCACTGTTGCTAAAAGAAACCCACTGGCTTGCTTCTCCTGGCTGCCTGCTCCCCCTCTGTTATCACAGGGAGGAAGGCAGAAAGTCAGGTATAAATAAAGCCCTTTGCCTCACCTCCCAGCATCTGTTCTCACCCCTAGGCATG
>CLocus_456_Sample_10_Locus_1739_Allele_1
TGCAGGTACCCCATGATTTAGTGTTACTCAAAGTGTGGATGAGATACCATATGTTTCAGAATCACCAGATTTTTGAGCCCGGTTACATATCTATTGCATAAAACTTTTGGGGGGTTGGCGCCTGGAATCTGCCCATTAACAAGCTTCTGGGACCACTGTTGCTAAAAGAAACCCACTGGCTTGCTTCTCCTGGCTGCCTGCTCCCCCTCTGTTATCACAGGGAGGAAGGCAGAAAGTCAGGTATAAATAAAGCCCTTTGCCTCACCTCCCAGCATCTGTTCTCACCCCTAGGCATG
>CLocus_456_Sample_11_Locus_3222_Allele_0
TGCAGGTACCCCATGATTTAGTGTTACTCAAAGTGTGGATGAGATACCATATGTTTCAGAATCACCAGATTTTTGAGCCCGGTTACATATCTATCGCATAAAACTTTTGGGGGGTTGGCGCCTGGAATCTGCCCATTAACAAGCTTCTGGGACCACTGTTGCTAAAAGAAACCCACTGGCTTGCTTCTCCTGGCTGCCTGCTCCCCCTCTGTTATCACAGGGAGGAAGGCAGAAAGTCAGGTATAAATAAAGCCCTTTGCCTCACCTCCCAGCATCTGTTCTCACCCCTAGGCATG
>CLocus_456_Sample_21_Locus_3162_Allele_0
TGCAGGTACCCCATGATTTAGTGTTACTCAAAGTGTGGATGAGATACCATATGTTTCAGAATCACCAGATTTTTGAGCCCGGTTACATATCTATCGCATAAAACTTTTGGGGGGTTGGCGCCTGGAATCTGCCCATTAACAAGCTTCTGGGACCACTGTTGCTAAAAGAAACCCACTGGCTTGCTTCTCCTGGCTGCCTGCTCCCCCTCTGTTATCACAGGGAGGAAGGCAGAAAGTCAGGTATAAATAAAGCCCTTTGCCTCACCTCCCAGCATCTGTTCTCACCCCTAGGCATG
>CLocus_456_Sample_13_Locus_3328_Allele_0
TGCAGGTACCCCATGATTTAGTGTTACTCAAAGTGTGGATGAGATACCATATGTTTCAGAATCACCAGATTTTTGAGCCCGGTTACATATCTATCGCATAAAACTTTTGGGGGGTTGGCGCCTGGAATCTGCCCATTAACAAGCTTCTGGGACCACTGTTGCTAAAAGAAACCCACTGGCTTGCTTCTCCTGGCTGCCTGCTCCCCCTCTGTTATCACAGGGAGGAAGGCAGAAAGTCAGGTATAAATAAAGCCCTTTGCCTCACCTCCCAGCATCTGTTCTCACCCCTAGGCATG
>CLocus_456_Sample_20_Locus_2135_Allele_0
TGCAGGTACCCCATGATTTAGTGTTACTCAAAGTGTGGATGAGATACCATATGTTTCAGAATCACCAGATTTTTGAGCCCGGTTACATATCTATCGCATAAAACTTTTGGGGGGTTGGCGCCTGGAATCTGCCCATTAACAAGCTTCTGGGACCACTGTTGCTAAAAGAAACCCACTGGCTTGCTTCTCCTGGCTGCCTGCTCCCCCTCTGTTATCACAGGGAGGAAGGCAGAAAGTCAGGTATAAATAAAGCCCTTTGCCTCACCTCCCAGCATCTGTTCTCACCCCTAGGCATG
>CLocus_456_Sample_20_Locus_2135_Allele_1
TGCAGGTACCCCATGATTTAGTGTTACTCAAAGTGTGGATGAGATACCATATGTTTCAGAATCACCAGATTTTTGAGCCCGGTTACATATCTATTGCATAAAACTTTTGGGGGGTTGGCGCCTGGAATCTGCCCATTAACAAGCTTCTGGGACCACTGTTGCTAAAAGAAACCCACTGGCTTGCTTCTCCTGGCTGCCTGCTCCCCCTCTGTTATCACAGGGAGGAAGGCAGAAAGTCAGGTATAAATAAAGCCCTTTGCCTCACCTCCCAGCATCTGTTCTCACCCCTAGGCATG
>CLocus_456_Sample_5_Locus_6657_Allele_0
TGCAGGTACCCCATGATTTAGTGTTACTCAAAGTGTGGATGAGATACCATATGTTTCAGAATCACCAGATTTTTGAGCCCGGTTACATATCTATCGCATAAAACTTTTGGGGGGTTGGCGCCTGGAATCTGCCCATTAACAAGCTTCTGGGACCACTGTTGCTAAAAGAAACCCACTGGCTTGCTTCTCCTGGCTGCCTGCTCCCCCTCTGTTATCACAGGGAGGAAGGCAGAAAGTCAGGTATAAATAAAGCCCTTTGCCTCACCTCCCAGCATCTGTTCTCACCCCTAGGCATG
>CLocus_456_Sample_5_Locus_6657_Allele_1
TGCAGGTACCCCATGATTTAGTGTTACTCAAAGTGTGGATGAGATACCATATGTTTCAGAATCACCAGATTTTTGAGCCCGGTTACATATCTATTGCATAAAACTTTTGGGGGGTTGGCGCCTGGAATCTGCCCATTAACAAGCTTCTGGGACCACTGTTGCTAAAAGAAACCCACTGGCTTGCTTCTCCTGGCTGCCTGCTCCCCCTCTGTTATCACAGGGAGGAAGGCAGAAAGTCAGGTATAAATAAAGCCCTTTGCCTCACCTCCCAGCATCTGTTCTCACCCCTAGGCATG
>CLocus_456_Sample_4_Locus_3723_Allele_0
TGCAGGTACCCCATGATTTAGTGTTACTCAAAGTGTGGATGAGATACCATATGTTTCAGAATCACCAGATTTTTGAGCCCGGTTACATATCTATCGCATAAAACTTTTGGGGGGTTGGCGCCTGGAATCTGCCCATTAACAAGCTTCTGGGACCACTGTTGCTAAAAGAAACCCACTGGCTTGCTTCTCCTGGCTGCCTGCTCCCCCTCTGTTATCACAGGGAGGAAGGCAGAAAGTCAGGTATAAATAAAGCCCTTTGCCTCACCTCCCAGCATCTGTTCTCACCCCTAGGCATG
>CLocus_456_Sample_15_Locus_1959_Allele_0
TGCAGGTACCCCATGATTTAGTGTTACTCAAAGTGTGGATGAGATACCATATGTTTCAGAATCACCAGATTTTTGAGCCCGGTTACATATCTATCGCATAAAACTTTTGGGGGGTTGGCGCCTGGAATCTGCCCATTAACAAGCTTCTGGGACCACTGTTGCTAAAAGAAACCCACTGGCTTGCTTCTCCTGGCTGCCTGCTCCCCCTCTGTTATCACAGGGAGGAAGGCAGAAAGTCAGGTATAAATAAAGCCCTTTGCCTCACCTCCCAGCATCTGTTCTCACCCCTAGGCATG
>CLocus_459_Sample_17_Locus_6682_Allele_0
TGCAGGTGTGCGGTCAAGACCAGAACTGGGCGTGTGCTCTGGCCTCTGCCCGCCCTGTGATCGCGCTGAGCACTGATCTGCGCATGGCATGTCCGACTCAAGTCTCCTTGGCTTCCCACAACCCTGGGGGCAGGTGAGGCTCCCTCCTTAGGAACAAGCTAAAGCATTACCTCACCCATGAAGGTGTTCACCCAGAAGCTCAAGAGCTGGCTGTGTGTGGCCCAGTTGGCCCCCACTGTACCCATGTGCACCTCCAAGACAGCACTTGAGACCTTTGCAGTCACCTGTGTTGCATG
>CLocus_459_Sample_17_Locus_6682_Allele_1
TGCAGGTGTGCGGTCAAGACCAGAACTGGGCGTGTGCTCTGGCCTCTGCCCGCCCTGTGATCGCGCTGAGCACTGATCTGCGCATGGCATGTCCGACTCAAGTCTCCTTGGCTTCCCACAACCCTGGGGGCAGGTGAGGCTCCCTCCTTAGGAACAAGCTAAAGCATTGCCTCACCCATGAAGGTGTTCACCCAGAAGCTCAAGAGCTGGCTGTGTGTGGCCCAGTTGGCCCCCACTGTACCCATGTGCACCTCCAAGACAGCACTTGAGACCTTTGCAGTCACCTGTGTTGCATG
>CLocus_459_Sample_18_Locus_1666_Allele_0
TGCAGGTGTGCGGTCAAGACCAGAACTGGGCGTGTGCTCTGGCCTCTGCCCGCCCTGTGATCGCGCTGAGCACTGATCTGCGCATGGCATGTCCGACTCAAGTCTCCTTGGCTTCCCACAACCCTGGGGGCAGGTGAGGCTCCCTCCTTAGGAACAAGCTAAAGCATTACCTCACCCATGAAGGTGTTCACCCAGAAGCTCAAGAGCTGGCTGTGTGTGGCCCAGTTGGCCCCCACTGTACCCATGTGCACCTCCAAGACAGCACTTGAGACCTTTGCAGTCACCTGTGTTGCATG
>CLocus_459_Sample_18_Locus_1666_Allele_1
TGCAGGTGTGCGGTCAAGACCAGAACTGGGCGTGTGCTCTGGCCTCTGCCCGCCCTGTGATCGCGCTGAGCACTGATCTGCGCATGGCATGTCCGACTCAAGTCTCCTTGGCTTCCCACAACCCTGGGGGCAGGTGAGGCTCCCTCCTTAGGAACAAGCTAAAGCATTGCCTCACCCATGAAGGTGTTCACCCAGAAGCTCAAGAGCTGGCTGTGTGTGGCCCAGTTGGCCCCCACTGTACCCATGTGCACCTCCAAGACAGCACTTGAGACCTTTGCAGTCACCTGTGTTGCATG
>CLocus_459_Sample_6_Locus_3927_Allele_0
TGCAGGTGTGCGGTCAAGACCAGAACTGGGCGTGTGCTCTGGCCTCTGCCCGCCCTGTGATCGCGCTGAGCACTGATCTGCGCATGGCATGTCCGACTCAAGTCTCCTTGGCTTCCCACAACCCTGGGGGCAGGTGAGGCTCCCTCCTTAGGAACAAGCTAAAGCATTACCTCACCCATGAAGGTGTTCACCCAGAAGCTCAAGAGCTGGCTGTGTGTGGCCCAGTTGGCCCCCACTGTACCCATGTGCACCTCCAAGACAGCACTTGAGACCTTTGCAGTCACCTGTGTTGCATG
>CLocus_459_Sample_7_Locus_213_Allele_0
TGCAGGTGTGCGGTCAAGACCAGAACTGGGCGTGTGCTCTGGCCTCTGCCCGCCCTGTGATCGCGCTGAGCACTGATCTGCGCATGGCATGTCCGACTCAAGTCTCCTTGGCTTCCCACAACCCTGGGGGCAGGTGAGGCTCCCTCCTTAGGAACAAGCTAAAGCATTACCTCACCCATGAAGGTGTTCACCCAGAAGCTCAAGAGCTGGCTGTGTGTGGCCCAGTTGGCCCCCACTGTACCCATGTGCACCTCCAAGACAGCACTTGAGACCTTTGCAGTCACCTGTGTTGCATG
>CLocus_459_Sample_8_Locus_367_Allele_0
TGCAGGTGTGCGGTCAAGACCAGAACTGGGCGTGTGCTCTGGCCTCTGCCCGCCCTGTGATCGCGCTGAGCACTGATCTGCGCATGGCATGTCCGACTCAAGTCTCCTTGGCTTCCCACAACCCTGGGGGCAGGTGAGGCTCCCTCCTTAGGAACAAGCTAAAGCATTACCTCACCCATGAAGGTGTTCACCCAGAAGCTCAAGAGCTGGCTGTGTGTGGCCCAGTTGGCCCCCACTGTACCCATGTGCACCTCCAAGACAGCACTTGAGACCTTTGCAGTCACCTGTGTTGCATG
>CLocus_459_Sample_16_Locus_711_Allele_0
TGCAGGTGTGCGGTCAAGACCAGAACTGGGCGTGTGCTCTGGCCTCTGCCCGCCCTGTGATCGCGCTGAGCACTGATCTGCGCATGGCATGTCCGACTCAAGTCTCCTTGGCTTCCCACAACCCTGGGGGCAGGTGAGGCTCCCTCCTTAGGAACAAGCTAAAGCATTACCTCACCCATGAAGGTGTTCACCCAGAAGCTCAAGAGCTGGCTGTGTGTGGCCCAGTTGGCCCCCACTGTACCCATGTGCACCTCCAAGACAGCACTTGAGACCTTTGCAGTCACCTGTGTTGCATG
>CLocus_459_Sample_2_Locus_7565_Allele_0
TGCAGGTGTGCGGTCAAGACCAGAACTGGGCGTGTGCTCTGGCCTCTGCCCGCCCTGTGATCGCGCTGAGCACTGATCTGCGCATGGCATGTCCGACTCAAGTCTCCTTGGCTTCCCACAACCCTGGGGGCAGGTGAGGCTCCCTCCTTAGGAACAAGCTAAAGCATTACCTCACCCATGAAGGTGTTCACCCAGAAGCTCAAGAGCTGGCTGTGTGTGGCCCAGTTGGCCCCCACTGTACCCATGTGCACCTCCAAGACAGCACTTGAGACCTTTGCAGTCACCTGTGTTGCATG
>CLocus_459_Sample_3_Locus_103_Allele_0
TGCAGGTGTGCGGTCAAGACCAGAACTGGGCGTGTGCTCTGGCCTCTGCCCGCCCTGTGATCGCGCTGAGCACTGATCTGCGCATGGCATGTCCGACTCAAGTCTCCTTGGCTTCCCACAACCCTGGGGGCAGGTGAGGCTCCCTCCTTAGGAACAAGCTAAAGCATTACCTCACCCATGAAGGTGTTCACCCAGAAGCTCAAGAGCTGGCTGTGTGTGGCCCAGTTGGCCCCCACTGTACCCATGTGCACCTCCAAGACAGCACTTGAGACCTTTGCAGTCACCTGTGTTGCATG
>CLocus_459_Sample_9_Locus_3397_Allele_0
TGCAGGTGTGCGGTCAAGACCAGAACTGGGCGTGTGCTCTGGCCTCTGCCCGCCCTGTGATCGCGCTGAGCACTGATCTGCGCATGGCATGTCCGACTCAAGTCTCCTTGGCTTCCCACAACCCTGGGGGCAGGTGAGGCTCCCTCCTTAGGAACAAGCTAAAGCATTACCTCACCCATGAAGGTGTTCACCCAGAAGCTCAAGAGCTGGCTGTGTGTGGCCCAGTTGGCCCCCACTGTACCCATGTGCACCTCCAAGACAGCACTTGAGACCTTTGCAGTCACCTGTGTTGCATG
>CLocus_459_Sample_19_Locus_186_Allele_0
TGCAGGTGTGCGGTCAAGACCAGAACTGGGCGTGTGCTCTGGCCTCTGCCCGCCCTGTGATCGCGCTGAGCACTGATCTGCGCATGGCATGTCCGACTCAAGTCTCCTTGGCTTCCCACAACCCTGGGGGCAGGTGAGGCTCCCTCCTTAGGAACAAGCTAAAGCATTACCTCACCCATGAAGGTGTTCACCCAGAAGCTCAAGAGCTGGCTGTGTGTGGCCCAGTTGGCCCCCACTGTACCCATGTGCACCTCCAAGACAGCACTTGAGACCTTTGCAGTCACCTGTGTTGCATG
>CLocus_459_Sample_1_Locus_527_Allele_0
TGCAGGTGTGCGGTCAAGACCAGAACTGGGCGTGTGCTCTGGCCTCTGCCCGCCCTGTGATCGCGCTGAGCACTGATCTGCGCATGGCATGTCCGACTCAAGTCTCCTTGGCTTCCCACAACCCTGGGGGCAGGTGAGGCTCCCTCCTTAGGAACAAGCTAAAGCATTACCTCACCCATGAAGGTGTTCACCCAGAAGCTCAAGAGCTGGCTGTGTGTGGCCCAGTTGGCCCCCACTGTACCCATGTGCACCTCCAAGACAGCACTTGAGACCTTTGCAGTCACCTGTGTTGCATG
>CLocus_459_Sample_10_Locus_1260_Allele_0
TGCAGGTGTGCGGTCAAGACCAGAACTGGGCGTGTGCTCTGGCCTCTGCCCGCCCTGTGATCGCGCTGAGCACTGATCTGCGCATGGCATGTCCGACTCAAGTCTCCTTGGCTTCCCACAACCCTGGGGGCAGGTGAGGCTCCCTCCTTAGGAACAAGCTAAAGCATTACCTCACCCATGAAGGTGTTCACCCAGAAGCTCAAGAGCTGGCTGTGTGTGGCCCAGTTGGCCCCCACTGTACCCATGTGCACCTCCAAGACAGCACTTGAGACCTTTGCAGTCACCTGTGTTGCATG
>CLocus_459_Sample_11_Locus_3227_Allele_0
TGCAGGTGTGCGGTCAAGACCAGAACTGGGCGTGTGCTCTGGCCTCTGCCCGCCCTGTGATCGCGCTGAGCACTGATCTGCGCATGGCATGTCCGACTCAAGTCTCCTTGGCTTCCCACAACCCTGGGGGCAGGTGAGGCTCCCTCCTTAGGAACAAGCTAAAGCATTACCTCACCCATGAAGGTGTTCACCCAGAAGCTCAAGAGCTGGCTGTGTGTGGCCCAGTTGGCCCCCACTGTACCCATGTGCACCTCCAAGACAGCACTTGAGACCTTTGCAGTCACCTGTGTTGCATG
>CLocus_459_Sample_21_Locus_3168_Allele_0
TGCAGGTGTGCGGTCAAGACCAGAACTGGGCGTGTGCTCTGGCCTCTGCCCGCCCTGTGATCGCGCTGAGCACTGATCTGCGCATGGCATGTCCGACTCAAGTCTCCTTGGCTTCCCACAACCCTGGGGGCAGGTGAGGCTCCCTCCTTAGGAACAAGCTAAAGCATTACCTCACCCATGAAGGTGTTCACCCAGAAGCTCAAGAGCTGGCTGTGTGTGGCCCAGTTGGCCCCCACTGTACCCATGTGCACCTCCAAGACAGCACTTGAGACCTTTGCAGTCACCTGTGTTGCATG
>CLocus_459_Sample_21_Locus_3168_Allele_1
TGCAGGTGTGCGGTCAAGACCAGAACTGGGCGTGTGCTCTGGCCTCTGCCCGCCCTGTGATCGCGCTGAGCACTGATCTGCGCATGGCATGTCCGACTCAAGTCTCCTTGGCTTCCCACAACCCTGGGGGCAGGTGAGGCTCCCTCCTTAGGAACAAGCTAAAGCATTGCCTCACCCATGAAGGTGTTCACCCAGAAGCTCAAGAGCTGGCTGTGTGTGGCCCAGTTGGCCCCCACTGTACCCATGTGCACCTCCAAGACAGCACTTGAGACCTTTGCAGTCACCTGTGTTGCATG
>CLocus_459_Sample_13_Locus_4425_Allele_0
TGCAGGTGTGCGGTCAAGACCAGAACTGGGCGTGTGCTCTGGCCTCTGCCCGCCCTGTGATCGCGCTGAGCACTGATCTGCGCATGGCATGTCCGACTCAAGTCTCCTTGGCTTCCCACAACCCTGGGGGCAGGTGAGGCTCCCTCCTTAGGAACAAGCTAAAGCATTACCTCACCCATGAAGGTGTTCACCCAGAAGCTCAAGAGCTGGCTGTGTGTGGCCCAGTTGGCCCCCACTGTACCCATGTGCACCTCCAAGACAGCACTTGAGACCTTTGCAGTCACCTGTGTTGCATG
>CLocus_459_Sample_13_Locus_4425_Allele_1
TGCAGGTGTGCGGTCAAGACCAGAACTGGGCGTGTGCTCTGGCCTCTGCCCGCCCTGTGATCGCGCTGAGCACTGATCTGCGCATGGCATGTCCGACTCAAGTCTCCTTGGCTTCCCACAACCCTGGGGGCAGGTGAGGCTCCCTCCTTAGGAACAAGCTAAAGCATTGCCTCACCCATGAAGGTGTTCACCCAGAAGCTCAAGAGCTGGCTGTGTGTGGCCCAGTTGGCCCCCACTGTACCCATGTGCACCTCCAAGACAGCACTTGAGACCTTTGCAGTCACCTGTGTTGCATG
>CLocus_459_Sample_20_Locus_686_Allele_0
TGCAGGTGTGCGGTCAAGACCAGAACTGGGCGTGTGCTCTGGCCTCTGCCCGCCCTGTGATCGCGCTGAGCACTGATCTGCGCATGGCATGTCCGACTCAAGTCTCCTTGGCTTCCCACAACCCTGGGGGCAGGTGAGGCTCCCTCCTTAGGAACAAGCTAAAGCATTACCTCACCCATGAAGGTGTTCACCCAGAAGCTCAAGAGCTGGCTGTGTGTGGCCCAGTTGGCCCCCACTGTACCCATGTGCACCTCCAAGACAGCACTTGAGACCTTTGCAGTCACCTGTGTTGCATG
>CLocus_459_Sample_5_Locus_2369_Allele_0
TGCAGGTGTGCGGTCAAGACCAGAACTGGGCGTGTGCTCTGGCCTCTGCCCGCCCTGTGATCGCGCTGAGCACTGATCTGCGCATGGCATGTCCGACTCAAGTCTCCTTGGCTTCCCACAACCCTGGGGGCAGGTGAGGCTCCCTCCTTAGGAACAAGCTAAAGCATTACCTCACCCATGAAGGTGTTCACCCAGAAGCTCAAGAGCTGGCTGTGTGTGGCCCAGTTGGCCCCCACTGTACCCATGTGCACCTCCAAGACAGCACTTGAGACCTTTGCAGTCACCTGTGTTGCATG
>CLocus_459_Sample_5_Locus_2369_Allele_1
TGCAGGTGTGCGGTCAAGACCAGAACTGGGCGTGTGCTCTGGCCTCTGCCCGCCCTGTGATCGCGCTGAGCACTGATCTGCGCATGGCATGTCCGACTCAAGTCTCCTTGGCTTCCCACAACCCTGGGGGCAGGTGAGGCTCCCTCCTTAGGAACAAGCTAAAGCATTGCCTCACCCATGAAGGTGTTCACCCAGAAGCTCAAGAGCTGGCTGTGTGTGGCCCAGTTGGCCCCCACTGTACCCATGTGCACCTCCAAGACAGCACTTGAGACCTTTGCAGTCACCTGTGTTGCATG
>CLocus_459_Sample_4_Locus_1149_Allele_0
TGCAGGTGTGCGGTCAAGACCAGAACTGGGCGTGTGCTCTGGCCTCTGCCCGCCCTGTGATCGCGCTGAGCACTGATCTGCGCATGGCATGTCCGACTCAAGTCTCCTTGGCTTCCCACAACCCTGGGGGCAGGTGAGGCTCCCTCCTTAGGAACAAGCTAAAGCATTACCTCACCCATGAAGGTGTTCACCCAGAAGCTCAAGAGCTGGCTGTGTGTGGCCCAGTTGGCCCCCACTGTACCCATGTGCACCTCCAAGACAGCACTTGAGACCTTTGCAGTCACCTGTGTTGCATG
>CLocus_459_Sample_15_Locus_5922_Allele_0
TGCAGGTGTGCGGTCAAGACCAGAACTGGGCGTGTGCTCTGGCCTCTGCCCGCCCTGTGATCGCGCTGAGCACTGATCTGCGCATGGCATGTCCGACTCAAGTCTCCTTGGCTTCCCACAACCCTGGGGGCAGGTGAGGCTCCCTCCTTAGGAACAAGCTAAAGCATTACCTCACCCATGAAGGTGTTCACCCAGAAGCTCAAGAGCTGGCTGTGTGTGGCCCAGTTGGCCCCCACTGTACCCATGTGCACCTCCAAGACAGCACTTGAGACCTTTGCAGTCACCTGTGTTGCATG
>CLocus_467_Sample_17_Locus_4791_Allele_0
TGCAGGTAATAGTCCCAAACGGAGAGAACCAGAGGTAAGAATAGGCCCGAACGGAGATTCTAGGAGGTAAGAATAGGCCCAGAGGCCCGCAAGCAAGAATAGGTCCGAGTAGAGGAACCATGAGACAAGAGGGCAGAACAGAGTCCCCCAAAAATGCCCAGGGGGTCTTGGAGGCAAGAATAGCCCTAATTGACATTCCCAGGGCAAGAATAGGCAAGAACAGAGTCCTATAGGCAAGAATAGGCCCGAGTAGAGTCCCGCTCGAGAGAACAGGCCTGGAGGTCTCGTCCAGCATG
>CLocus_467_Sample_18_Locus_6511_Allele_0
TGCAGGTAATAGTCCCAAACGGAGAGAACCAGAGGTAAGAATAGGCCCGAACGGAGATTCTAGGAGGTAAGAATAGGCCCAGAGGCCCGCAAGCAAGAATAGGTCCGAGTAGAGGAACCATGAGACAAGAGGGCAGAACAGAGTCCCCCAAAAATGCCCAGGGGGTCTTGGAGGCAAGAATAGCCCTAATTGACATTCCCAGGGCAAGAATAGGCAAGAACAGAGTCCTATAGGCAAGAATAGGCCCGAGTAGAGTCCCGCTCGAGAGAACAGGCCTGGAGGTCTCGTCCAGCATG
>CLocus_467_Sample_6_Locus_4201_Allele_0
TGCAGGTAATAGTCCCAAACGGAGAGAACCAGAGGTAAGAATAGGCCCGAACGGAGATTCTAGGAGGTAAGAATAGGCCCAGAGGCCCGCAAGCAAGAATAGGTCCGAGTAGAGGAACCATGAGACAAGAGGGCAGAACAGAGTCCCCCAAAAATGCCCAGGGGGTCTTGGAGGCAAGAATAGCCCTAATTGACATTCCCAGGGCAAGAATAGGCAAGAACAGAGTCCTATAGGCAAGAATAGGCCCGAGTAGAGTCCCGCTCGAGAGAACAGGCCTGGAGGTCTCGTCCAGCATG
>CLocus_467_Sample_16_Locus_722_Allele_0
TGCAGGTAATAGTCCCAAACGGAGAGAACCAGAGGTAAGAATAGGCCCGAACGGAGATTCTAGGAGGTAAGAATAGGCCCAGAGGCCCGCAAGCAAGAATAGCTCCGAGTAGAGGAACCATGAGACAAGAGGGCAGAACAGAGTCCCCCAAAAATGCCCAGGGGGTCTTGGAGGCAAGAATAGCCCTAATTGACATTCCCAGGGCAAGAATAGGCAAGAACAGAGTCCTATAGGCAAGAATAGGCCCGAGTAGAGTCCCGCTCGAGAGAACAGGCCTGGAGGTCTCGTCCAGCATG
>CLocus_467_Sample_2_Locus_2303_Allele_0
TGCAGGTAATAGTCCCAAACGGAGAGAACCAGAGGTAAGAATAGGCCCGAACGGAGATTCTAGGAGGTAAGAATAGGCCCAGAGGCCCGCAAGCAAGAATAGGTCCGAGTAGAGGAACCATGAGACAAGAGGGCAGAACAGAGTCCCCCAAAAATGCCCAGGGGGTCTTGGAGGCAAGAATAGCCCTAATTGACATTCCCAGGGCAAGAATAGGCAAGAACAGAGTCCTATAGGCAAGAATAGGCCCGAGTAGAGTCCCGCTCGAGAGAACAGGCCTGGAGGTCTCGTCCAGCATG
>CLocus_467_Sample_9_Locus_4720_Allele_0
TGCAGGTAATAGTCCCAAACGGAGAGAACCAGAGGTAAGAATAGGCCCGAACGGAGATTCTAGGAGGTAAGAATAGGCCCAGAGGCCCGCAAGCAAGAATAGGTCCGAGTAGAGGAACCATGAGACAAGAGGGCAGAACAGAGTCCCCCAAAAATGCCCAGGGGGTCTTGGAGGCAAGAATAGCCCTAATTGACATTCCCAGGGCAAGAATAGGCAAGAACAGAGTCCTATAGGCAAGAATAGGCCCGAGTAGAGTCCCGCTCGAGAGAACAGGCCTGGAGGTCTCGTCCAGCATG
>CLocus_467_Sample_19_Locus_3939_Allele_0
TGCAGGTAATAGTCCCAAACGGAGAGAACCAGAGGTAAGAATAGGCCCGAACGGAGATTCTAGGAGGTAAGAATAGGCCCAGAGGCCCGCAAGCAAGAATAGGTCCGAGTAGAGGAACCATGAGACAAGAGGGCAGAACAGAGTCCCCCAAAAATGCCCAGGGGGTCTTGGAGGCAAGAATAGCCCTAATTGACATTCCCAGGGCAAGAATAGGCAAGAACAGAGTCCTATAGGCAAGAATAGGCCCGAGTAGAGTCCCGCTCGAGAGAACAGGCCTGGAGGTCTCGTCCAGCATG
>CLocus_467_Sample_1_Locus_535_Allele_0
TGCAGGTAATAGTCCCAAACGGAGAGAACCAGAGGTAAGAATAGGCCCGAACGGAGATTCTAGGAGGTAAGAATAGGCCCAGAGGCCCGCAAGCAAGAATAGCTCCGAGTAGAGGAACCATGAGACAAGAGGGCAGAACAGAGTCCCCCAAAAATGCCCAGGGGGTCTTGGAGGCAAGAATAGCCCTAATTGACATTCCCAGGGCAAGAATAGGCAAGAACAGAGTCCTATAGGCAAGAATAGGCCCGAGTAGAGTCCCGCTCGAGAGAACAGGCCTGGAGGTCTCGTCCAGCATG
>CLocus_467_Sample_10_Locus_1760_Allele_0
TGCAGGTAATAGTCCCAAACGGAGAGAACCAGAGGTAAGAATAGGCCCGAACGGAGATTCTAGGAGGTAAGAATAGGCCCAGAGGCCCGCAAGCAAGAATAGGTCCGAGTAGAGGAACCATGAGACAAGAGGGCAGAACAGAGTCCCCCAAAAATGCCCAGGGGGTCTTGGAGGCAAGAATAGCCCTAATTGACATTCCCAGGGCAAGAATAGGCAAGAACAGAGTCCTATAGGCAAGAATAGGCCCGAGTAGAGTCCCGCTCGAGAGAACAGGCCTGGAGGTCTCGTCCAGCATG
>CLocus_467_Sample_11_Locus_4568_Allele_0
TGCAGGTAATAGTCCCAAACGGAGAGAACCAGAGGTAAGAATAGGCCCGAACGGAGATTCTAGGAGGTAAGAATAGGCCCAGAGGCCCGCAAGCAAGAATAGCTCCGAGTAGAGGAACCATGAGACAAGAGGGCAGAACAGAGTCCCCCAAAAATGCCCAGGGGGTCTTGGAGGCAAGAATAGCCCTAATTGACATTCCCAGGGCAAGAATAGGCAAGAACAGAGTCCTATAGGCAAGAATAGGCCCGAGTAGAGTCCCGCTCGAGAGAACAGGCCTGGAGGTCTCGTCCAGCATG
>CLocus_467_Sample_11_Locus_4568_Allele_1
TGCAGGTAATAGTCCCAAACGGAGAGAACCAGAGGTAAGAATAGGCCCGAACGGAGATTCTAGGAGGTAAGAATAGGCCCAGAGGCCCGCAAGCAAGAATAGGTCCGAGTAGAGGAACCATGAGACAAGAGGGCAGAACAGAGTCCCCCAAAAATGCCCAGGGGGTCTTGGAGGCAAGAATAGCCCTAATTGACATTCCCAGGGCAAGAATAGGCAAGAACAGAGTCCTATAGGCAAGAATAGGCCCGAGTAGAGTCCCGCTCGAGAGAACAGGCCTGGAGGTCTCGTCCAGCATG
>CLocus_467_Sample_21_Locus_6401_Allele_0
TGCAGGTAATAGTCCCAAACGGAGAGAACCAGAGGTAAGAATAGGCCCGAACGGAGATTCTAGGAGGTAAGAATAGGCCCAGAGGCCCGCAAGCAAGAATAGGTCCGAGTAGAGGAACCATGAGACAAGAGGGCAGAACAGAGTCCCCCAAAAATGCCCAGGGGGTCTTGGAGGCAAGAATAGCCCTAATTGACATTCCCAGGGCAAGAATAGGCAAGAACAGAGTCCTATAGGCAAGAATAGGCCCGAGTAGAGTCCCGCTCGAGAGAACAGGCCTGGAGGTCTCGTCCAGCATG
>CLocus_467_Sample_5_Locus_2377_Allele_0
TGCAGGTAATAGTCCCAAACGGAGAGAACCAGAGGTAAGAATAGGCCCGAACGGAGATTCTAGGAGGTAAGAATAGGCCCAGAGGCCCGCAAGCAAGAATAGCTCCGAGTAGAGGAACCATGAGACAAGAGGGCAGAACAGAGTCCCCCAAAAATGCCCAGGGGGTCTTGGAGGCAAGAATAGCCCTAATTGACATTCCCAGGGCAAGAATAGGCAAGAACAGAGTCCTATAGGCAAGAATAGGCCCGAGTAGAGTCCCGCTCGAGAGAACAGGCCTGGAGGTCTCGTCCAGCATG
>CLocus_467_Sample_4_Locus_2202_Allele_0
TGCAGGTAATAGTCCCAAACGGAGAGAACCAGAGGTAAGAATAGGCCCGAACGGAGATTCTAGGAGGTAAGAATAGGCCCAGAGGCCCGCAAGCAAGAATAGCTCCGAGTAGAGGAACCATGAGACAAGAGGGCAGAACAGAGTCCCCCAAAAATGCCCAGGGGGTCTTGGAGGCAAGAATAGCCCTAATTGACATTCCCAGGGCAAGAATAGGCAAGAACAGAGTCCTATAGGCAAGAATAGGCCCGAGTAGAGTCCCGCTCGAGAGAACAGGCCTGGAGGTCTCGTCCAGCATG
>CLocus_472_Sample_17_Locus_6204_Allele_0
TGCAGGAGGGAGGCTGCCAGGACTGCAGTCCCTGCCAGAGGAACCCAGAGCCTCGGGGCCCACCAGTCTCCACAGGACTGGTGTGAACTGGCGGCTCGCTCCAGGGAAGCAGGGACAGAGTCCTCCCGAGCATCCATGGAAGAGGCCGTATGGGGGAAGTGGAGACAACAGAAAGGGACTGTGGCCAGGCTTGAAGTTGAAGAGAGGAGAAGCTGGCACTTGTGGGGCAGGAGATAGCTGGGGTACAGGAATGCGGCCATAGGTCCCTCCTTGCCCAGCCCCCCAGAGGCTGCATG
>CLocus_472_Sample_18_Locus_6731_Allele_0
TGCAGGAGGGAGGCTGCCAGGACTGCAGTCCCTGCCAGAGGAACCCAGAGCCTCGGGGCCCACCAGTCTCCACAGGACTGGTGTGAACTGGCGGCTCGCTCCAGGGAAGCAGGGACAGAGTCCTCCCGAGCATCCATGGAAGAGGCCGTATGGGGGAAGTGGAGACAACAGAAAGGGACTGTGGCCAGGCTTGAAGTTGAAGAGAGGAGAAGCTGGCACTTGTGGGGCAGGAGATAGCTGGGGTACAGGAATGCGGCCATAGGTCCCTCCTTGCCCAGCCCCCCAGAGGCTGCATG
>CLocus_472_Sample_6_Locus_3594_Allele_0
TGCAGGAGGGAGGCTGCCAGGACTGCAGTCCCTGCCAGAGGAACCCAGAGCCTCGGGGCCCACCAGTCTCCACAAGACTGGTGTGAACTGGCGGCTCGCTCCAGGGAAGCAGGGACAGAGTCCTCCCGAGCATCCATGGAAGAGGCCGTATGGGGGAAGTGGAGACAACAGAAAGGGACTGTGGCCAGGCTTGAAGTTGAAGAGAGGAGAAGCTGGCACTTGTGGGGCAGGAGATAGCTGGGGTACAGGAATGCGGCCATAGGTCCCTCCTTGCCCAGCCCCCCAGAGGCTGCATG
>CLocus_472_Sample_7_Locus_5426_Allele_0
TGCAGGAGGGAGGCTGCCAGGACTGCAGTCCCTGCCAGAGGAACCCAGAGCCTCGGGGCCCACCAGTCTCCACAAGACTGGTGTGAACTGGCGGCTCGCTCCAGGGAAGCAGGGACAGAGTCCTCCCGAGCATCCATGGAAGAGGCCGTATGGGGGAAGTGGAGACAACAGAAAGGGACTGTGGCCAGGCTTGAAGTTGAAGAGAGGAGAAGCTGGCACTTGTGGGGCAGGAGATAGCTGGGGTACAGGAATGCGGCCATAGGTCCCTCCTTGCCCAGCCCCCCAGAGGCTGCATG
>CLocus_472_Sample_7_Locus_5426_Allele_1
TGCAGGAGGGAGGCTGCCAGGACTGCAGTCCCTGCCAGAGGAACCCAGAGCCTCGGGGCCCACCAGTCTCCACAGGACTGGTGTGAACTGGCGGCTCGCTCCAGGGAAGCAGGGACAGAGTCCTCCCGAGCATCCATGGAAGAGGCCGTATGGGGGAAGTGGAGACAACAGAAAGGGACTGTGGCCAGGCTTGAAGTTGAAGAGAGGAGAAGCTGGCACTTGTGGGGCAGGAGATAGCTGGGGTACAGGAATGCGGCCATAGGTCCCTCCTTGCCCAGCCCCCCAGAGGCTGCATG
>CLocus_472_Sample_8_Locus_1155_Allele_0
TGCAGGAGGGAGGCTGCCAGGACTGCAGTCCCTGCCAGAGGAACCCAGAGCCTCGGGGCCCACCAGTCTCCACAAGACTGGTGTGAACTGGCGGCTCGCTCCAGGGAAGCAGGGACAGAGTCCTCCCGAGCATCCATGGAAGAGGCCGTATGGGGGAAGTGGAGACAACAGAAAGGGACTGTGGCCAGGCTTGAAGTTGAAGAGAGGAGAAGCTGGCACTTGTGGGGCAGGAGATAGCTGGGGTACAGGAATGCGGCCATAGGTCCCTCCTTGCCCAGCCCCCCAGAGGCTGCATG
>CLocus_472_Sample_8_Locus_1155_Allele_1
TGCAGGAGGGAGGCTGCCAGGACTGCAGTCCCTGCCAGAGGAACCCAGAGCCTCGGGGCCCACCAGTCTCCACAGGACTGGTGTGAACTGGCGGCTCGCTCCAGGGAAGCAGGGACAGAGTCCTCCCGAGCATCCATGGAAGAGGCCGTATGGGGGAAGTGGAGACAACAGAAAGGGACTGTGGCCAGGCTTGAAGTTGAAGAGAGGAGAAGCTGGCACTTGTGGGGCAGGAGATAGCTGGGGTACAGGAATGCGGCCATAGGTCCCTCCTTGCCCAGCCCCCCAGAGGCTGCATG
>CLocus_472_Sample_16_Locus_232_Allele_0
TGCAGGAGGGAGGCTGCCAGGACTGCAGTCCCTGCCAGAGGAACCCAGAGCCTCGGGGCCCACCAGTCTCCACAGGACTGGTGTGAACTGGCGGCTCGCTCCAGGGAAGCAGGGACAGAGTCCTCCCGAGCATCCATGGAAGAGGCCGTATGGGGGAAGTGGAGACAACAGAAAGGGACTGTGGCCAGGCTTGAAGTTGAAGAGAGGAGAAGCTGGCACTTGTGGGGCAGGAGATAGCTGGGGTACAGGAATGCGGCCATAGGTCCCTCCTTGCCCAGCCCCCCAGAGGCTGCATG
>CLocus_472_Sample_2_Locus_5162_Allele_0
TGCAGGAGGGAGGCTGCCAGGACTGCAGTCCCTGCCAGAGGAACCCAGAGCCTCGGGGCCCACCAGTCTCCACAAGACTGGTGTGAACTGGCGGCTCGCTCCAGGGAAGCAGGGACAGAGTCCTCCCGAGCATCCATGGAAGAGGCCGTATGGGGGAAGTGGAGACAACAGAAAGGGACTGTGGCCAGGCTTGAAGTTGAAGAGAGGAGAAGCTGGCACTTGTGGGGCAGGAGATAGCTGGGGTACAGGAATGCGGCCATAGGTCCCTCCTTGCCCAGCCCCCCAGAGGCTGCATG
>CLocus_472_Sample_2_Locus_5162_Allele_1
TGCAGGAGGGAGGCTGCCAGGACTGCAGTCCCTGCCAGAGGAACCCAGAGCCTCGGGGCCCACCAGTCTCCACAGGACTGGTGTGAACTGGCGGCTCGCTCCAGGGAAGCAGGGACAGAGTCCTCCCGAGCATCCATGGAAGAGGCCGTATGGGGGAAGTGGAGACAACAGAAAGGGACTGTGGCCAGGCTTGAAGTTGAAGAGAGGAGAAGCTGGCACTTGTGGGGCAGGAGATAGCTGGGGTACAGGAATGCGGCCATAGGTCCCTCCTTGCCCAGCCCCCCAGAGGCTGCATG
>CLocus_472_Sample_3_Locus_6436_Allele_0
TGCAGGAGGGAGGCTGCCAGGACTGCAGTCCCTGCCAGAGGAACCCAGAGCCTCGGGGCCCACCAGTCTCCACAGGACTGGTGTGAACTGGCGGCTCGCTCCAGGGAAGCAGGGACAGAGTCCTCCCGAGCATCCATGGAAGAGGCCGTATGGGGGAAGTGGAGACAACAGAAAGGGACTGTGGCCAGGCTTGAAGTTGAAGAGAGGAGAAGCTGGCACTTGTGGGGCAGGAGATAGCTGGGGTACAGGAATGCGGCCATAGGTCCCTCCTTGCCCAGCCCCCCAGAGGCTGCATG
>CLocus_472_Sample_9_Locus_3185_Allele_0
TGCAGGAGGGAGGCTGCCAGGACTGCAGTCCCTGCCAGAGGAACCCAGAGCCTCGGGGCCCACCAGTCTCCACAGGACTGGTGTGAACTGGCGGCTCGCTCCAGGGAAGCAGGGACAGAGTCCTCCCGAGCATCCATGGAAGAGGCCGTATGGGGGAAGTGGAGACAACAGAAAGGGACTGTGGCCAGGCTTGAAGTTGAAGAGAGGAGAAGCTGGCACTTGTGGGGCAGGAGATAGCTGGGGTACAGGAATGCGGCCATAGGTCCCTCCTTGCCCAGCCCCCCAGAGGCTGCATG
>CLocus_472_Sample_19_Locus_3595_Allele_0
TGCAGGAGGGAGGCTGCCAGGACTGCAGTCCCTGCCAGAGGAACCCAGAGCCTCGGGGCCCACCAGTCTCCACAAGACTGGTGTGAACTGGCGGCTCGCTCCAGGGAAGCAGGGACAGAGTCCTCCCGAGCATCCATGGAAGAGGCCGTATGGGGGAAGTGGAGACAACAGAAAGGGACTGTGGCCAGGCTTGAAGTTGAAGAGAGGAGAAGCTGGCACTTGTGGGGCAGGAGATAGCTGGGGTACAGGAATGCGGCCATAGGTCCCTCCTTGCCCAGCCCCCCAGAGGCTGCATG
>CLocus_472_Sample_19_Locus_3595_Allele_1
TGCAGGAGGGAGGCTGCCAGGACTGCAGTCCCTGCCAGAGGAACCCAGAGCCTCGGGGCCCACCAGTCTCCACAGGACTGGTGTGAACTGGCGGCTCGCTCCAGGGAAGCAGGGACAGAGTCCTCCCGAGCATCCATGGAAGAGGCCGTATGGGGGAAGTGGAGACAACAGAAAGGGACTGTGGCCAGGCTTGAAGTTGAAGAGAGGAGAAGCTGGCACTTGTGGGGCAGGAGATAGCTGGGGTACAGGAATGCGGCCATAGGTCCCTCCTTGCCCAGCCCCCCAGAGGCTGCATG
>CLocus_472_Sample_1_Locus_540_Allele_0
TGCAGGAGGGAGGCTGCCAGGACTGCAGTCCCTGCCAGAGGAACCCAGAGCCTCGGGGCCCACCAGTCTCCACAGGACTGGTGTGAACTGGCGGCTCGCTCCAGGGAAGCAGGGACAGAGTCCTCCCGAGCATCCATGGAAGAGGCCGTATGGGGGAAGTGGAGACAACAGAAAGGGACTGTGGCCAGGCTTGAAGTTGAAGAGAGGAGAAGCTGGCACTTGTGGGGCAGGAGATAGCTGGGGTACAGGAATGCGGCCATAGGTCCCTCCTTGCCCAGCCCCCCAGAGGCTGCATG
>CLocus_472_Sample_11_Locus_155_Allele_0
TGCAGGAGGGAGGCTGCCAGGACTGCAGTCCCTGCCAGAGGAACCCAGAGCCTCGGGGCCCACCAGTCTCCACAGGACTGGTGTGAACTGGCGGCTCGCTCCAGGGAAGCAGGGACAGAGTCCTCCCGAGCATCCATGGAAGAGGCCGTATGGGGGAAGTGGAGACAACAGAAAGGGACTGTGGCCAGGCTTGAAGTTGAAGAGAGGAGAAGCTGGCACTTGTGGGGCAGGAGATAGCTGGGGTACAGGAATGCGGCCATAGGTCCCTCCTTGCCCAGCCCCCCAGAGGCTGCATG
>CLocus_472_Sample_21_Locus_948_Allele_0
TGCAGGAGGGAGGCTGCCAGGACTGCAGTCCCTGCCAGAGGAACCCAGAGCCTCGGGGCCCACCAGTCTCCACAGGACTGGTGTGAACTGGCGGCTCGCTCCAGGGAAGCAGGGACAGAGTCCTCCCGAGCATCCATGGAAGAGGCCGTATGGGGGAAGTGGAGACAACAGAAAGGGACTGTGGCCAGGCTTGAAGTTGAAGAGAGGAGAAGCTGGCACTTGTGGGGCAGGAGATAGCTGGGGTACAGGAATGCGGCCATAGGTCCCTCCTTGCCCAGCCCCCCAGAGGCTGCATG
>CLocus_472_Sample_13_Locus_7288_Allele_0
TGCAGGAGGGAGGCTGCCAGGACTGCAGTCCCTGCCAGAGGAACCCAGAGCCTCGGGGCCCACCAGTCTCCACAGGACTGGTGTGAACTGGCGGCTCGCTCCAGGGAAGCAGGGACAGAGTCCTCCCGAGCATCCATGGAAGAGGCCGTATGGGGGAAGTGGAGACAACAGAAAGGGACTGTGGCCAGGCTTGAAGTTGAAGAGAGGAGAAGCTGGCACTTGTGGGGCAGGAGATAGCTGGGGTACAGGAATGCGGCCATAGGTCCCTCCTTGCCCAGCCCCCCAGAGGCTGCATG
>CLocus_472_Sample_20_Locus_1488_Allele_0
TGCAGGAGGGAGGCTGCCAGGACTGCAGTCCCTGCCAGAGGAACCCAGAGCCTCGGGGCCCACCAGTCTCCACAGGACTGGTGTGAACTGGCGGCTCGCTCCAGGGAAGCAGGGACAGAGTCCTCCCGAGCATCCATGGAAGAGGCCGTATGGGGGAAGTGGAGACAACAGAAAGGGACTGTGGCCAGGCTTGAAGTTGAAGAGAGGAGAAGCTGGCACTTGTGGGGCAGGAGATAGCTGGGGTACAGGAATGCGGCCATAGGTCCCTCCTTGCCCAGCCCCCCAGAGGCTGCATG
>CLocus_472_Sample_5_Locus_4897_Allele_0
TGCAGGAGGGAGGCTGCCAGGACTGCAGTCCCTGCCAGAGGAACCCAGAGCCTCGGGGCCCACCAGTCTCCACAAGACTGGTGTGAACTGGCGGCTCGCTCCAGGGAAGCAGGGACAGAGTCCTCCCGAGCATCCATGGAAGAGGCCGTATGGGGGAAGTGGAGACAACAGAAAGGGACTGTGGCCAGGCTTGAAGTTGAAGAGAGGAGAAGCTGGCACTTGTGGGGCAGGAGATAGCTGGGGTACAGGAATGCGGCCATAGGTCCCTCCTTGCCCAGCCCCCCAGAGGCTGCATG
>CLocus_472_Sample_5_Locus_4897_Allele_1
TGCAGGAGGGAGGCTGCCAGGACTGCAGTCCCTGCCAGAGGAACCCAGAGCCTCGGGGCCCACCAGTCTCCACAGGACTGGTGTGAACTGGCGGCTCGCTCCAGGGAAGCAGGGACAGAGTCCTCCCGAGCATCCATGGAAGAGGCCGTATGGGGGAAGTGGAGACAACAGAAAGGGACTGTGGCCAGGCTTGAAGTTGAAGAGAGGAGAAGCTGGCACTTGTGGGGCAGGAGATAGCTGGGGTACAGGAATGCGGCCATAGGTCCCTCCTTGCCCAGCCCCCCAGAGGCTGCATG
>CLocus_472_Sample_4_Locus_1688_Allele_0
TGCAGGAGGGAGGCTGCCAGGACTGCAGTCCCTGCCAGAGGAACCCAGAGCCTCGGGGCCCACCAGTCTCCACAAGACTGGTGTGAACTGGCGGCTCGCTCCAGGGAAGCAGGGACAGAGTCCTCCCGAGCATCCATGGAAGAGGCCGTATGGGGGAAGTGGAGACAACAGAAAGGGACTGTGGCCAGGCTTGAAGTTGAAGAGAGGAGAAGCTGGCACTTGTGGGGCAGGAGATAGCTGGGGTACAGGAATGCGGCCATAGGTCCCTCCTTGCCCAGCCCCCCAGAGGCTGCATG
>CLocus_472_Sample_4_Locus_1688_Allele_1
TGCAGGAGGGAGGCTGCCAGGACTGCAGTCCCTGCCAGAGGAACCCAGAGCCTCGGGGCCCACCAGTCTCCACAGGACTGGTGTGAACTGGCGGCTCGCTCCAGGGAAGCAGGGACAGAGTCCTCCCGAGCATCCATGGAAGAGGCCGTATGGGGGAAGTGGAGACAACAGAAAGGGACTGTGGCCAGGCTTGAAGTTGAAGAGAGGAGAAGCTGGCACTTGTGGGGCAGGAGATAGCTGGGGTACAGGAATGCGGCCATAGGTCCCTCCTTGCCCAGCCCCCCAGAGGCTGCATG
>CLocus_472_Sample_15_Locus_4580_Allele_0
TGCAGGAGGGAGGCTGCCAGGACTGCAGTCCCTGCCAGAGGAACCCAGAGCCTCGGGGCCCACCAGTCTCCACAGGACTGGTGTGAACTGGCGGCTCGCTCCAGGGAAGCAGGGACAGAGTCCTCCCGAGCATCCATGGAAGAGGCCGTATGGGGGAAGTGGAGACAACAGAAAGGGACTGTGGCCAGGCTTGAAGTTGAAGAGAGGAGAAGCTGGCACTTGTGGGGCAGGAGATAGCTGGGGTACAGGAATGCGGCCATAGGTCCCTCCTTGCCCAGCCCCCCAGAGGCTGCATG
>CLocus_479_Sample_17_Locus_6217_Allele_0
TGCAGGTACAGAGGGACGGTTGTCCTGGGACACGTGCTCAGGGTCACAGGGCCCTAGGGGAGCTGCAGAAGCAGGTGAGGGGGTGCAGTGGGCCAGGTCTCTGACGGAGTGCACTGGACTCCCCCCAGCAAACAACAACTGCTTCCTATTTTGCCATGGGTACCTGTCAGGGCCAGCACCAAGGCCTCTCTGTCAGGGGGGATGGGACTCGGGGGGTCCCCTGCCTCGAACTGAAGGCTCCAGGCTGCCCTGCCTTCCTCAAGCTGTCCTCCAAGCCTGCCCGTTCCCCCAGCATG
>CLocus_479_Sample_18_Locus_6743_Allele_0
TGCAGGTACAGAGGGACGGTTGTCCTGGGACACGTGCTCAGGGTCACAGGGCCCTAGGGGAGCTGCAGAAGCAGGTGAGGGGGTGCAGTGGGCCAGGTCTCTGACGGAGTGCACTGGACTCCCCCCAGCAAACAACAACTGCTTCCTATTTTGCCATGGGTACCTGTCAGGGCCAGCACCAAGGCCTCTCTGTCAGGGGGGATGGGACTCGGGGGGTCCCCTGCCTCGAACTGAAGGCTCCAGGCTGCCCTGCCTTCCTCAAGCTGTCCTCCAAGCCTGCCCGTTCCCCCAGCATG
>CLocus_479_Sample_6_Locus_6857_Allele_0
TGCAGGTACAGAGGGACGGTTGTCCTGGGACACGTGCTCAGGGTCACAGGGCCCTAGGGGAGCTGCAGAAGCAGGTGAGGGGGTGCAGTGGGCCAGGTCTCTGACGGAGTGCACTGGACTCCCCCCAGCAAACAACAACTGCTTCCTATTTTGCCATGGGTACCTGTCAGGGCCAGCACCAAGGCCTCTCTGTCAGGGGGGATGGGACTCGGGGGGTCCCCTGCCTCGAACTGAAGGCTCCAGGCTGCCCTGCCTTCCTCAAGCTGTCCTCCAAGCCTGCCCGTTCCCCCAGCATG
>CLocus_479_Sample_7_Locus_3792_Allele_0
TGCAGGTACAGAGGGACGGTTGTCCTGGGACACGTGCTCAGGGTCACAGGGCCCTAGGGGAGCTGCAGAAGCAGGTGAGGGGGTGCAGTGGGCCAGGTCTCTGACGGAGTGCACTGGACTCCCCCCAGCAAACAACAACTGCTTCCTATTTTGCCATGGGTACCTGTCAGGGCCAGCACCAAGGCCTCTCTGTCAGGGGGGATGGGACTCGGGGGGTCCCCTGCCTCGAACTGAAGGCTCCAGGCTGCCCTGCCTTCCTCAAGCTGTCCTCCAAGCCTGCCCGTTCCCCCAGCATG
>CLocus_479_Sample_8_Locus_3930_Allele_0
TGCAGGTACAGAGGGACGGTTGTCCTGGGACACGTGCTCAGGGTCACAGGGCCCTAGGGGAGCTGCAGAAGCAGGTGAGGGGGTGCAGTGGGCCAGGTCTCTGACGGAGTGCACTGGACTCCCCCCAGCAAACAACAACTGCTTCCTATTTTGCCATGGGTACCTGTCAGGGCCAGCACCAAGGCCTCTCTGTCAGGGGGGATGGGACTCGGGGGGTCCCCTGCCTCGAACTGAAGGCTCCAGGCTGCCCTGCCTTCCTCAAGCTGTCCTCCAAGCCTGCCCGTTCCCCCAGCATG
>CLocus_479_Sample_16_Locus_242_Allele_0
TGCAGGTACAGAGGGACGGTTGTCCTGGGACACGTGCTCAGGGTCACAGGGCCCTAGGGGAGCTGCAGAAGCAGGTGAGGGGGTGCAGTGGGCCAGGTCTCTGACGGAGTGCACTGGACTCCCCCCAGCAAACAACAACTGCTTCCTATTTTGCCATGGGTACCTGTCAGGGCCAGCACCAAGGCCTCTCTGTCAGGGGGGATGGGACTCGGGGGGTCCCCTGCCTCGAACTGAAGGCTCCAGGCTGCCCTGCCTTCCTCAAGCTGTCCTCCAAGCCTGCCCGTTCCCCCAGCATG
>CLocus_479_Sample_2_Locus_4079_Allele_0
TGCAGGTACAGAGGGACGGTTGTCCTGGGACACGTGCTCAGGGTCACAGGGCCCTAGGGGAGCTGCAGAAGCAGGTGAGGGGGTGCAGTGGGCCAGGTCTCTGACGGAGTGCACTGGACTCCCCCCAGCAAACAACAACTGCTTCCTATTTTGCCATGGGTACCTGTCAGGGCCAGCACCAAGGCCTCTCTGTCAGGGGGGATGGGACTCGGGGGGTCCCCTGCCTCGAACTGAAGGCTCCAGGCTGCCCTGCCTTCCTCAAGCTGTCCTCCAAGCCTGCCCGTTCCCCCAGCATG
>CLocus_479_Sample_3_Locus_7624_Allele_0
TGCAGGTACAGAGGGACGGTTGTCCTGGGACACGTGCTCAGGGTCACAGGGCCCTAGGGGAGCTGCAGAAGCAGGTGAGGGGGTGCAGTGGGCCAGGTCTCTGACGGAGTGCACTGGACTCCCCCCAGCAAACAACAACTGCTTCCTATTTTGCCATGGGTACCTGTCAGGGCCAGCACCAAGGCCTCTCTGTCAGGGGGGATGGGACTCGGGGGGTCCCCTGCCTCGAACTGAAGGCTCCAGGCTGCCCTGCCTTCCTCAAGCTGTCCTCCAAGCCTGCCCGTTCCCCCAGCATG
>CLocus_479_Sample_9_Locus_3193_Allele_0
TGCAGGTACAGAGGGACGGTTGTCCTGGGACACGTGCTCAGGGTCACAGGGCCCTAGGGGAGCTGCAGAAGCAGGTGAGGGGGTGCAGTGGGCCAGGTCTCTGACGGAGTGCACTGGACTCCCCCCAGCAAACAACAACTGCTTCCTATTTTGCCATGGGTACCTGTCAGGGCCAGCACCAAGGCCTCTCTGTCAGGGGGGATGGGACTCGGGGGGTCCCCTGCCTCGAACTGAAGGCTCCAGGCTGCCCTGCCTTCCTCAAGCTGTCCTCCAAGCCTGCCCGTTCCCCCAGCATG
>CLocus_479_Sample_19_Locus_3949_Allele_0
TGCAGGTACAGAGGGACGGTTGTCCTGGGACACGTGCTCAGGGTCACAGGGCCCTAGGGGAGCTGCAGAAGCAGGTGAGGGGGTGCAGTGGGCCAGGTCTCTGACGGAGTGCACTGGACTCCCCCCAGCAAACAACAACTGCTTCCTATTTTGCCATGGGTACCTGTCAGGGCCAGCACCAAGGCCTCTCTGTCAGGGGGGATGGGACTCGGGGGGTCCCCTGCCTCGAACTGAAGGCTCCAGGCTGCCCTGCCTTCCTCAAGCTGTCCTCCAAGCCTGCCCGTTCCCCCAGCATG
>CLocus_479_Sample_1_Locus_547_Allele_0
TGCAGGTACAGAGGGACGGTTGTCCTGGGACACGTGCTCAGGGTCACAGGGCCCTAGGGGAGCTGCAGAAGCAGGTGAGGGGGTGCAGTGGGCCAGGTCTCTGACGGAGTGCACTGGACTCCCCCCAGCAAACAACAACTGCTTCCTATTTTGCCATGGGTACCTGTCAGGGCCAGCACCAAGGCCTCTCTGTCAGGGGGGATGGGACTCGGGGGGTCCCCTGCCTCGAACTGAAGGCTCCAGGCTGCCCTGCCTTCCTCAAGCTGTCCTCCAAGCCTGCCCGTTCCCCCAGCATG
>CLocus_479_Sample_10_Locus_1860_Allele_0
TGCAGGTACAGAGGGACGGTTGTCCTGGGACACGTGCTCAGGGTCACAGGGCCCTAGGGGAGCTGCAGAAGCAGGTGAGGGGGTGCAGTGGGCCAGGTCTCTGACGGAGTGCACTGGACTCCCCCCAGCAAACAACAACTGCTTCCTATTTTGCCATGGGTACCTGTCAGGGCCAGCACCAAGGCCTCTCTGTCAGGGGGGATGGGACTCGGGGGGTCCCCTGCCTCGAACTGAAGGCTCCAGGCTGCCCTGCCTTCCTCAAGCTGTCCTCCAAGCCTGCCCGTTCCCCCAGCATG
>CLocus_479_Sample_11_Locus_159_Allele_0
TGCAGGTACAGAGGGACGGTTGTCCTGGGACACGTGCTCAGGGTCACAGGGCCCTAGGGGAGCTGCAGAAGCAGGTGAGGGGGTGCAGTGGGCCAGGTCTCTGACGGAGTGCACTGGACTCCCCCCAGCAAACAACAACTGCTTCCTATTTTGCCATGGGTACCTGTCAGGGCCAGCACCAAGGCCTCTCTGTCAGGGGGGATGGGACTCGGGGGGTCCCCTGCCTCGAACTGAAGGCTCCAGGCTGCCCTGCCTTCCTCAAGCTGTCCTCCAAGCCTGCCCGTTCCCCCAGCATG
>CLocus_479_Sample_21_Locus_1521_Allele_0
TGCAGGTACAGAGGGACGGTTGTCCTGGGACACGTGCTCAGGGTCACAGGGCCCTAGGGGAGCTGCAGAAGCAGGTGAGGGGGTGCAGTGGGCCAGGTCTCTGACGGAGTGCACTGGACTCCCCCCAGCAAACAACAACTGCTTCCTATTTTGCCATGGGTACCTGTCAGGGCCAGCACCAAGGCCTCTCTGTCAGGGGGGATGGGACTCGGGGGGTCCCCTGCCTCGAACTGAAGGCTCCAGGCTGCCCTGCCTTCCTCAAGCTGTCCTCCAAGCCTGCCCGTTCCCCCAGCATG
>CLocus_479_Sample_13_Locus_138_Allele_0
TGCAGGTACAGAGGGACGGTTGTCCTGGGACACGTGCTCAGGGTCACAGGGCCCTAGGGGAGCTGCAGAAGCAGGTGAGGGGGTGCAGTGGGCCAGGTCTCTGACGGAGTGCACTGGACTCCCCCCAGCAAACAACAACTGCTTCCTATTTTGCCATGGGTACCTGTCAGGGCCAGCACCAAGGCCTCTCTGTCAGGGGGGATGGGACTCGGGGGGTCCCCTGCCTCGAACTGAAGGCTCCAGGCTGCCCTGCCTTCCTCAAGCTGTCCTCCAAGCCTGCCCGTTCCCCCAGCATG
>CLocus_479_Sample_20_Locus_871_Allele_0
TGCAGGTACAGAGGGACGGTTGTCCTGGGACACGTGCTCAGGGTCACAGGGCCCTAGGGGAGCTGCAGAAGCAGGTGAGGGGGTGCAGTGGGCCAGGTCTCTGACGGAGTGCACTGGACTCCCCCCAGCAAACAACAACTGCTTCCTATTTTGCCATGGGTACCTGTCAGGGCCAGCACCAAGGCCTCTCTGTCAGGGGGGATGGGACTCGGGGGGTCCCCTGCCTCGAACTGAAGGCTCCAGGCTGCCCTGCCTTCCTCAAGCTGTCCTCCAAGCCTGCCCGTTCCCCCAGCATG
>CLocus_479_Sample_5_Locus_6554_Allele_0
TGCAGGTACAGAGGGACGGTTGTCCTGGGACACGTGCTCAGGGTCACAGGGCCCTAGGGGAGCTGCAGAAGCAGGTGAGGGGGTGCAGTGGGCCAGGTCTCTGACGGAGTGCACTGGACTCCCCCCAGCAAACAACAACTGCTTCCTATTTTGCCATGGGTACCTGTCAGGGCCAGCACCAAGGCCTCTCTGTCAGGGGGGATGGGACTCGGGGGGTCCCCTGCCTCGAACTGAAGGCTCCAGGCTGCCCTGCCTTCCTCAAGCTGTCCTCCAAGCCTGCCCGTTCCCCCAGCATG
>CLocus_479_Sample_4_Locus_5175_Allele_0
TGCAGGTACAGAGGGACGGTTGTCCTGGGACACGTGCTCAGGGTCACAGGGCCCTAGGGGAGCTGCAGAAGCAGGTGAGGGGGTGCAGTGGGCCAGGTCTCTGACGGAGTGCACTGGACTCCCCCCAGCAAACAACAACTGCTTCCTATTTTGCCATGGGTACCTGTCAGGGCCAGCACCAAGGCCTCTCTGTCAGGGGGGATGGGACTCGGGGGGTCCCCTGCCTCGAACTGAAGGCTCCAGGCTGCCCTGCCTTCCTCAAGCTGTCCTCCAAGCCTGCCCGTTCCCCCAGCATG
>CLocus_479_Sample_15_Locus_329_Allele_0
TGCAGGTACAGAGGGACGGTTGTCCTGGGACACGTGCTCAGGGTCACAGGGCCCTAGGGGAGCTGCAGAAGCAGGTGAGGGGGTGCAGTGGGCCAGGTCTCTGACGGAGTGCACTGGACTCCCCCCAGCAAACAACAACTGCTTCCTATTTTGCCATGGGTACCTGTCAGGGCCAGCACCAAGGCCTCTCTGTCAGGGGGGATGGGACTCGGGGGGTCCCCTGCCTCGAACTGAAGGCTCCAGGCTGCCCTGCCTTCCTCAAGCTGTCCTCCAAGCCTGCCCGTTCCCCCAGCATG
>CLocus_479_Sample_15_Locus_329_Allele_1
TGCAGGTACAGAGGGACGGTTGTCCTGGGACACGTGCTCAGGGTCACAGGGCCCTAGGGGAGCTGCAGAAGCAGGTGAGGGGGTGCAGTGGGCCAGGTCTCTGACGGAGTGCACTGGACTCCCCCCAGCAAACAACAACTGCTTCCTATTTTGCCATGGGTACCTGTCAGGGCCAGCACCAAGGCCTCTCTGTCAGGGGGGATGGGACTCGGGGGGTCCCCTGCCTCGAACTGAAGGCTCCAGGCTGCCCTGCCTTCCTCAAGCTGTCCTCCACGCCTGCCCGTTCCCCCAGCATG
>CLocus_482_Sample_17_Locus_6224_Allele_0
TGCAGGTCCCTGGGTAGAGGGTGTGTCCCTGTCGCTTAGAGCACATGGGGGGCGGGTTTTGCAGCCAGCACTTGATTACCCAAAGTTGTTGGCTCTAAGGACTAGGAGGCACCACTTATTCTGAGAACCCTGTTGTGGGTGGCTGGATCTTCAGGCCCTTGATATGGGTGGATGAGGTCCCTGCTTAACGGGCAGGGTGGTGTCGAATGTTAAAAACCTGCAACTCCTCCGTGGCTGCTGCCATTGAAAATAGGCTTCAGGTGTATGCCCTGTCGTTTTATCCTAATGAAGGCATG
>CLocus_482_Sample_18_Locus_6749_Allele_0
TGCAGGTCCCTGGGTAGAGGGTGTGTCCCTGTCGCTTAGAGCACATGGGGGGCGGGTTTTGCAGCCAGCACTTGATTACCCAAAGTTGTTGGCTCTAAGGACTAGGAGGCACCACTTATTCTGAGAACCCTGTTGTGGGTGGCTGGATCTTCAGGCCCTTGATATGGGTGGATGAGGTCCCTGCTTAACGGGCAGGGTGGTGTCGAATGTTAAAAACCTGCAACTCCTCCGTGGCTGCTGCCATTGAAAATAGGCTTCAGGTGTATGCCCTGTCGTTTTATCCTAATGAAGGCATG
>CLocus_482_Sample_6_Locus_6861_Allele_0
TGCAGGTCCCTGGGTAGAGGGTGTGTCCCTGTCGCTTAGAGCACATGGGGGGCGGGTTTTGCAGCCAGCACTTGATTACCCAAAGTTGTTGGCTCTAAGGACTAGGAGGCACCACTTATTCTGAGAACCCTGTTGTGGGTGGCTGGATCTTCAGGCCCTTGATATGGGTGGATGAGGTCCCTGCTTAACGGGCAGGGTGGTGTCGAATGTTAAAAACCTGCAACTCCTCCGTGGCTGCTGCCATTGAAAATAGGCTTCAGGTGTATGCCCTGTCGTTTTATCCTAATGAAGGCATG
>CLocus_482_Sample_8_Locus_3466_Allele_0
TGCAGGTCCCTGGGTAGAGGGTGTGTCCCTGTCGCTTAGAGCACATGGGGGGCGGGTTTTGCAGCCAGCACTTGATTACCCAAAGTTGTTGGCTCTAAGGACTAGGAGGCACCACTTATTCTGAGAACCCTGTTGTGGGTGGCTGGATCTTCAGGCCCTTGATATGGGTGGATGAGGTCCCTGCTTAACGGGCAGGGTGGTGTCGAATGTTAAAAACCTGCAACTCCTCTGTGGCTGCTGCCATTGAAAATAGGCTTCAGGTGTATGCCCTGTCGTTTTATCCTAATGAAGGCATG
>CLocus_482_Sample_2_Locus_1615_Allele_0
TGCAGGTCCCTGGGTAGAGGGTGTGTCCCTGTCGCTTAGAGCACATGGGGGGCGGGTTTTGCAGCCAGCACTTGATTACCCAAAGTTGTTGGCTCTAAGGACTAGGAGGCACCACTTATTCTGAGAACCCTGTTGTGGGTGGCTGGATCTTCAGGCCCTTGATATGGGTGGATGAGGTCCCTGCTTAACGGGCAGGGTGGTGTCGAATGTTAAAAACCTGCAACTCCTCCGTGGCTGCTGCCATTGAAAATAGGCTTCAGGTGTATGCCCTGTCGTTTTATCCTAATGAAGGCATG
>CLocus_482_Sample_3_Locus_6915_Allele_0
TGCAGGTCCCTGGGTAGAGGGTGTGTCCCTGTCGCTTAGAGCACATGGGGGGCGGGTTTTGCAGCCAGCACTTGATTACCCAAAGTTGTTGGCTCTAAGGACTAGGAGGCACCACTTATTCTGAGAACCCTGTTGTGGGTGGCTGGATCTTCAGGCCCTTGATATGGGTGGATGAGGTCCCTGCTTAACGGGCAGGGTGGTGTCGAATGTTAAAAACCTGCAACTCCTCCGTGGCTGCTGCCATTGAAAATAGGCTTCAGGTGTATGCCCTGTCGTTTTATCCTAATGAAGGCATG
>CLocus_482_Sample_9_Locus_3198_Allele_0
TGCAGGTCCCTGGGTAGAGGGTGTGTCCCTGTCGCTTAGAGCACATGGGGGGCGGGTTTTGCAGCCAGCACTTGATTACCCAAAGTTGTTGGCTCTAAGGACTAGGAGGCACCACTTATTCTGAGAACCCTGTTGTGGGTGGCTGGATCTTCAGGCCCTTGATATGGGTGGATGAGGTCCCTGCTTAACGGGCAGGGTGGTGTCGAATGTTAAAAACCTGCAACTCCTCCGTGGCTGCTGCCATTGAAAATAGGCTTCAGGTGTATGCCCTGTCGTTTTATCCTAATGAAGGCATG
>CLocus_482_Sample_19_Locus_3952_Allele_0
TGCAGGTCCCTGGGTAGAGGGTGTGTCCCTGTCGCTTAGAGCACATGGGGGGCGGGTTTTGCAGCCAGCACTTGATTACCCAAAGTTGTTGGCTCTAAGGACTAGGAGGCACCACTTATTCTGAGAACCCTGTTGTGGGTGGCTGGATCTTCAGGCCCTTGATATGGGTGGATGAGGTCCCTGCTTAACGGGCAGGGTGGTGTCGAATGTTAAAAACCTGCAACTCCTCCGTGGCTGCTGCCATTGAAAATAGGCTTCAGGTGTATGCCCTGTCGTTTTATCCTAATGAAGGCATG
>CLocus_482_Sample_1_Locus_550_Allele_0
TGCAGGTCCCTGGGTAGAGGGTGTGTCCCTGTCGCTTAGAGCACATGGGGGGCGGGTTTTGCAGCCAGCACTTGATTACCCAAAGTTGTTGGCTCTAAGGACTAGGAGGCACCACTTATTCTGAGAACCCTGTTGTGGGTGGCTGGATCTTCAGGCCCTTGATATGGGTGGATGAGGTCCCTGCTTAACGGGCAGGGTGGTGTCGAATGTTAAAAACCTGCAACTCCTCCGTGGCTGCTGCCATTGAAAATAGGCTTCAGGTGTATGCCCTGTCGTTTTATCCTAATGAAGGCATG
>CLocus_482_Sample_11_Locus_164_Allele_0
TGCAGGTCCCTGGGTAGAGGGTGTGTCCCTGTCGCTTAGAGCACATGGGGGGCGGGTTTTGCAGCCAGCACTTGATTACCCAAAGTTGTTGGCTCTAAGGACTAGGAGGCACCACTTATTCTGAGAACCCTGTTGTGGGTGGCTGGATCTTCAGGCCCTTGATATGGGTGGATGAGGTCCCTGCTTAACGGGCAGGGTGGTGTCGAATGTTAAAAACCTGCAACTCCTCCGTGGCTGCTGCCATTGAAAATAGGCTTCAGGTGTATGCCCTGTCGTTTTATCCTAATGAAGGCATG
>CLocus_482_Sample_21_Locus_3283_Allele_0
TGCAGGTCCCTGGGTAGAGGGTGTGTCCCTGTCGCTTAGAGCACATGGGGGGCGGGTTTTGCAGCCAGCACTTGATTACCCAAAGTTGTTGGCTCTAAGGACTAGGAGGCACCACTTATTCTGAGAACCCTGTTGTGGGTGGCTGGATCTTCAGGCCCTTGATATGGGTGGATGAGGTCCCTGCTTAACGGGCAGGGTGGTGTCGAATGTTAAAAACCTGCAACTCCTCCGTGGCTGCTGCCATTGAAAATAGGCTTCAGGTGTATGCCCTGTCGTTTTATCCTAATGAAGGCATG
>CLocus_482_Sample_21_Locus_3283_Allele_1
TGCAGGTCCCTGGGTAGAGGGTGTGTCCCTGTCGCTTAGAGCACATGGGGGGCGGGTTTTGCAGCCAGCACTTGATTACCCAAAGTTGTTGGCTCTAAGGACTAGGAGGCACCACTTATTCTGAGAACCCTGTTGTGGGTGGCTGGATCTTCAGGCCCTTGATATGGGTGGATGAGGTCCCTGCTTAACGGGCAGGGTGGTGTCGAATGTTAAAAACCTGCAACTCCTCTGTGGCTGCTGCCATTGAAAATAGGCTTCAGGTGTATGCCCTGTCGTTTTATCCTAATGAAGGCATG
>CLocus_482_Sample_20_Locus_95_Allele_0
TGCAGGTCCCTGGGTAGAGGGTGTGTCCCTGTCGCTTAGAGCACATGGGGGGCGGGTTTTGCAGCCAGCACTTGATTACCCAAAGTTGTTGGCTCTAAGGACTAGGAGGCACCACTTATTCTGAGAACCCTGTTGTGGGTGGCTGGATCTTCAGGCCCTTGATATGGGTGGATGAGGTCCCTGCTTAACGGGCAGGGTGGTGTCGAATGTTAAAAACCTGCAACTCCTCCGTGGCTGCTGCCATTGAAAATAGGCTTCAGGTGTATGCCCTGTCGTTTTATCCTAATGAAGGCATG
>CLocus_482_Sample_15_Locus_3750_Allele_0
TGCAGGTCCCTGGGTAGAGGGTGTGTCCCTGTCGCTTAGAGCACATGGGGGGCGGGTTTTGCAGCCAGCACTTGATTACCCAAAGTTGTTGGCTCTAAGGACTAGGAGGCACCACTTATTCTGAGAACCCTGTTGTGGGTGGCTGGATCTTCAGGCCCTTGATATGGGTGGATGAGGTCCCTGCTTAACGGGCAGGGTGGTGTCGAATGTTAAAAACCTGCAACTCCTCCGTGGCTGCTGCCATTGAAAATAGGCTTCAGGTGTATGCCCTGTCGTTTTATCCTAATGAAGGCATG
>CLocus_486_Sample_17_Locus_6229_Allele_0
TGCAGGTCTCCCGCTCTTCTCGTTAAATAGAGTTTCTTTATGTACAACCAAATCTAATCCTAACTCCGCTCCTCTCTGGTCTTTTTTGTCTAAAGTGGCTCCCCTCGCTTCTGGTGAAATCCACGGGAAGAGGAAAGAAGTCCATGGTGGCAGAAGGCAGGTGGGCATCTGAGGGCAGCAGTCTTCAGGAATCTAGGCCCCTCCTGTCATTTTGCATTACCGTTCTTAGTGTGGCTTCTAAGTTTGCCTCATGGTTACAAGATGGTGGCTATAGCTCCAGCCATAATGTCTGCATG
>CLocus_486_Sample_18_Locus_6754_Allele_0
TGCAGGTCTCCCGCTCTTCTCGTTAAATAGAGTTTCTTTATGTACAACCAAATCTAATCCTAACTCCGCTCCTCTCTGGTCTTTTTTGTCTAAAGTGGCTCCCCTCGCTTCTGGTGAAATCCACGGGAAGAGGAAAGAAGTCCATGGTGGCAGAAGGCAGGTGGGCATCTGAGGGCAGCAGTCTTCAGGAATCTAGGCCCCTCCTGTCATTTTGCATTACCGTTCTTAGTGTGGCTTCTAAGTTTGCCTCATGGTTACAAGATGGTGGCTATAGCTCCAGCCATAATGTCTGCATG
>CLocus_486_Sample_6_Locus_6863_Allele_0
TGCAGGTCTCCCGCTCTTCTCGTTAAATAGAGTTTCTTTATGTACAACCAAATCTAATCCTAACTCCGCTCCTCTCTGGTCTTTTTTGTCTAAAGTGGCTCCCCTCGCTTCTGGTGAAATCCACGGGAAGAGGAAAGAAGTCCATGGTGGCAGAAGGCAGGTGGGCATCTGAGGGCAGCAGTCTTCAGGAATCTAGGCCCCTCCTGTCATTTTGCATTACCGTTCTTAGTGTGGCTTCTAAGTTTGCCTCATGGTTACAAGATGGTGGCTATAGCTCCAGCCATAATGTCTGCATG
>CLocus_486_Sample_7_Locus_3800_Allele_0
TGCAGGTCTCCCGCTCTTCTCGTTAAATAGAGTTTCTTTATGTACAACCAAATCTAATCCTAACTCCGCTCCTCTCTGGTCTTTTTTGTCTAAAGTGGCTCCCCTCGCTTCTGGTGAAATCCACGGGAAGAGGAAAGAAGTCCATGGTGGCAGAAGGCAGGTGGGCATCTGAGGGCAGCAGTCTTCAGGAATCTAGGCCCCTCCTGTCATTTTGCATTACCGTTCTTAGTGTGGCTTCTAAGTTTGCCTCATGGTTACAAGATGGTGGCTATAGCTCCAGCCATAATGTCTGCATG
>CLocus_486_Sample_8_Locus_3938_Allele_0
TGCAGGTCTCCCGCTCTTCTCGTTAAATAGAGTTTCTTTATGTACAACCAAATCTAATCCTAACTCCGCTCCTCTCTGGTCTTTTTTGTCTAAAGTGGCTCCCCTCGCTTCTGGTGAAATCCACGGGAAGAGGAAAGAAGTCCATGGTGGCAGAAGGCAGGTGGGCATCTGAGGGCAGCAGTCTTCAGGAATCTAGGCCCCTCCTGTCATTTTGCATTACCGTTCTTAGTGTGGCTTCTAAGTTTGCCTCATGGTTACAAGATGGTGGCTATAGCTCCAGCCATAATGTCTGCATG
>CLocus_486_Sample_16_Locus_249_Allele_0
TGCAGGTCTCCCGCTCTTCTCGTTAAATAGAGTTTCTTTATGTACAACCAAATCTAATCCTAACTCCGCTCCTCTCTGGTCTTTTTTGTCTAAAGTGGCTCCCCTCGCTTCTGGTGAAATCCACGGGAAGAGGAAAGAAGTCCATGGTGGCAGAAGGCAGGTGGGCATCTGAGGGCAGCAGTCTTCAGGAATCTAGGCCCCTCCTGTCATTTTGCATTACCGTTCTTAGTGTGGCTTCTAAGTTTGCCTCATGGTTACAAGATGGTGGCTATAGCTCCAGCCATAATGTCTGCATG
>CLocus_486_Sample_2_Locus_1238_Allele_0
TGCAGGTCTCCCGCTCTTCTCGTTAAATAGAGTTTCTTTATGTACAACCAAATCTAATCCTAACTCCGCTCCTCTCTGGTCTTTTTTGTCTAAAGTGGCTCCCCTCGCTTCTGGTGAAATCCACGGGAAGAGGAAAGAAGTCCATGGTGGCAGAAGGCAGGTGGGCATCTGAGGGCAGCAGTCTTCAGGAATCTAGGCCCCTCCTGTCATTTTGCATTACCGTTCTTAGTGTGGCTTCTAAGTTTGCCTCATGGTTACAAGATGGTGGCTATAGCTCCAGCCATAATGTCTGCATG
>CLocus_486_Sample_3_Locus_434_Allele_0
TGCAGGTCTCCCGCTCTTCTCGTTAAATAGAGTTTCTTTATGTACAACCAAATCTAATCCTAACTCCGCTCCTCTCTGGTCTTTTTTGTCTAAAGTGGCTCCCCTCGCTTCTGGTGAAATCCACGGGAAGAGGAAAGAAGTCCATGGTGGCAGAAGGCAGGTGGGCATCTGAGGGCAGCAGTCTTCAGGAATCTAGGCCCCTCCTGTCATTTTGCATTACCGTTCTTAGTGTGGCTTCTAAGTTTGCCTCATGGTTACAAGATGGTGGCTATAGCTCCAGCCATAATGTCTGCATG
>CLocus_486_Sample_9_Locus_3203_Allele_0
TGCAGGTCTCCCGCTCTTCTCGTTAAATAGAGTTTCTTTATGTACAACCAAATCTAATCCTAACTCCGCTCCTCTCTGGTCTTTTTTGTCTAAAGTGGCTCCCCTCGCTTCTGGTGAAATCCACGGGAAGAGGAAAGAAGTCCATGGTGGCAGAAGGCAGGTGGGCATCTGAGGGCAGCAGTCTTCAGGAATCTAGGCCCCTCCTGTCATTTTGCATTACCGTTCTTAGTGTGGCTTCTAAGTTTGCCTCATGGTTACAAGATGGTGGCTATAGCTCCAGCCATAATGTCTGCATG
>CLocus_486_Sample_19_Locus_3958_Allele_0
TGCAGGTCTCCCGCTCTTCTCGTTAAATAGAGTTTCTTTATGTACAACCAAATCTAATCCTAACTCCGCTCCTCTCTGGTCTTTTTTGTCTAAAGTGGCTCCCCTCGCTTCTGGTGAAATCCACGGGAAGAGGAAAGAAGTCCATGGTGGCAGAAGGCAGGTGGGCATCTGAGGGCAGCAGTCTTCAGGAATCTAGGCCCCTCCTGTCATTTTGCATTACCGTTCTTAGTGTGGCTTCTAAGTTTGCCTCATGGTTACAAGATGGTGGCTATAGCTCCAGCCATAATGTCTGCATG
>CLocus_486_Sample_1_Locus_554_Allele_0
TGCAGGTCTCCCGCTCTTCTCGTTAAATAGAGTTTCTTTATGTACAACCAAATCTAATCCTAACTCCGCTCCTCTCTGGTCTTTTTTGTCTAAAGTGGCTCCCCTCGCTTCTGGTGAAATCCACGGGAAGAGGAAAGAAGTCCATGGTGGCAGAAGGCAGGTGGGCATCTGAGGGCAGCAGTCTTCAGGAATCTAGGCCCCTCCTGTCATTTTGCATTACCGTTCTTAGTGTGGCTTCTAAGTTTGCCTCATGGTTACAAGATGGTGGCTATAGCTCCAGCCATAATGTCTGCATG
>CLocus_486_Sample_10_Locus_1535_Allele_0
TGCAGGTCTCCCGCTCTTCTCGTTAAATAGAGTTTCTTTATGTACAACCAAATCTAATCCTAACTCCGCTCCTCTCTGGTCTTTTTTGTCTAAAGTGGCTCCCCTCGCTTCTGGTGAAATCCACGGGAAGAGGAAAGAAGTCCATGGTGGCAGAAGGCAGGTGGGCATCTGAGGGCAGCAGTCTTCAGGAATCTAGGCCCCTCCTGTCATTTTGCATTACCGTTCTTAGTGTGGCTTCTAAGTTTGCCTCATGGTTACAAGATGGTGGCTATAGCTCCAGCCATAATGTCTGCATG
>CLocus_486_Sample_11_Locus_167_Allele_0
TGCAGGTCTCCCGCTCTTCTCGTTAAATAGAGTTTCTTTATGTACAACCAAATCTAATCCTAACTCCGCTCCTCTCTGGTCTTTTTTGTCTAAAGTGGCTCCCCTCGCTTCTGGTGAAATCCACGGGAAGAGGAAAGAAGTCCATGGTGGCAGAAGGCAGGTGGGCATCTGAGGGCAGCAGTCTTCAGGAATCTAGGCCCCTCCTGTCATTTTGCATTACCGTTCTTAGTGTGGCTTCTAAGTTTGCCTCATGGTTACAAGATGGTGGCTATAGCTCCAGCCATAATGTCTGCATG
>CLocus_486_Sample_21_Locus_1531_Allele_0
TGCAGGTCTCCCGCTCTTCTCGTTAAATAGAGTTTCTTTATGTACAACCAAATCTAATCCTAACTCCGCTCCTCTCTGGTCTTTTTTGTCTAAAGTGGCTCCCCTCGCTTCTGGTGAAATCCACGGGAAGAGGAAAGAAGTCCATGGTGGCAGAAGGCAGGTGGGCATCTGAGGGCAGCAGTCTTCAGGAATCTAGGCCCCTCCTGTCATTTTGCATTACCGTTCTTAGTGTGGCTTCTAAGTTTGCCTCATGGTTACAAGATGGTGGCTATAGCTCCAGCCATAATGTCTGCATG
>CLocus_486_Sample_13_Locus_2403_Allele_0
TGCAGGTCTCCCGCTCTTCTCGTTAAATAGAGTTTCTTTATGTACAACCAAATCTAATCCTAACTCCGCTCCTCTCTGGTCTTTTTTGTCTAAAGTGGCTCCCCTCGCTTCTGGTGAAATCCACAGGAAGAGGAAAGAAGTCCATGGTGGCAGAAGGCAGGTGGGCATCTGAGGGCAGCAGTCTTCAGGAATCTAGGCCCCTCCTGTCATTTTGCATTACCGTTCTTAGTGTGGCTTCTAAGTTTGCCTCATGGTTACAAGATGGTGGCTATAGCTCCAGCCATAATGTCTGCATG
>CLocus_486_Sample_13_Locus_2403_Allele_1
TGCAGGTCTCCCGCTCTTCTCGTTAAATAGAGTTTCTTTATGTACAACCAAATCTAATCCTAACTCCGCTCCTCTCTGGTCTTTTTTGTCTAAAGTGGCTCCCCTCGCTTCTGGTGAAATCCACGGGAAGAGGAAAGAAGTCCATGGTGGCAGAAGGCAGGTGGGCATCTGAGGGCAGCAGTCTTCAGGAATCTAGGCCCCTCCTGTCATTTTGCATTACCGTTCTTAGTGTGGCTTCTAAGTTTGCCTCATGGTTACAAGATGGTGGCTATAGCTCCAGCCATAATGTCTGCATG
>CLocus_486_Sample_5_Locus_6564_Allele_0
TGCAGGTCTCCCGCTCTTCTCGTTAAATAGAGTTTCTTTATGTACAACCAAATCTAATCCTAACTCCGCTCCTCTCTGGTCTTTTTTGTCTAAAGTGGCTCCCCTCGCTTCTGGTGAAATCCACGGGAAGAGGAAAGAAGTCCATGGTGGCAGAAGGCAGGTGGGCATCTGAGGGCAGCAGTCTTCAGGAATCTAGGCCCCTCCTGTCATTTTGCATTACCGTTCTTAGTGTGGCTTCTAAGTTTGCCTCATGGTTACAAGATGGTGGCTATAGCTCCAGCCATAATGTCTGCATG
>CLocus_486_Sample_4_Locus_3126_Allele_0
TGCAGGTCTCCCGCTCTTCTCGTTAAATAGAGTTTCTTTATGTACAACCAAATCTAATCCTAACTCCGCTCCTCTCTGGTCTTTTTTGTCTAAAGTGGCTCCCCTCGCTTCTGGTGAAATCCACGGGAAGAGGAAAGAAGTCCATGGTGGCAGAAGGCAGGTGGGCATCTGAGGGCAGCAGTCTTCAGGAATCTAGGCCCCTCCTGTCATTTTGCATTACCGTTCTTAGTGTGGCTTCTAAGTTTGCCTCATGGTTACAAGATGGTGGCTATAGCTCCAGCCATAATGTCTGCATG
>CLocus_486_Sample_15_Locus_3614_Allele_0
TGCAGGTCTCCCGCTCTTCTCGTTAAATAGAGTTTCTTTATGTACAACCAAATCTAATCCTAACTCCGCTCCTCTCTGGTCTTTTTTGTCTAAAGTGGCTCCCCTCGCTTCTGGTGAAATCCACGGGAAGAGGAAAGAAGTCCATGGTGGCAGAAGGCAGGTGGGCATCTGAGGGCAGCAGTCTTCAGGAATCTAGGCCCCTCCTGTCATTTTGCATTACCGTTCTTAGTGTGGCTTCTAAGTTTGCCTCATGGTTACAAGATGGTGGCTATAGCTCCAGCCATAATGTCTGCATG
>CLocus_491_Sample_17_Locus_6234_Allele_0
TGCAGGGAGAAAAGCCTCGCAAGTTAGGACTCGAAAACTGGAGGCCAGTAGATATTTGGGTTTCCTTTTAGTTTACCCCTAGGTGAGAATTTCTCTTTTCTGAGGATTGATTTAAATATAACCCTTCAGAGAAAATAATTGGAACATCAAATTATAATTACATGCTTACCACTGGGAATTTTAATAGTGTGGAAGTATAGAAAATAAAATGTAAAAGTCCTCTTTTGAGCCAAATTCCTTCATTCTCCTGCTATTTCACTCTTTTTTGGTATTTACAATTGACAGTAATATGCATG
>CLocus_491_Sample_18_Locus_6758_Allele_0
TGCAGGGAGAAAAGCCTCGCAAGTTAGGACTCGAAAACTGGAGGCCAGTAGATATTTGGGTTTCCTTTTAGTTTACCCCTAGGTGAGAATTTCTCTTTTCTGAGGATTGATTTAAATATAACCCTTCAGAGAAAATAATTGGAACATCAAATTATAATTACATGCTTACCACTGGGAATTTTAATAGTGTGGAAGTATAGAAAATAAAATGTAAAAGTCCTCTTTTGAGCCAAATTCCTTCATTCTCCTGCTATTTCACTCTTTTTTGGTATTTACAATTGACAGTAATATGCATG
>CLocus_491_Sample_6_Locus_6869_Allele_0
TGCAGGGAGAAAAGCCTCGCAAGTTAGGACTCGAAAACTGGAGGCCAGTAGATATTTGGGTTTCCTTTTAGTTTACCCCTAGGTGAGAATTTCTCTTTTCTGAGGATTGATTTAAATATAACCCTTCAGAGAAAATAATTGGAACATCAAATTATAATTACATGCTTACCACTGGGAATTTTAATAGTGTGGAAGTATAGAAAATAAAATGTAAAAGTCCTCTTTTGAGCCAAATTCCTTCATTCTCCTGCTATTTCACTCTTTTTTGGTATTTACAATTGACAGTAATATGCATG
>CLocus_491_Sample_7_Locus_3233_Allele_0
TGCAGGGAGAAAAGCCTCGCAAGTTAGGACTCGAAAACTGGAGGCCAGTAGATATTTGGGTTTCCTTTTAGTTTACCCCTAGGTGAGAATTTCTCTTTTCTGAGGATTGATTTAAATATAACCCTTCAGAGAAAATAATTGGAACATCAAATTATAATTACATGCTTACCACTGGGAATTTTAATAGTGTGGAAGTATAGAAAATAAAATGTAAAAGTCCTCTTTTGAGCCAAATTCCTTCATTCTCCTGCTATTTCACTCTTTTTTGGTATTTACAATTGACAGTAATATGCATG
>CLocus_491_Sample_7_Locus_3233_Allele_1
TGCAGGGAGAAAAGCCTCGCAAGTTAGGACTCGAAAACTGGAGGCCAGTAGATATTTGGGTTTCCTTTTAGTTTACCCCTAGGTGAGAATTTCTCTTTTCTGAGGATTGATTTAAATATAACCCTTCAGAGAAAATAATTGGAACATCAAGTTATAATTACATGCTTACCACTGGGAATTTTAATAGTGTGGAAGTATAGAAAATAAAATGTAAAAGTCCTCTTTTGAGCCAAATTCCTTCATTCTCCTGCTATTTCACTCTTTTTTGGTATTTACAATTGACAGTAATATGCATG
>CLocus_491_Sample_8_Locus_3941_Allele_0
TGCAGGGAGAAAAGCCTCGCAAGTTAGGACTCGAAAACTGGAGGCCAGTAGATATTTGGGTTTCCTTTTAGTTTACCCCTAGGTGAGAATTTCTCTTTTCTGAGGATTGATTTAAATATAACCCTTCAGAGAAAATAATTGGAACATCAAATTATAATTACATGCTTACCACTGGGAATTTTAATAGTGTGGAAGTATAGAAAATAAAATGTAAAAGTCCTCTTTTGAGCCAAATTCCTTCATTCTCCTGCTATTTCACTCTTTTTTGGTATTTACAATTGACAGTAATATGCATG
>CLocus_491_Sample_16_Locus_4954_Allele_0
TGCAGGGAGAAAAGCCTCGCAAGTTAGGACTCGAAAACTGGAGGCCAGTAGATATTTGGGTTTCCTTTTAGTTTACCCCTAGGTGAGAATTTCTCTTTTCTGAGGATTGATTTAAATATAACCCTTCAGAGAAAATAATTGGAACATCAAATTATAATTACATGCTTACCACTGGGAATTTTAATAGTGTGGAAGTATAGAAAATAAAATGTAAAAGTCCTCTTTTGAGCCAAATTCCTTCATTCTCCTGCTATTTCACTCTTTTTTGGTATTTACAATTGACAGTAATATGCATG
>CLocus_491_Sample_2_Locus_409_Allele_0
TGCAGGGAGAAAAGCCTCGCAAGTTAGGACTCGAAAACTGGAGGCCAGTAGATATTTGGGTTTCCTTTTAGTTTACCCCTAGGTGAGAATTTCTCTTTTCTGAGGATTGATTTAAATATAACCCTTCAGAGAAAATAATTGGAACATCAAATTATAATTACATGCTTACCACTGGGAATTTTAATAGTGTGGAAGTATAGAAAATAAAATGTAAAAGTCCTCTTTTGAGCCAAATTCCTTCATTCTCCTGCTATTTCACTCTTTTTTGGTATTTACAATTGACAGTAATATGCATG
>CLocus_491_Sample_3_Locus_637_Allele_0
TGCAGGGAGAAAAGCCTCGCAAGTTAGGACTCGAAAACTGGAGGCCAGTAGATATTTGGGTTTCCTTTTAGTTTACCCCTAGGTGAGAATTTCTCTTTTCTGAGGATTGATTTAAATATAACCCTTCAGAGAAAATAATTGGAACATCAAATTATAATTACATGCTTACCACTGGGAATTTTAATAGTGTGGAAGTATAGAAAATAAAATGTAAAAGTCCTCTTTTGAGCCAAATTCCTTCATTCTCCTGCTATTTCACTCTTTTTTGGTATTTACAATTGACAGTAATATGCATG
>CLocus_491_Sample_9_Locus_3209_Allele_0
TGCAGGGAGAAAAGCCTCGCAAGTTAGGACTCGAAAACTGGAGGCCAGTAGATATTTGGGTTTCCTTTTAGTTTACCCCTAGGTGAGAATTTCTCTTTTCTGAGGATTGATTTAAATATAACCCTTCAGAGAAAATAATTGGAACATCAAATTATAATTACATGCTTACCACTGGGAATTTTAATAGTGTGGAAGTATAGAAAATAAAATGTAAAAGTCCTCTTTTGAGCCAAATTCCTTCATTCTCCTGCTATTTCACTCTTTTTTGGTATTTACAATTGACAGTAATATGCATG
>CLocus_491_Sample_19_Locus_3962_Allele_0
TGCAGGGAGAAAAGCCTCGCAAGTTAGGACTCGAAAACTGGAGGCCAGTAGATATTTGGGTTTCCTTTTAGTTTACCCCTAGGTGAGAATTTCTCTTTTCTGAGGATTGATTTAAATATAACCCTTCAGAGAAAATAATTGGAACATCAAATTATAATTACATGCTTACCACTGGGAATTTTAATAGTGTGGAAGTATAGAAAATAAAATGTAAAAGTCCTCTTTTGAGCCAAATTCCTTCATTCTCCTGCTATTTCACTCTTTTTTGGTATTTACAATTGACAGTAATATGCATG
>CLocus_491_Sample_1_Locus_559_Allele_0
TGCAGGGAGAAAAGCCTCGCAAGTTAGGACTCGAAAACTGGAGGCCAGTAGATATTTGGGTTTCCTTTTAGTTTACCCCTAGGTGAGAATTTCTCTTTTCTGAGGATTGATTTAAATATAACCCTTCAGAGAAAATAATTGGAACATCAAATTATAATTACATGCTTACCACTGGGAATTTTAATAGTGTGGAAGTATAGAAAATAAAATGTAAAAGTCCTCTTTTGAGCCAAATTCCTTCATTCTCCTGCTATTTCACTCTTTTTTGGTATTTACAATTGACAGTAATATGCATG
>CLocus_491_Sample_11_Locus_170_Allele_0
TGCAGGGAGAAAAGCCTCGCAAGTTAGGACTCGAAAACTGGAGGCCAGTAGATATTTGGGTTTCCTTTTAGTTTACCCCTAGGTGAGAATTTCTCTTTTCTGAGGATTGATTTAAATATAACCCTTCAGAGAAAATAATTGGAACATCAAATTATAATTACATGCTTACCACTGGGAATTTTAATAGTGTGGAAGTATAGAAAATAAAATGTAAAAGTCCTCTTTTGAGCCAAATTCCTTCATTCTCCTGCTATTTCACTCTTTTTTGGTATTTACAATTGACAGTAATATGCATG
>CLocus_491_Sample_21_Locus_1535_Allele_0
TGCAGGGAGAAAAGCCTCGCAAGTTAGGACTCGAAAACTGGAGGCCAGTAGATATTTGGGTTTCCTTTTAGTTTACCCCTAGGTGAGAATTTCTCTTTTCTGAGGATTGATTTAAATATAACCCTTCAGAGAAAATAATTGGAACATCAAATTATAATTACATGCTTACCACTGGGAATTTTAATAGTGTGGAAGTATAGAAAATAAAATGTAAAAGTCCTCTTTTGAGCCAAATTCCTTCATTCTCCTGCTATTTCACTCTTTTTTGGTATTTACAATTGACAGTAATATGCATG
>CLocus_491_Sample_13_Locus_2896_Allele_0
TGCAGGGAGAAAAGCCTCGCAAGTTAGGACTCGAAAACTGGAGGCCAGTAGATATTTGGGTTTCCTTTTAGTTTACCCCTAGGTGAGAATTTCTCTTTTCTGAGGATTGATTTAAATATAACCCTTCAGAGAAAATAATTGGAACATCAAATTATAATTACATGCTTACCACTGGGAATTTTAATAGTGTGGAAGTATAGAAAATAAAATGTAAAAGTCCTCTTTTGAGCCAAATTCCTTCATTCTCCTGCTATTTCACTCTTTTTTGGTATTTACAATTGACAGTAATATGCATG
>CLocus_491_Sample_13_Locus_2896_Allele_1
TGCAGGGAGAAAAGCCTCGCAAGTTAGGACTCGAAAACTGGAGGCCAGTAGATATTTGGGTTTCCTTTTAGTTTACCCCTAGGTGAGAATTTCTCTTTTCTGAGGATTGATTTAAATATAACCCTTCAGAGAAAATAATTGGAACATCAAGTTATAATTACATGCTTACCACTGGGAATTTTAATAGTGTGGAAGTATAGAAAATAAAATGTAAAAGTCCTCTTTTGAGCCAAATTCCTTCATTCTCCTGCTATTTCACTCTTTTTTGGTATTTACAATTGACAGTAATATGCATG
>CLocus_491_Sample_20_Locus_500_Allele_0
TGCAGGGAGAAAAGCCTCGCAAGTTAGGACTCGAAAACTGGAGGCCAGTAGATATTTGGGTTTCCTTTTAGTTTACCCCTAGGTGAGAATTTCTCTTTTCTGAGGATTGATTTAAATATAACCCTTCAGAGAAAATAATTGGAACATCAAATTATAATTACATGCTTACCACTGGGAATTTTAATAGTGTGGAAGTATAGAAAATAAAATGTAAAAGTCCTCTTTTGAGCCAAATTCCTTCATTCTCCTGCTATTTCACTCTTTTTTGGTATTTACAATTGACAGTAATATGCATG
>CLocus_491_Sample_5_Locus_6567_Allele_0
TGCAGGGAGAAAAGCCTCGCAAGTTAGGACTCGAAAACTGGAGGCCAGTAGATATTTGGGTTTCCTTTTAGTTTACCCCTAGGTGAGAATTTCTCTTTTCTGAGGATTGATTTAAATATAACCCTTCAGAGAAAATAATTGGAACATCAAATTATAATTACATGCTTACCACTGGGAATTTTAATAGTGTGGAAGTATAGAAAATAAAATGTAAAAGTCCTCTTTTGAGCCAAATTCCTTCATTCTCCTGCTATTTCACTCTTTTTTGGTATTTACAATTGACAGTAATATGCATG
>CLocus_491_Sample_4_Locus_110_Allele_0
TGCAGGGAGAAAAGCCTCGCAAGTTAGGACTCGAAAACTGGAGGCCAGTAGATATTTGGGTTTCCTTTTAGTTTACCCCTAGGTGAGAATTTCTCTTTTCTGAGGATTGATTTAAATATAACCCTTCAGAGAAAATAATTGGAACATCAAATTATAATTACATGCTTACCACTGGGAATTTTAATAGTGTGGAAGTATAGAAAATAAAATGTAAAAGTCCTCTTTTGAGCCAAATTCCTTCATTCTCCTGCTATTTCACTCTTTTTTGGTATTTACAATTGACAGTAATATGCATG
>CLocus_491_Sample_15_Locus_3294_Allele_0
TGCAGGGAGAAAAGCCTCGCAAGTTAGGACTCGAAAACTGGAGGCCAGTAGATATTTGGGTTTCCTTTTAGTTTACCCCTAGGTGAGAATTTCTCTTTTCTGAGGATTGATTTAAATATAACCCTTCAGAGAAAATAATTGGAACATCAAATTATAATTACATGCTTACCACTGGGAATTTTAATAGTGTGGAAGTATAGAAAATAAAATGTAAAAGTCCTCTTTTGAGCCAAATTCCTTCATTCTCCTGCTATTTCACTCTTTTTTGGTATTTACAATTGACAGTAATATGCATG
>CLocus_497_Sample_17_Locus_1664_Allele_0
TGCAGGGCGCGGACGGAGAGCCAGGGCCTCGGGGCCAGCAGGGCCTTTTCGGGCAGAAAGGTGACGAAGGCCCACGAGGCTTCCCGGGTCCCCCCGGGCCTGTGGGGCTGCAGGTAAGGGTGCAGTTTTCACGGCGGCCAGGGAGGACCATGTAAAACCTGGAAAATACTGATAAACTGTAAGAAAGAAAGCAAGGGTGACTTCTAGAGATCCTCCCCATTTCCTTTCCAGACCCTCGGAGTGTGCGTGTAAACACACATGCCATTTTATCTGGTTTTTACAAAATGCGAAGCATG
>CLocus_497_Sample_18_Locus_6768_Allele_0
TGCAGGGCGCGGACGGAGAGCCAGGGCCTCGGGGCCAGCAGGGCCTTTTCGGGCAGAAAGGTGACGAAGGCCCACGAGGCTTCCCGGGTCCCCCCGGGCCTGTGGGGCTGCAGGTAAGGGTGCAGTTTTCACGGCGGCCAGGGAGGACCATGTAAAACCTGGAAAATACTGATAAACTGTAAGAAAGAAAGCAAGGGTGACTTCTAGAGATCCTCCCCATTTCCTTTCCAGACCCTCGGAGTGTGCGTGTAAACACACATGCCATTTTATCTGGTTTTTACAAAATGCGAAGCATG
>CLocus_497_Sample_6_Locus_6880_Allele_0
TGCAGGGCGCGGACGGAGAGCCAGGGCCTCGGGGCCAGCAGGGCCTTTTCGGGCAGAAAGGTGACGAAGGCCCACGAGGCTTCCCGGGTCCCCCCGGGCCTGTGGGGCTGCAGGTAAGGGTGCAGTTTTCACGGCGGCCAGGGAGGACCATGTAAAACCTGGAAAATACTGATAAACTGTAAGAAAGAAAGCAAGGGTGACTTCTAGAGATCCTCCCCATTTCCTTTCCAGACCCTCGGAGTGTGCGTGTAAACACACATGCCATTTTATCTGGTTTTTACAAAATGCGAAGCATG
>CLocus_497_Sample_7_Locus_3813_Allele_0
TGCAGGGCGCGGACGGAGAGCCAGGGCCTCGGGGCCAGCAGGGCCTTTTCGGGCAGAAAGGTGACGAAGGCCCACGAGGCTTCCCGGGTCCCCCCGGGCCTGTGGGGCTGCAGGTAAGGGTGCAGTTTTCACGGCGGCCAGGGAGGACCATGTAAAACCTGGAAAATACTGATAAACTGTAAGAAAGAAAGCAAGGGTGACTTCTAGAGATCCTCCCCATTTCCTTTCCAGACCCTCGGAGTGTGCGTGTAAACACACATGCCATTTTATCTGGTTTTTACAAAATGCGAAGCATG
>CLocus_497_Sample_8_Locus_3949_Allele_0
TGCAGGGCGCGGACGGAGAGCCAGGGCCTCGGGGCCAGCAGGGCCTTTTCGGGCAGAAAGGTGACGAAGGCCCACGAGGCTTCCCGGGTCCCCCCGGGCCTGTGGGGCTGCAGGTAAGGGTGCAGTTTTCACGGCGGCCAGGGAGGACCATGTAAAACCTGGAAAATACTGATAAACTGTAAGAAAGAAAGCAAGGGTGACTTCTAGAGATCCTCCCCATTTCCTTTCCAGACCCTCGGAGTGTGCGTGTAAACACACATGCCATTTTATCTGGTTTTTACAAAATGCGAAGCATG
>CLocus_497_Sample_8_Locus_3949_Allele_1
TGCAGGGTGCGGACGGAGAGCCAGGGCCTCGGGGCCAGCAGGGCCTTTTCGGGCAGAAAGGTGACGAAGGCCCACGAGGCTTCCCGGGTCCCCCCGGGCCTGTGGGGCTGCAGGTAAGGGTGCAGTTTTCACGGCGGCCAGGGAGGACCATGTAAAACCTGGAAAATACTGATAAACTGTAAGAAAGAAAGCAAGGGTGACTTCTAGAGATCCTCCCCATTTCCTTTCCAGACCCTCGGAGTGTGCGTGTAAACACACATGCCATTTTATCTGGTTTTTACAAAATGCGAAGCATG
>CLocus_497_Sample_16_Locus_4966_Allele_0
TGCAGGGCGCGGACGGAGAGCCAGGGCCTCGGGGCCAGCAGGGCCTTTTCGGGCAGAAAGGTGACGAAGGCCCACGAGGCTTCCCGGGTCCCCCCGGGCCTGTGGGGCTGCAGGTAAGGGTGCAGTTTTCACGGCGGCCAGGGAGGACCATGTAAAACCTGGAAAATACTGATAAACTGTAAGAAAGAAAGCAAGGGTGACTTCTAGAGATCCTCCCCATTTCCTTTCCAGACCCTCGGAGTGTGCGTGTAAACACACATGCCATTTTATCTGGTTTTTACAAAATGCGAAGCATG
>CLocus_497_Sample_2_Locus_4522_Allele_0
TGCAGGGCGCGGACGGAGAGCCAGGGCCTCGGGGCCAGCAGGGCCTTTTCGGGCAGAAAGGTGACGAAGGCCCACGAGGCTTCCCGGGTCCCCCCGGGCCTGTGGGGCTGCAGGTAAGGGTGCAGTTTTCACGGCGGCCAGGGAGGACCATGTAAAACCTGGAAAATACTGATAAACTGTAAGAAAGAAAGCAAGGGTGACTTCTAGAGATCCTCCCCATTTCCTTTCCAGACCCTCGGAGTGTGCGTGTAAACACACATGCCATTTTATCTGGTTTTTACAAAATGCGAAGCATG
>CLocus_497_Sample_3_Locus_8340_Allele_0
TGCAGGGCGCGGACGGAGAGCCAGGGCCTCGGGGCCAGCAGGGCCTTTTCGGGCAGAAAGGTGACGAAGGCCCACGAGGCTTCCCGGGTCCCCCCGGGCCTGTGGGGCTGCAGGTAAGGGTGCAGTTTTCACGGCGGCCAGGGAGGACCATGTAAAACCTGGAAAATACTGATAAACTGTAAGAAAGAAAGCAAGGGTGACTTCTAGAGATCCTCCCCATTTCCTTTCCAGACCCTCGGAGTGTGCGTGTAAACACACATGCCATTTTATCTGGTTTTTACAAAATGCGAAGCATG
>CLocus_497_Sample_9_Locus_3218_Allele_0
TGCAGGGCGCGGACGGAGAGCCAGGGCCTCGGGGCCAGCAGGGCCTTTTCGGGCAGAAAGGTGACGAAGGCCCACGAGGCTTCCCGGGTCCCCCCGGGCCTGTGGGGCTGCAGGTAAGGGTGCAGTTTTCACGGCGGCCAGGGAGGACCATGTAAAACCTGGAAAATACTGATAAACTGTAAGAAAGAAAGCAAGGGTGACTTCTAGAGATCCTCCCCATTTCCTTTCCAGACCCTCGGAGTGTGCGTGTAAACACACATGCCATTTTATCTGGTTTTTACAAAATGCGAAGCATG
>CLocus_497_Sample_19_Locus_3968_Allele_0
TGCAGGGCGCGGACGGAGAGCCAGGGCCTCGGGGCCAGCAGGGCCTTTTCGGGCAGAAAGGTGACGAAGGCCCACGAGGCTTCCCGGGTCCCCCCGGGCCTGTGGGGCTGCAGGTAAGGGTGCAGTTTTCACGGCGGCCAGGGAGGACCATGTAAAACCTGGAAAATACTGATAAACTGTAAGAAAGAAAGCAAGGGTGACTTCTAGAGATCCTCCCCATTTCCTTTCCAGACCCTCGGAGTGTGCGTGTAAACACACATGCCATTTTATCTGGTTTTTACAAAATGCGAAGCATG
>CLocus_497_Sample_1_Locus_565_Allele_0
TGCAGGGCGCGGACGGAGAGCCAGGGCCTCGGGGCCAGCAGGGCCTTTTCGGGCAGAAAGGTGACGAAGGCCCACGAGGCTTCCCGGGTCCCCCCGGGCCTGTGGGGCTGCAGGTAAGGGTGCAGTTTTCACGGCGGCCAGGGAGGACCATGTAAAACCTGGAAAATACTGATAAACTGTAAGAAAGAAAGCAAGGGTGACTTCTAGAGATCCTCCCCATTTCCTTTCCAGACCCTCGGAGTGTGCGTGTAAACACACATGCCATTTTATCTGGTTTTTACAAAATGCGAAGCATG
>CLocus_497_Sample_21_Locus_1542_Allele_0
TGCAGGGCGCGGACGGAGAGCCAGGGCCTCGGGGCCAGCAGGGCCTTTTCGGGCAGAAAGGTGACGAAGGCCCACGAGGCTTCCCGGGTCCCCCCGGGCCTGTGGGGCTGCAGGTAAGGGTGCAGTTTTCACGGCGGCCAGGGAGGACCATGTAAAACCTGGAAAATACTGATAAACTGTAAGAAAGAAAGCAAGGGTGACTTCTAGAGATCCTCCCCATTTCCTTTCCAGACCCTCGGAGTGTGCGTGTAAACACACATGCCATTTTATCTGGTTTTTACAAAATGCGAAGCATG
>CLocus_497_Sample_13_Locus_3822_Allele_0
TGCAGGGCGCGGACGGAGAGCCAGGGCCTCGGGGCCAGCAGGGCCTTTTCGGGCAGAAAGGTGACGAAGGCCCACGAGGCTTCCCGGGTCCCCCCGGGCCTGTGGGGCTGCAGGTAAGGGTGCAGTTTTCACGGCGGCCAGGGAGGACCATGTAAAACCTGGAAAATACTGATAAACTGTAAGAAAGAAAGCAAGGGTGACTTCTAGAGATCCTCCCCATTTCCTTTCCAGACCCTCGGAGTGTGCGTGTAAACACACATGCCATTTTATCTGGTTTTTACAAAATGCGAAGCATG
>CLocus_497_Sample_5_Locus_388_Allele_0
TGCAGGGTGCGGACGGAGAGCCAGGGCCTCGGGGCCAGCAGGGCCTTTTCGGGCAGAAAGGTGACGAAGGCCCACGAGGCTTCCCGGGTCCCCCCGGGCCTGTGGGGCTGCAGGTAAGGGTGCAGTTTTCACGGCGGCCAGGGAGGACCATGTAAAACCTGGAAAATACTGATAAACTGTAAGAAAGAAAGCAAGGGTGACTTCTAGAGATCCTCCCCATTTCCTTTCCAGACCCTCGGAGTGTGCGTGTAAACACACATGCCATTTTATCTGGTTTTTACAAAATGCGAAGCATG
>CLocus_497_Sample_4_Locus_3080_Allele_0
TGCAGGGCGCGGACGGAGAGCCAGGGCCTCGGGGCCAGCAGGGCCTTTTCGGGCAGAAAGGTGACGAAGGCCCACGAGGCTTCCCGGGTCCCCCCGGGCCTGTGGGGCTGCAGGTAAGGGTGCAGTTTTCACGGCGGCCAGGGAGGACCATGTAAAACCTGGAAAATACTGATAAACTGTAAGAAAGAAAGCAAGGGTGACTTCTAGAGATCCTCCCCATTTCCTTTCCAGACCCTCGGAGTGTGCGTGTAAACACACATGCCATTTTATCTGGTTTTTACAAAATGCGAAGCATG
>CLocus_497_Sample_15_Locus_8709_Allele_0
TGCAGGGCGCGGACGGAGAGCCAGGGCCTCGGGGCCAGCAGGGCCTTTTCGGGCAGAAAGGTGACGAAGGCCCACGAGGCTTCCCGGGTCCCCCCGGGCCTGTGGGGCTGCAGGTAAGGGTGCAGTTTTCACGGCGGCCAGGGAGGACCATGTAAAACCTGGAAAATACTGATAAACTGTAAGAAAGAAAGCAAGGGTGACTTCTAGAGATCCTCCCCATTTCCTTTCCAGACCCTCGGAGTGTGCGTGTAAACACACATGCCATTTTATCTGGTTTTTACAAAATGCGAAGCATG
>CLocus_498_Sample_17_Locus_1668_Allele_0
TGCAGGCTAGAAGTCTGGAGACCTATTATACCCCTAATGTAGGGGAGTCCCTGGGTGGCACAAATGGTTAAACACTTGACTACTAGACAAAATGTTGGTGGGTCAAACTCACCCAGAGGCACCTCAAAAGAAAGGCTTGGTGATCTGCGGACTCAACTCACCTGCAACTAACAATAACAACAAAGTGGGAGAGTGAAAATATGTCTCTGATCATGCCAGCTAAAAACATAATTTTCCTGTTGGCCTTTACTAGCAGGTATAAAAAAATAAGCAAATGATAGATCAATACCTGCATG
>CLocus_498_Sample_18_Locus_5414_Allele_0
TGCAGGCTAGAAGTCTGGAGACCTATTATACCCCTAATGTAGGGGAGTCCCTGGGTGGCACAAATGGTTAAACACTTGACTACTAGACAAAATGTTGGTGGGTCAAACTCACCCAGAGGCACCTCAAAAGAAAGGCTTGGTGATCTGCGGACTCAACTCACCTGCAACTAACAATAACAACAAAGTGGGAGAGTGAAAATATGTCTCTGATCATGCCAGCTAAAAACATAATTTTCCTGTTGGCCTTTACTAGCAGGTATAAAAAAATAAGCAAATGATAGATCAATACCTGCATG
>CLocus_498_Sample_6_Locus_6883_Allele_0
TGCAGGCTAGAAGTCTGGAGACCTATTATACCCCTAATGTAGGGGAGTCCCTGGGTGGCACAAATGGTTAAACACTTGACTACTAGACAAAATGTTGGTGGGTCAAACTCACCCAGAGGCACCTCAAAAGAAAGGCTTGGTGATCTGCGGACTCAACTCACCTGCAACTAACAATAACAACAAAGTGGGAGAGTGAAAATATGTCTCTGATCATGCCAGCTAAAAACATAATTTTCCTGTTGGCCTTTACTAGCAGGTATAAAAAAATAAGCAAATGATAGATCAATACCTGCATG
>CLocus_498_Sample_7_Locus_3816_Allele_0
TGCAGGCTAGAAGTCTGGAGACCTATTATACCCCTAATGTAGGGGAGTCCCTGGGTGGCACAAATGGTTAAACACTTGACTACTAGACAAAATGTTGGTGGGTCAAACTCACCCAGAGGCACCTCAAAAGAAAGGCTTGGTGATCTGCGGACTCAACTCACCTGCAACTAACAATAACAACAAAGTGGGAGAGTGAAAATATGTCTCTGATCATGCCAGCTAAAAACATAATTTTCCTGTTGGCCTTTACTAGCAGGTATAAAAAAATAAGCAAATGATAGATCAATACCTGCATG
>CLocus_498_Sample_8_Locus_3952_Allele_0
TGCAGGCTAGAAGTCTGGAGACCTATTATACCCCTAATGTAGGGGAGTCCCTGGGTGGCACAAATGGTTAAACACTTGACTACTAGACAAAATGTTGGTGGGTCAAACTCACCCAGAGGCACCTCAAAAGAAAGGCTTGGTGATCTGCGGACTCAACTCACCTGCAACTAACAATAACAACAAAGTGGGAGAGTGAAAATATGTCTCTGATCATGCCAGCTAAAAACATAATTTTCCTGTTGGCCTTTACTAGCAGGTATAAAAAAATAAGCAAATGATAGATCAATACCTGCATG
>CLocus_498_Sample_16_Locus_4968_Allele_0
TGCAGGCTAGAAGTCTGGAGACCTATTATACCCCTAATGTAGGGGAGTCCCTGGGTGGCACAAATGGTTAAACACTTGACTACTAGACAAAATGTTGGTGGGTCAAACTCACCCAGAGGCACCTCAAAAGAAAGGCTTGGTGATCTGCGGACTCAACTCACCTGCAACTAACAATAACAACAAAGTGGGAGAGTGAAAATATGTCTCTGATCATGCCAGCTAAAAACATAATTTTCCTGTTGGCCTTTACTAGCAGGTATAAAAAAATAAGCAAATGATAGATCAATACCTGCATG
>CLocus_498_Sample_2_Locus_5613_Allele_0
TGCAGGCTAGAAGTCTGGAGACCTATTATACCCCTAATGTAGGGGAGTCCCTGGGTGGCACAAATGGTTAAACACTTGACTACTAGACAAAATGTTGGTGGGTCAAACTCACCCAGAGGCACCTCAAAAGAAAGGCTTGGTGATCTGCGGACTCAACTCACCTGCAACTAACAATAACAACAAAGTGGGAGAGTGAAAATATGTCTCTGATCATGCCAGCTAAAAACATAATTTTCCTGTTGGCCTTTACTAGCAGGTATAAAAAAATAAGCAAATGATAGATCAATACCTGCATG
>CLocus_498_Sample_9_Locus_3221_Allele_0
TGCAGGCTAGAAGTCTGGAGACCTATTATACCCCTAATGTAGGGGAGTCCCTGGGTGGCACAAATGGTTAAACACTTGACTACTAGACAAAATGTTGGTGGGTCAAACTCACCCAGAGGCACCTCAAAAGAAAGGCTTGGTGATCTGCGGACTCAACTCACCTGCAACTAACAATAACAACAAAGTGGGAGAGTGAAAATATGTCTCTGATCATGCCAGCTAAAAACATAATTTTCCTGTTGGCCTTTACTAGCAGGTATAAAAAAATAAGCAAATGATAGATCAATACCTGCATG
>CLocus_498_Sample_19_Locus_3972_Allele_0
TGCAGGCTAGAAGTCTGGAGACCTATTATACCCCTAATGTAGGGGAGTCCCTGGGTGGCACAAATGGTTAAACACTTGACTACTAGACAAAATGTTGGTGGGTCAAACTCACCCAGAGGCACCTCAAAAGAAAGGCTTGGTGATCTGCGGACTCAACTCACCTGCAACTAACAATAACAACAAAGTGGGAGAGTGAAAATATGTCTCTGATCATGCCAGCTAAAAACATAATTTTCCTGTTGGCCTTTACTAGCAGGTATAAAAAAATAAGCAAATGATAGATCAATACCTGCATG
>CLocus_498_Sample_1_Locus_566_Allele_0
TGCAGGCTAGAAGTCTGGAGACCTATTATACCCCTAATGTAGGGGAGTCCCTGGGTGGCACAAATGGTTAAACACTTGACTACTAGACAAAATGTTGGTGGGTCAAACTCACCCAGAGGCACCTCAAAAGAAAGGCTTGGTGATCTGCGGACTCAACTCACCTGCAACTAACAATAACAACAAAGTGGGAGAGTGAAAATATGTCTCTGATCATGCCAGCTAAAAACATAATTTTCCTGTTGGCCTTTACTAGCAGGTATAAAAAAATAAGCAAATGATAGATCAATACCTGCATG
>CLocus_498_Sample_11_Locus_183_Allele_0
TGCAGGCTAGAAGTCTGGAGACCTATTATACCCCTAATGTAGGGGAGTCCCTGGGTGGCACAAATGGTTAAACACTTGACTACTAGACAAAATGTTGGTGGGTCAAACTCACCCAGAGGCACCTCAAAAGAAAGGCTTGGTGATCTGCGGACTCAACTCACCTGCAACTAACAATAACAACAAAGTGGGAGAGTGAAAATATGTCTCTGATCATGCCAGCTAAAAACATAATTTTCCTGTTGGCCTTTACTAGCAGGTATAAAAAAATAAGCAAATGATAGATCAATACCTGCATG
>CLocus_498_Sample_11_Locus_183_Allele_1
TGCAGGCTAGAAGTCTGGAGACCTATTATACCGCTAATGTAGGGGAGTCCCTGGGTGGCACAAATGGTTAAACACTTGACTACTAGACAAAATGTTGGTGGGTCAAACTCACCCAGAGGCACCTCAAAAGAAAGGCTTGGTGATCTGCGGACTCAACTCACCTGCAACTAACAATAACAACAAAGTGGGAGAGTGAAAATATGTCTCTGATCATGCCAGCTAAAAACATAATTTTCCTGTTGGCCTTTACTAGCAGGTATAAAAAAATAAGCAAATGATAGATCAATACCTGCATG
>CLocus_498_Sample_21_Locus_1545_Allele_0
TGCAGGCTAGAAGTCTGGAGACCTATTATACCCCTAATGTAGGGGAGTCCCTGGGTGGCACAAATGGTTAAACACTTGACTACTAGACAAAATGTTGGTGGGTCAAACTCACCCAGAGGCACCTCAAAAGAAAGGCTTGGTGATCTGCGGACTCAACTCACCTGCAACTAACAATAACAACAAAGTGGGAGAGTGAAAATATGTCTCTGATCATGCCAGCTAAAAACATAATTTTCCTGTTGGCCTTTACTAGCAGGTATAAAAAAATAAGCAAATGATAGATCAATACCTGCATG
>CLocus_498_Sample_13_Locus_4393_Allele_0
TGCAGGCTAGAAGTCTGGAGACCTATTATACCGCTAATGTAGGGGAGTCCCTGGGTGGCACAAATGGTTAAACACTTGACTACTAGACAAAATGTTGGTGGGTCAAACTCACCCAGAGGCACCTCAAAAGAAAGGCTTGGTGATCTGCGGACTCAACTCACCTGCAACTAACAATAACAACAAAGTGGGAGAGTGAAAATATGTCTCTGATCATGCCAGCTAAAAACATAATTTTCCTGTTGGCCTTTACTAGCAGGTATAAAAAAATAAGCAAATGATAGATCAATACCTGCATG
>CLocus_498_Sample_5_Locus_6576_Allele_0
TGCAGGCTAGAAGTCTGGAGACCTATTATACCCCTAATGTAGGGGAGTCCCTGGGTGGCACAAATGGTTAAACACTTGACTACTAGACAAAATGTTGGTGGGTCAAACTCACCCAGAGGCACCTCAAAAGAAAGGCTTGGTGATCTGCGGACTCAACTCACCTGCAACTAACAATAACAACAAAGTGGGAGAGTGAAAATATGTCTCTGATCATGCCAGCTAAAAACATAATTTTCCTGTTGGCCTTTACTAGCAGGTATAAAAAAATAAGCAAATGATAGATCAATACCTGCATG
>CLocus_498_Sample_4_Locus_1103_Allele_0
TGCAGGCTAGAAGTCTGGAGACCTATTATACCCCTAATGTAGGGGAGTCCCTGGGTGGCACAAATGGTTAAACACTTGACTACTAGACAAAATGTTGGTGGGTCAAACTCACCCAGAGGCACCTCAAAAGAAAGGCTTGGTGATCTGCGGACTCAACTCACCTGCAACTAACAATAACAACAAAGTGGGAGAGTGAAAATATGTCTCTGATCATGCCAGCTAAAAACATAATTTTCCTGTTGGCCTTTACTAGCAGGTATAAAAAAATAAGCAAATGATAGATCAATACCTGCATG
>CLocus_498_Sample_15_Locus_6869_Allele_0
TGCAGGCTAGAAGTCTGGAGACCTATTATACCCCTAATGTAGGGGAGTCCCTGGGTGGCACAAATGGTTAAACACTTGACTACTAGACAAAATGTTGGTGGGTCAAACTCACCCAGAGGCACCTCAAAAGAAAGGCTTGGTGATCTGCGGACTCAACTCACCTGCAACTAACAATAACAACAAAGTGGGAGAGTGAAAATATGTCTCTGATCATGCCAGCTAAAAACATAATTTTCCTGTTGGCCTTTACTAGCAGGTATAAAAAAATAAGCAAATGATAGATCAATACCTGCATG
>CLocus_499_Sample_17_Locus_3534_Allele_0
TGCAGGCAGGTTGCTGACCCACTTCCTCCCTTCTGACCATGGTGCCAAGTAGGCCAGGATGCTCTAGTAACCCTCTACCCCCACTAGGGGTGCCGACCCTGCCAGAGGCCAAAGGTACTTGCAGAGATGCAAAGTGCAGCCGGGGGCGCACAGGGATGCTGTGTAGAGGAGTACGCGGCAGGATTTCCAAGGATGGCTCCCGGCCTGACATTCCATCTGCTGAGAAACACGATTCCGTCTCATAGATGGTCTGCAGCATCTCCACAAGCCCCTGGGCCTTGGGCACCAGCAGCATG
>CLocus_499_Sample_17_Locus_3534_Allele_1
TGCAGGCAGGTTGCTGACCCACTTCCTCCCTTCTGACCATGGTGCCAAGTAGGCCAGGATGCTCTAGTAACCCTCTACCCCCACTAGGGGTGCCGACCCTGCCAGAGGCCAAAGGTACTTGCAGAGATGCAAAGTGCAGCCGGGGGCGCACAGGGATGCTGTGTAGAGGAGTACGCGGCAGGATTTCCAAGGATGGCTCCCGGCCTGACATTCCATCTGCTGAGAAACACGATTCCGTCTCATAGATGGTCTGCAGCATCTCCACGAGCCCCTGGGCCTTGGGCACCAGCAGCATG
>CLocus_499_Sample_18_Locus_4892_Allele_0
TGCAGGCAGGTTGCTGACCCACTTCCTCCCTTCTGACCATGGTGCCAAGTAGGCCAGGATGCTCTAGTAACCCTCTACCCCCACTAGGGGTGCCGACCCTGCCAGAGGCCAAAGGTACTTGCAGAGATGCAAAGTGCAGCCGGGGGCGCACAGGGATGCTGTGTAGAGGAGTACGCGGCAGGATTTCCAAGGATGGCTCCCGGCCTGACATTCCATCTGCTGAGAAACACGATTCCGTCTCATAGATGGTCTGCAGCATCTCCACAAGCCCCTGGGCCTTGGGCACCAGCAGCATG
>CLocus_499_Sample_18_Locus_4892_Allele_1
TGCAGGCAGGTTGCTGACCCACTTCCTCCCTTCTGACCATGGTGCCAAGTAGGCCAGGATGCTCTAGTAACCCTCTACCCCCACTAGGGGTGCCGACCCTGCCAGAGGCCAAAGGTACTTGCAGAGATGCAAAGTGCAGCCGGGGGCGCACAGGGATGCTGTGTAGAGGAGTACGCGGCAGGATTTCCAAGGATGGCTCCCGGCCTGACATTCCATCTGCTGAGAAACACGATTCCGTCTCATAGATGGTCTGCAGCATCTCCACGAGCCCCTGGGCCTTGGGCACCAGCAGCATG
>CLocus_499_Sample_6_Locus_6884_Allele_0
TGCAGGCAGGTTGCTGACCCACTTCCTCCCTTCTGACCATGGTGCCAAGTAGGCCAGGATGCTCTAGTAACCCTCTACCCCCACTAGGGGTGCCGACCCTGCCAGAGGCCAAAGGTACTTGCAGAGATGCAAAGTGCAGCCGGGGGCGCACAGGGATGCTGTGTAGAGGAGTACGCGGCAGGATTTCCAAGGATGGCTCCCGGCCTGACATTCCATCTGCTGAGAAACACGATTCCGTCTCATAGATGGTCTGCAGCATCTCCACGAGCCCCTGGGCCTTGGGCACCAGCAGCATG
>CLocus_499_Sample_7_Locus_3818_Allele_0
TGCAGGCAGGTTGCTGACCCACTTCCTCCCTTCTGACCATGGTGCCAAGTAGGCCAGGATGCTCTAGTAACCCTCTACCCCCACTAGGGGTGCCGACCCTGCCAGAGGCCAAAGGTACTTGCAGAGATGCAAAGTGCAGCCGGGGGCGCACAGGGATGCTGTGTAGAGGAGTACGCGGCAGGATTTCCAAGGATGGCTCCCGGCCTGACATTCCATCTGCTGAGAAACACGATTCCGTCTCATAGATGGTCTGCAGCATCTCCACGAGCCCCTGGGCCTTGGGCACCAGCAGCATG
>CLocus_499_Sample_8_Locus_3954_Allele_0
TGCAGGCAGGTTGCTGACCCACTTCCTCCCTTCTGACCATGGTGCCAAGTAGGCCAGGATGCTCTAGTAACCCTCTACCCCCACTAGGGGTGCCGACCCTGCCAGAGGCCAAAGGTACTTGCAGAGATGCAAAGTGCAGCCGGGGGCGCACAGGGATGCTGTGTAGAGGAGTACGCGGCAGGATTTCCAAGGATGGCTCCCGGCCTGACATTCCATCTGCTGAGAAACACGATTCCGTCTCATAGATGGTCTGCAGCATCTCCACGAGCCCCTGGGCCTTGGGCACCAGCAGCATG
>CLocus_499_Sample_16_Locus_4970_Allele_0
TGCAGGCAGGTTGCTGACCCACTTCCTCCCTTCTGACCATGGTGCCAAGTAGGCCAGGATGCTCTAGTAACCCTCTACCCCCACTAGGGGTGCCGACCCTGCCAGAGGCCAAAGGTACTTGCAGAGATGCAAAGTGCAGCCGGGGGCGCACAGGGATGCTGTGTAGAGGAGTACGCGGCAGGATTTCCAAGGATGGCTCCCGGCCTGACATTCCATCTGCTGAGAAACACGATTCCGTCTCATAGATGGTCTGCAGCATCTCCACGAGCCCCTGGGCCTTGGGCACCAGCAGCATG
>CLocus_499_Sample_2_Locus_1587_Allele_0
TGCAGGCAGGTTGCTGACCCACTTCCTCCCTTCTGACCATGGTGCCAAGTAGGCCAGGATGCTCTAGTAACCCTCTACCCCCACTAGGGGTGCCGACCCTGCCAGAGGCCAAAGGTACTTGCAGAGATGCAAAGTGCAGCCGGGGGCGCACAGGGATGCTGTGTAGAGGAGTACGCGGCAGGATTTCCAAGGATGGCTCCCGGCCTGACATTCCATCTGCTGAGAAACACGATTCCGTCTCATAGATGGTCTGCAGCATCTCCACGAGCCCCTGGGCCTTGGGCACCAGCAGCATG
>CLocus_499_Sample_3_Locus_6880_Allele_0
TGCAGGCAGGTTGCTGACCCACTTCCTCCCTTCTGACCATGGTGCCAAGTAGGCCAGGATGCTCTAGTAACCCTCTACCCCCACTAGGGGTGCCGACCCTGCCAGAGGCCAAAGGTACTTGCAGAGATGCAAAGTGCAGCCGGGGGCGCACAGGGATGCTGTGTAGAGGAGTACGCGGCAGGATTTCCAAGGATGGCTCCCGGCCTGACATTCCATCTGCTGAGAAACACGATTCCGTCTCATAGATGGTCTGCAGCATCTCCACGAGCCCCTGGGCCTTGGGCACCAGCAGCATG
>CLocus_499_Sample_9_Locus_3224_Allele_0
TGCAGGCAGGTTGCTGACCCACTTCCTCCCTTCTGACCATGGTGCCAAGTAGGCCAGGATGCTCTAGTAACCCTCTACCCCCACTAGGGGTGCCGACCCTGCCAGAGGCCAAAGGTACTTGCAGAGATGCAAAGTGCAGCCGGGGGCGCACAGGGATGCTGTGTAGAGGAGTACGCGGCAGGATTTCCAAGGATGGCTCCCGGCCTGACATTCCATCTGCTGAGAAACACGATTCCGTCTCATAGATGGTCTGCAGCATCTCCACGAGCCCCTGGGCCTTGGGCACCAGCAGCATG
>CLocus_499_Sample_19_Locus_3974_Allele_0
TGCAGGCAGGTTGCTGACCCACTTCCTCCCTTCTGACCATGGTGCCAAGTAGGCCAGGATGCTCTAGTAACCCTCTACCCCCACTAGGGGTGCCGACCCTGCCAGAGGCCAAAGGTACTTGCAGAGATGCAAAGTGCAGCCGGGGGCGCACAGGGATGCTGTGTAGAGGAGTACGCGGCAGGATTTCCAAGGATGGCTCCCGGCCTGACATTCCATCTGCTGAGAAACACGATTCCGTCTCATAGATGGTCTGCAGCATCTCCACGAGCCCCTGGGCCTTGGGCACCAGCAGCATG
>CLocus_499_Sample_1_Locus_567_Allele_0
TGCAGGCAGGTTGCTGACCCACTTCCTCCCTTCTGACCATGGTGCCAAGTAGGCCAGGATGCTCTAGTAACCCTCTACCCCCACTAGGGGTGCCGACCCTGCCAGAGGCCAAAGGTACTTGCAGAGATGCAAAGTGCAGCCGGGGGCGCACAGGGATGCTGTGTAGAGGAGTACGCGGCAGGATTTCCAAGGATGGCTCCCGGCCTGACATTCCATCTGCTGAGAAACACGATTCCGTCTCATAGATGGTCTGCAGCATCTCCACGAGCCCCTGGGCCTTGGGCACCAGCAGCATG
>CLocus_499_Sample_11_Locus_185_Allele_0
TGCAGGCAGGTTGCTGACCCACTTCCTCCCTTCTGACCATGGTGCCAAGTAGGCCAGGATGCTCTAGTAACCCTCTACCCCCACTAGGGGTGCCGACCCTGCCAGAGGCCAAAGGTACTTGCAGAGATGCAAAGTGCAGCCGGGGGCGCACAGGGATGCTGTGTAGAGGAGTACGCGGCAGGATTTCCAAGGATGGCTCCCGGCCTGACATTCCATCTGCTGAGAAACACGATTCCGTCTCATAGATGGTCTGCAGCATCTCCACGAGCCCCTGGGCCTTGGGCACCAGCAGCATG
>CLocus_499_Sample_21_Locus_1547_Allele_0
TGCAGGCAGGTTGCTGACCCACTTCCTCCCTTCTGACCATGGTGCCAAGTAGGCCAGGATGCTCTAGTAACCCTCTACCCCCACTAGGGGTGCCGACCCTGCCAGAGGCCAAAGGTACTTGCAGAGATGCAAAGTGCAGCCGGGGGCGCACAGGGATGCTGTGTAGAGGAGTACGCGGCAGGATTTCCAAGGATGGCTCCCGGCCTGACATTCCATCTGCTGAGAAACACGATTCCGTCTCATAGATGGTCTGCAGCATCTCCACGAGCCCCTGGGCCTTGGGCACCAGCAGCATG
>CLocus_499_Sample_13_Locus_4598_Allele_0
TGCAGGCAGGTTGCTGACCCACTTCCTCCCTTCTGACCATGGTGCCAAGTAGGCCAGGATGCTCTAGTAACCCTCTACCCCCACTAGGGGTGCCGACCCTGCCAGAGGCCAAAGGTACTTGCAGAGATGCAAAGTGCAGCCGGGGGCGCACAGGGATGCTGTGTAGAGGAGTACGCGGCAGGATTTCCAAGGATGGCTCCCGGCCTGACATTCCATCTGCTGAGAAACACGATTCCGTCTCATAGATGGTCTGCAGCATCTCCACGAGCCCCTGGGCCTTGGGCACCAGCAGCATG
>CLocus_499_Sample_5_Locus_1700_Allele_0
TGCAGGCAGGTTGCTGACCCACTTCCTCCCTTCTGACCATGGTGCCAAGTAGGCCAGGATGCTCTAGTAACCCTCTACCCCCACTAGGGGTGCCGACCCTGCCAGAGGCCAAAGGTACTTGCAGAGATGCAAAGTGCAGCCGGGGGCGCACAGGGATGCTGTGTAGAGGAGTACGCGGCAGGATTTCCAAGGATGGCTCCCGGCCTGACATTCCATCTGCTGAGAAACACGATTCCGTCTCATAGATGGTCTGCAGCATCTCCACAAGCCCCTGGGCCTTGGGCACCAGCAGCATG
>CLocus_499_Sample_5_Locus_1700_Allele_1
TGCAGGCAGGTTGCTGACCCACTTCCTCCCTTCTGACCATGGTGCCAAGTAGGCCAGGATGCTCTAGTAACCCTCTACCCCCACTAGGGGTGCCGACCCTGCCAGAGGCCAAAGGTACTTGCAGAGATGCAAAGTGCAGCCGGGGGCGCACAGGGATGCTGTGTAGAGGAGTACGCGGCAGGATTTCCAAGGATGGCTCCCGGCCTGACATTCCATCTGCTGAGAAACACGATTCCGTCTCATAGATGGTCTGCAGCATCTCCACGAGCCCCTGGGCCTTGGGCACCAGCAGCATG
>CLocus_499_Sample_4_Locus_87_Allele_0
TGCAGGCAGGTTGCTGACCCACTTCCTCCCTTCTGACCATGGTGCCAAGTAGGCCAGGATGCTCTAGTAACCCTCTACCCCCACTAGGGGTGCCGACCCTGCCAGAGGCCAAAGGTACTTGCAGAGATGCAAAGTGCAGCCGGGGGCGCACAGGGATGCTGTGTAGAGGAGTACGCGGCAGGATTTCCAAGGATGGCTCCCGGCCTGACATTCCATCTGCTGAGAAACACGATTCCGTCTCATAGATGGTCTGCAGCATCTCCACGAGCCCCTGGGCCTTGGGCACCAGCAGCATG
>CLocus_499_Sample_15_Locus_3717_Allele_0
TGCAGGCAGGTTGCTGACCCACTTCCTCCCTTCTGACCATGGTGCCAAGTAGGCCAGGATGCTCTAGTAACCCTCTACCCCCACTAGGGGTGCCGACCCTGCCAGAGGCCAAAGGTACTTGCAGAGATGCAAAGTGCAGCCGGGGGCGCACAGGGATGCTGTGTAGAGGAGTACGCGGCAGGATTTCCAAGGATGGCTCCCGGCCTGACATTCCATCTGCTGAGAAACACGATTCCGTCTCATAGATGGTCTGCAGCATCTCCACGAGCCCCTGGGCCTTGGGCACCAGCAGCATG
>CLocus_504_Sample_17_Locus_1675_Allele_0
TGCAGGAAAGTGCCACATATATCAGGCACTCTGCTAGAAAACTCCAATGACTTGTTTCATTTAAACCTGTTGACATCAAGTCGATTCCAACTCATAGCGACCCTATAGGACAGAGCAGAACTTCCCCATAAGGTTTCCAAGGAGTGCCGAAATGGATGCTTCTAAAGGTTAACTAGCTCAGTTTCAATCTTGTAACCATTAAGTAACAGAATTTAACTAAAAATGAAATATACTGATGCAAAATCTCTCTGTGACACCACATTGTTTTGGATTATTCTCTGGTTTTATTAAGCATG
>CLocus_504_Sample_18_Locus_5420_Allele_0
TGCAGGAAAGTGCCACATATATCAGGCACTCTGCTAGAAAACTCCAATGACTTGTTTCATTTAAACCTGTTGACATCAAGTCGATTCCAACTCATAGCGACCCTATAGGACAGAGCAGAACTTCCCCATAAGGTTTCCAAGGAGTGCCGAAATGGATGCTTCTAAAGGTTAACTAGCTCAGTTTCAATCTTGTAACCATTAAGTAACAGAATTTAACTAAAAATGAAATATACTGATGCAAAATCTCTCTGTGACACCACATTGTTTTGGATTATTCTCTGGTTTTATTAAGCATG
>CLocus_504_Sample_7_Locus_3823_Allele_0
TGCAGGAAAGTGCCACATATATCAGGCACTCTGCTAGAAAACTCCAATGACTTGTTTCATTTAAACCTGTTGACATCAAGTCGATTCCAACTCATAGCGACCCTATAGGACAGAGCAGAACTTCCCCATAAGGTTTCCAAGGAGTGCCGAAATGGATGCTTCTAAAGGTTAACTAGCTCAGTTTCAATCTTGTAACCATTAAGTAACAGAATTTAACTAAAAATGAAATATACTGATGCAAAATCTCTCTGTGACACCACATTGTTTTGGATTATTCTCTGGTTTTATTAAGCATG
>CLocus_504_Sample_8_Locus_6002_Allele_0
TGCAGGAAAGTGCCACATATATCAGGCACTCTGCTAGAAAACTCCAATGACTTGTTTCATTTAAACCTGTTGATATCAAGTCGATTCCAACTCATAGCGACCCTATAGGACAGAGCAGAACTTCCCCATAAGGTTTCCAAGGAGTGCCGAAATGGATGCTTCTAAAGGTTAACTAGCTCAGTTTCAATCTTGTAACCATTAAGTAACAGAATTTAACTAAAAATGAAATATACTGATGCAAAATCTCTCTGTGACACCACATTGTTTTGGATTATTCTCTGGTTTTATTAAGCATG
>CLocus_504_Sample_16_Locus_4974_Allele_0
TGCAGGAAAGTGCCACATATATCAGGCACTCTGCTAGAAAACTCCAATGACTTGTTTCATTTAAACCTGTTGACATCAAGTCGATTCCAACTCATAGCGACCCTATAGGACAGAGCAGAACTTCCCCATAAGGTTTCCAAGGAGTGCCGAAATGGATGCTTCTAAAGGTTAACTAGCTCAGTTTCAATCTTGTAACCATTAAGTAACAGAATTTAACTAAAAATGAAATATACTGATGCAAAATCTCTCTGTGACACCACATTGTTTTGGATTATTCTCTGGTTTTATTAAGCATG
>CLocus_504_Sample_2_Locus_284_Allele_0
TGCAGGAAAGTGCCACATATATCAGGCACTCTGCTAGAAAACTCCAATGACTTGTTTCATTTAAACCTGTTGACATCAAGTCGATTCCAACTCATAGCGACCCTATAGGACAGAGCAGAACTTCCCCATAAGGTTTCCAAGGAGTGCCGAAATGGATGCTTCTAAAGGTTAACTAGCTCAGTTTCAATCTTGTAACCATTAAGTAACAGAATTTAACTAAAAATGAAATATACTGATGCAAAATCTCTCTGTGACACCACATTGTTTTGGATTATTCTCTGGTTTTATTAAGCATG
>CLocus_504_Sample_3_Locus_518_Allele_0
TGCAGGAAAGTGCCACATATATCAGGCACTCTGCTAGAAAACTCCAATGACTTGTTTCATTTAAACCTGTTGACATCAAGTCGATTCCAACTCATAGCGACCCTATAGGACAGAGCAGAACTTCCCCATAAGGTTTCCAAGGAGTGCCGAAATGGATGCTTCTAAAGGTTAACTAGCTCAGTTTCAATCTTGTAACCATTAAGTAACAGAATTTAACTAAAAATGAAATATACTGATGCAAAATCTCTCTGTGACACCACATTGTTTTGGATTATTCTCTGGTTTTATTAAGCATG
>CLocus_504_Sample_9_Locus_3231_Allele_0
TGCAGGAAAGTGCCACATATATCAGGCACTCTGCTAGAAAACTCCAATGACTTGTTTCATTTAAACCTGTTGACATCAAGTCGATTCCAACTCATAGCGACCCTATAGGACAGAGCAGAACTTCCCCATAAGGTTTCCAAGGAGTGCCGAAATGGATGCTTCTAAAGGTTAACTAGCTCAGTTTCAATCTTGTAACCATTAAGTAACAGAATTTAACTAAAAATGAAATATACTGATGCAAAATCTCTCTGTGACACCACATTGTTTTGGATTATTCTCTGGTTTTATTAAGCATG
>CLocus_504_Sample_19_Locus_3980_Allele_0
TGCAGGAAAGTGCCACATATATCAGGCACTCTGCTAGAAAACTCCAATGACTTGTTTCATTTAAACCTGTTGACATCAAGTCGATTCCAACTCATAGCGACCCTATAGGACAGAGCAGAACTTCCCCATAAGGTTTCCAAGGAGTGCCGAAATGGATGCTTCTAAAGGTTAACTAGCTCAGTTTCAATCTTGTAACCATTAAGTAACAGAATTTAACTAAAAATGAAATATACTGATGCAAAATCTCTCTGTGACACCACATTGTTTTGGATTATTCTCTGGTTTTATTAAGCATG
>CLocus_504_Sample_1_Locus_572_Allele_0
TGCAGGAAAGTGCCACATATATCAGGCACTCTGCTAGAAAACTCCAATGACTTGTTTCATTTAAACCTGTTGACATCAAGTCGATTCCAACTCATAGCGACCCTATAGGACAGAGCAGAACTTCCCCATAAGGTTTCCAAGGAGTGCCGAAATGGATGCTTCTAAAGGTTAACTAGCTCAGTTTCAATCTTGTAACCATTAAGTAACAGAATTTAACTAAAAATGAAATATACTGATGCAAAATCTCTCTGTGACACCACATTGTTTTGGATTATTCTCTGGTTTTATTAAGCATG
>CLocus_504_Sample_11_Locus_190_Allele_0
TGCAGGAAAGTGCCACATATATCAGGCACTCTGCTAGAAAACTCCAATGACTTGTTTCATTTAAACCTGTTGACATCAAGTCGATTCCAACTCATAGCGACCCTATAGGACAGAGCAGAACTTCCCCATAAGGTTTCCAAGGAGTGCCGAAATGGATGCTTCTAAAGGTTAACTAGCTCAGTTTCAATCTTGTAACCATTAAGTAACAGAATTTAACTAAAAATGAAATATACTGATGCAAAATCTCTCTGTGACACCACATTGTTTTGGATTATTCTCTGGTTTTATTAAGCATG
>CLocus_504_Sample_13_Locus_74_Allele_0
TGCAGGAAAGTGCCACATATATCAGGCACTCTGCTAGAAAACTCCAATGACTTGTTTCATTTAAACCTGTTGACATCAAGTCGATTCCAACTCATAGCGACCCTATAGGACAGAGCAGAACTTCCCCATAAGGTTTCCAAGGAGTGCCGAAATGGATGCTTCTAAAGGTTAACTAGCTCAGTTTCAATCTTGTAACCATTAAGTAACAGAATTTAACTAAAAATGAAATATACTGATGCAAAATCTCTCTGTGACACCACATTGTTTTGGATTATTCTCTGGTTTTATTAAGCATG
>CLocus_504_Sample_13_Locus_74_Allele_1
TGCAGGAAAGTGCCACATATATCAGGCACTCTGCTAGAAAACTCCAATGACTTGTTTCATTTAAACCTGTTGATATCAAGTCGATTCCAACTCATAGCGACCCTATAGGACAGAGCAGAACTTCCCCATAAGGTTTCCAAGGAGTGCCGAAATGGATGCTTCTAAAGGTTAACTAGCTCAGTTTCAATCTTGTAACCATTAAGTAACAGAATTTAACTAAAAATGAAATATACTGATGCAAAATCTCTCTGTGACACCACATTGTTTTGGATTATTCTCTGGTTTTATTAAGCATG
>CLocus_504_Sample_20_Locus_123_Allele_0
TGCAGGAAAGTGCCACATATATCAGGCACTCTGCTAGAAAACTCCAATGACTTGTTTCATTTAAACCTGTTGACATCAAGTCGATTCCAACTCATAGCGACCCTATAGGACAGAGCAGAACTTCCCCATAAGGTTTCCAAGGAGTGCCGAAATGGATGCTTCTAAAGGTTAACTAGCTCAGTTTCAATCTTGTAACCATTAAGTAACAGAATTTAACTAAAAATGAAATATACTGATGCAAAATCTCTCTGTGACACCACATTGTTTTGGATTATTCTCTGGTTTTATTAAGCATG
>CLocus_504_Sample_15_Locus_107_Allele_0
TGCAGGAAAGTGCCACATATATCAGGCACTCTGCTAGAAAACTCCAATGACTTGTTTCATTTAAACCTGTTGACATCAAGTCGATTCCAACTCATAGCGACCCTATAGGACAGAGCAGAACTTCCCCATAAGGTTTCCAAGGAGTGCCGAAATGGATGCTTCTAAAGGTTAACTAGCTCAGTTTCAATCTTGTAACCATTAAGTAACAGAATTTAACTAAAAATGAAATATACTGATGCAAAATCTCTCTGTGACACCACATTGTTTTGGATTATTCTCTGGTTTTATTAAGCATG
>CLocus_504_Sample_15_Locus_107_Allele_1
TGCAGGAAAGTGCCACATATATCAGGCACTCTGCTAGAAAACTCCAATGACTTGTTTCATTTAAACCTGTTGATATCAAGTCGATTCCAACTCATAGCGACCCTATAGGACAGAGCAGAACTTCCCCATAAGGTTTCCAAGGAGTGCCGAAATGGATGCTTCTAAAGGTTAACTAGCTCAGTTTCAATCTTGTAACCATTAAGTAACAGAATTTAACTAAAAATGAAATATACTGATGCAAAATCTCTCTGTGACACCACATTGTTTTGGATTATTCTCTGGTTTTATTAAGCATG
>CLocus_510_Sample_17_Locus_1987_Allele_0
TGCAGGAAGGTGACTGGTATCTGGGTGGCGCAAGCAGTTTGTGCTTGATTGCTAACCTAATAAGCAACATCACTATAAATGGAGAAAATGTTGAAGTTGTCAAGGATTTTATTTTACTTGGATCCACAATCAACACCCATGGAAGCAGGCAGTCAAGAAATTAAATGACGTATTATTGCATTGGGCAAATGTGCTGCAAAAGACCTCTTTAAAATCTTAAAAAACAAAGATGTCACTTTGAGGACGAAGGTACATGGGACACAAGCCACAGTGTTTTCAATCGCCTCAGATGCATG
>CLocus_510_Sample_18_Locus_2468_Allele_0
TGCAGGAAGGTGACTGGTATCTGGGTGGCGCAAGCAGTTTGTGCTTGATTGCTAACCTAATAAGCAACATCACTATAAATGGAGAAAATGTTGAAGTTGTCAAGGATTTTATTTTACTTGGATCCACAATCAACACCCATGGAAGCAGGCAGTCAAGAAATTAAATGACGTATTATTGCATTGGGCAAATGTGCTGCAAAAGACCTCTTTAAAATCTTAAAAAACAAAGATGTCACTTTGAGGACGAAGGTACATGGGACACAAGCCACAGTGTTTTCAATCGCCTCAGATGCATG
>CLocus_510_Sample_6_Locus_6899_Allele_0
TGCAGGAAGGTGACTGGTATCTGGGTGGCGCAAGCAGTTTGTGCTTGATTGCTAACCTAATAAGCAACATCACTATAAATGGAGAAAATGTTGAAGTTGTCAAGGATTTTATTTTACTTGGATCCACAATCAACACCCATGGAAGCAGGCAGTCAAGAAATTAAATGACGTATTATTGCATTGGGCAAATGTGCTGCAAAAGACCTCTTTAAAATCTTAAAAAACAAAGATGTCACTTTGAGGACGAAGGTACATGGGACACAAGCCACGGTGTTTTCAATCGCCTCAGATGCATG
>CLocus_510_Sample_7_Locus_3830_Allele_0
TGCAGGAAGGTGACTGGTATCTGGGTGGCGCAAGCAGTTTGTGCTTGATTGCTAACCTAATAAGCAACATCACTATAAATGGAGAAAATGTTGAAGTTGTCAAGGATTTTATTTTACTTGGATCCACAATCAACACCCATGGAAGCAGGCAGTCAAGAAATTAAATGACGTATTATTGCATTGGGCAAATGTGCTGCAAAAGACCTCTTTAAAATCTTAAAAAACAAAGATGTCACTTTGAGGACGAAGGTACATGGGACACAAGCCACAGTGTTTTCAATCGCCTCAGATGCATG
>CLocus_510_Sample_7_Locus_3830_Allele_1
TGCAGGAAGGTGACTGGTATCTGGGTGGCGCAAGCAGTTTGTGCTTGATTGCTAACCTAATAAGCAACATCACTATAAATGGAGAAAATGTTGAAGTTGTCAAGGATTTTATTTTACTTGGATCCACAATCAACACCCATGGAAGCAGGCAGTCAAGAAATTAAATGACGTATTATTGCATTGGGCAAATGTGCTGCAAAAGACCTCTTTAAAATCTTAAAAAACAAAGATGTCACTTTGAGGACGAAGGTACATGGGACACAAGCCACGGTGTTTTCAATCGCCTCAGATGCATG
>CLocus_510_Sample_8_Locus_3964_Allele_0
TGCAGGAAGGTGACTGGTATCTGGGTGGCGCAAGCAGTTTGTGCTTGATTGCTAACCTAATAAGCAACATCACTATAAATGGAGAAAATGTTGAAGTTGTCAAGGATTTTATTTTACTTGGATCCACAATCAACACCCATGGAAGCAGGCAGTCAAGAAATTAAATGACGTATTATTGCATTGGGCAAATGTGCTGCAAAAGACCTCTTTAAAATCTTAAAAAACAAAGATGTCACTTTGAGGACGAAGGTACATGGGACACAAGCCACGGTGTTTTCAATCGCCTCAGATGCATG
>CLocus_510_Sample_16_Locus_4985_Allele_0
TGCAGGAAGGTGACTGGTATCTGGGTGGCGCAAGCAGTTTGTGCTTGATTGCTAACCTAATAAGCAACATCACTATAAATGGAGAAAATGTTGAAGTTGTCAAGGATTTTATTTTACTTGGATCCACAATCAACACCCATGGAAGCAGGCAGTCAAGAAATTAAATGACGTATTATTGCATTGGGCAAATGTGCTGCAAAAGACCTCTTTAAAATCTTAAAAAACAAAGATGTCACTTTGAGGACGAAGGTACATGGGACACAAGCCACAGTGTTTTCAATCGCCTCAGATGCATG
>CLocus_510_Sample_16_Locus_4985_Allele_1
TGCAGGAAGGTGACTGGTATCTGGGTGGCGCAAGCAGTTTGTGCTTGATTGCTAACCTAATAAGCAACATCACTATAAATGGAGAAAATGTTGAAGTTGTCAAGGATTTTATTTTACTTGGATCCACAATCAACACCCATGGAAGCAGGCAGTCAAGAAATTAAATGACGTATTATTGCATTGGGCAAATGTGCTGCAAAAGACCTCTTTAAAATCTTAAAAAACAAAGATGTCACTTTGAGGACGAAGGTACATGGGACACAAGCCACGGTGTTTTCAATCGCCTCAGATGCATG
>CLocus_510_Sample_2_Locus_6020_Allele_0
TGCAGGAAGGTGACTGGTATCTGGGTGGCGCAAGCAGTTTGTGCTTGATTGCTAACCTAATAAGCAACATCACTATAAATGGAGAAAATGTTGAAGTTGTCAAGGATTTTATTTTACTTGGATCCACAATCAACACCCATGGAAGCAGGCAGTCAAGAAATTAAATGACGTATTATTGCATTGGGCAAATGTGCTGCAAAAGACCTCTTTAAAATCTTAAAAAACAAAGATGTCACTTTGAGGACGAAGGTACATGGGACACAAGCCACGGTGTTTTCAATCGCCTCAGATGCATG
>CLocus_510_Sample_3_Locus_4939_Allele_0
TGCAGGAAGGTGACTGGTATCTGGGTGGCGCAAGCAGTTTGTGCTTGATTGCTAACCTAATAAGCAACATCACTATAAATGGAGAAAATGTTGAAGTTGTCAAGGATTTTATTTTACTTGGATCCACAATCAACACCCATGGAAGCAGGCAGTCAAGAAATTAAATGACGTATTATTGCATTGGGCAAATGTGCTGCAAAAGACCTCTTTAAAATCTTAAAAAACAAAGATGTCACTTTGAGGACGAAGGTACATGGGACACAAGCCACGGTGTTTTCAATCGCCTCAGATGCATG
>CLocus_510_Sample_9_Locus_6186_Allele_0
TGCAGGAAGGTGACTGGTATCTGGGTGGCGCAAGCAGTTTGTGCTTGATTGCTAACCTAATAAGCAACATCACTATAAATGGAGAAAATGTTGAAGTTGTCAAGGATTTTATTTTACTTGGATCCACAATCAACACCCATGGAAGCAGGCAGTCAAGAAATTAAATGACGTATTATTGCATTGGGCAAATGTGCTGCAAAAGACCTCTTTAAAATCTTAAAAAACAAAGATGTCACTTTGAGGACGAAGGTACATGGGACACAAGCCACAGTGTTTTCAATCGCCTCAGATGCATG
>CLocus_510_Sample_19_Locus_512_Allele_0
TGCAGGAAGGTGACTGGTATCTGGGTGGCGCAAGCAGTTTGTGCTTGATTGCTAACCTAATAAGCAACATCACTATAAATGGAGAAAATGTTGAAGTTGTCAAGGATTTTATTTTACTTGGATCCACAATCAACACCCATGGAAGCAGGCAGTCAAGAAATTAAATGACGTATTATTGCATTGGGCAAATGTGCTGCAAAAGACCTCTTTAAAATCTTAAAAAACAAAGATGTCACTTTGAGGACGAAGGTACATGGGACACAAGCCACAGTGTTTTCAATCGCCTCAGATGCATG
>CLocus_510_Sample_1_Locus_578_Allele_0
TGCAGGAAGGTGACTGGTATCTGGGTGGCGCAAGCAGTTTGTGCTTGATTGCTAACCTAATAAGCAACATCACTATAAATGGAGAAAATGTTGAAGTTGTCAAGGATTTTATTTTACTTGGATCCACAATCAACACCCATGGAAGCAGGCAGTCAAGAAATTAAATGACGTATTATTGCATTGGGCAAATGTGCTGCAAAAGACCTCTTTAAAATCTTAAAAAACAAAGATGTCACTTTGAGGACGAAGGTACATGGGACACAAGCCACGGTGTTTTCAATCGCCTCAGATGCATG
>CLocus_510_Sample_10_Locus_81_Allele_0
TGCAGGAAGGTGACTGGTATCTGGGTGGCGCAAGCAGTTTGTGCTTGATTGCTAACCTAATAAGCAACATCACTATAAATGGAGAAAATGTTGAAGTTGTCAAGGATTTTATTTTACTTGGATCCACAATCAACACCCATGGAAGCAGGCAGTCAAGAAATTAAATGACGTATTATTGCATTGGGCAAATGTGCTGCAAAAGACCTCTTTAAAATCTTAAAAAACAAAGATGTCACTTTGAGGACGAAGGTACATGGGACACAAGCCACGGTGTTTTCAATCGCCTCAGATGCATG
>CLocus_510_Sample_11_Locus_3660_Allele_0
TGCAGGAAGGTGACTGGTATCTGGGTGGCGCAAGCAGTTTGTGCTTGATTGCTAACCTAATAAGCAACATCACTATAAATGGAGAAAATGTTGAAGTTGTCAAGGATTTTATTTTACTTGGATCCACAATCAACACCCATGGAAGCAGGCAGTCAAGAAATTAAATGACGTATTATTGCATTGGGCAAATGTGCTGCAAAAGACCTCTTTAAAATCTTAAAAAACAAAGATGTCACTTTGAGGACGAAGGTACATGGGACACAAGCCACGGTGTTTTCAATCGCCTCAGATGCATG
>CLocus_510_Sample_21_Locus_1560_Allele_0
TGCAGGAAGGTGACTGGTATCTGGGTGGCGCAAGCAGTTTGTGCTTGATTGCTAACCTAATAAGCAACATCACTATAAATGGAGAAAATGTTGAAGTTGTCAAGGATTTTATTTTACTTGGATCCACAATCAACACCCATGGAAGCAGGCAGTCAAGAAATTAAATGACGTATTATTGCATTGGGCAAATGTGCTGCAAAAGACCTCTTTAAAATCTTAAAAAACAAAGATGTCACTTTGAGGACGAAGGTACATGGGACACAAGCCACGGTGTTTTCAATCGCCTCAGATGCATG
>CLocus_510_Sample_13_Locus_5247_Allele_0
TGCAGGAAGGTGACTGGTATCTGGGTGGCGCAAGCAGTTTGTGCTTGATTGCTAACCTAATAAGCAACATCACTATAAATGGAGAAAATGTTGAAGTTGTCAAGGATTTTATTTTACTTGGATCCACAATCAACACCCATGGAAGCAGGCAGTCAAGAAATTAAATGACGTATTATTGCATTGGGCAAATGTGCTGCAAAAGACCTCTTTAAAATCTTAAAAAACAAAGATGTCACTTTGAGGACGAAGGTACATGGGACACAAGCCACAGTGTTTTCAATCGCCTCAGATGCATG
>CLocus_510_Sample_13_Locus_5247_Allele_1
TGCAGGAAGGTGACTGGTATCTGGGTGGCGCAAGCAGTTTGTGCTTGATTGCTAACCTAATAAGCAACATCACTATAAATGGAGAAAATGTTGAAGTTGTCAAGGATTTTATTTTACTTGGATCCACAATCAACACCCATGGAAGCAGGCAGTCAAGAAATTAAATGACGTATTATTGCATTGGGCAAATGTGCTGCAAAAGACCTCTTTAAAATCTTAAAAAACAAAGATGTCACTTTGAGGACGAAGGTACATGGGACACAAGCCACGGTGTTTTCAATCGCCTCAGATGCATG
>CLocus_510_Sample_20_Locus_910_Allele_0
TGCAGGAAGGTGACTGGTATCTGGGTGGCGCAAGCAGTTTGTGCTTGATTGCTAACCTAATAAGCAACATCACTATAAATGGAGAAAATGTTGAAGTTGTCAAGGATTTTATTTTACTTGGATCCACAATCAACACCCATGGAAGCAGGCAGTCAAGAAATTAAATGACGTATTATTGCATTGGGCAAATGTGCTGCAAAAGACCTCTTTAAAATCTTAAAAAACAAAGATGTCACTTTGAGGACGAAGGTACATGGGACACAAGCCACGGTGTTTTCAATCGCCTCAGATGCATG
>CLocus_510_Sample_5_Locus_6590_Allele_0
TGCAGGAAGGTGACTGGTATCTGGGTGGCGCAAGCAGTTTGTGCTTGATTGCTAACCTAATAAGCAACATCACTATAAATGGAGAAAATGTTGAAGTTGTCAAGGATTTTATTTTACTTGGATCCACAATCAACACCCATGGAAGCAGGCAGTCAAGAAATTAAATGACGTATTATTGCATTGGGCAAATGTGCTGCAAAAGACCTCTTTAAAATCTTAAAAAACAAAGATGTCACTTTGAGGACGAAGGTACATGGGACACAAGCCACGGTGTTTTCAATCGCCTCAGATGCATG
>CLocus_510_Sample_4_Locus_5251_Allele_0
TGCAGGAAGGTGACTGGTATCTGGGTGGCGCAAGCAGTTTGTGCTTGATTGCTAACCTAATAAGCAACATCACTATAAATGGAGAAAATGTTGAAGTTGTCAAGGATTTTATTTTACTTGGATCCACAATCAACACCCATGGAAGCAGGCAGTCAAGAAATTAAATGACGTATTATTGCATTGGGCAAATGTGCTGCAAAAGACCTCTTTAAAATCTTAAAAAACAAAGATGTCACTTTGAGGACGAAGGTACATGGGACACAAGCCACGGTGTTTTCAATCGCCTCAGATGCATG
>CLocus_510_Sample_15_Locus_942_Allele_0
TGCAGGAAGGTGACTGGTATCTGGGTGGCGCAAGCAGTTTGTGCTTGATTGCTAACCTAATAAGCAACATCACTATAAATGGAGAAAATGTTGAAGTTGTCAAGGATTTTATTTTACTTGGATCCACAATCAACACCCATGGAAGCAGGCAGTCAAGAAATTAAATGACGTATTATTGCATTGGGCAAATGTGCTGCAAAAGACCTCTTTAAAATCTTAAAAAACAAAGATGTCACTTTGAGGACGAAGGTACATGGGACACAAGCCACGGTGTTTTCAATCGCCTCAGATGCATG
>CLocus_516_Sample_17_Locus_1693_Allele_0
TGCAGGACTAGTCAGACCCCAGATATCTGAGCCTGCTTGGCAGAAGGTCTTGTAGATTAGTGCAGCACGACATGTTTATTTCTTTGAGGCTGGTTTACCCTTTTCTGGGGCCAGTGACAATCCCTAATTCCACTGGTAACAAGTAGAACTTGAAGGCTGCCTTTGGAAAAACAAAGGTCGGGGGGGAACATGGCTGAGTCCCCCAGTCTGGGCTCCCTGCCCCCATGCCTTCAGGTTCTCCTGAGCATATTGGGGAGGATGCTGTGGCAGGGATTGAGGGCCAAGGTCAAAGCATG
>CLocus_516_Sample_18_Locus_5438_Allele_0
TGCAGGACTAGTCAGACCCCAGATATCTGAGCCTGCTTGGCAGAAGGTCTTGTAGATTAGTGCAGCACGACATGTTTATTTCTTTGAGGCTGGTTTACCCTTTTCTGGGGCCAGTGACAATCCCTAATTCCACTGGTAACAAGTAGAACTTGAAGGCTGCCTTTGGAAAAACAAAGGTCGGGGGGGAACATGGCTGAGTCCCCCAGTCTGGGCTCCCTGCCCCCATGCCTTCAGGTTCTCCTGAGCATATTGGGGAGGATGCTGTGGCAGGGATTGAGGGCCAAGGTCAAAGCATG
>CLocus_516_Sample_6_Locus_6906_Allele_0
TGCAGGACTAGTCAGACCCCAGATATCTGAGCCTGCTTGGCAGAAGGTCTTGTAGATTAGTGCAGCACGACATGTTTATTTCTTTGAGGCTGGTTTACCCTTTTCTGGGGCCAGTGACAATCCCTAATTCCACTGGTAACAAGTAGAACTTGAAGGCTGCCTTTGGAAAAACAAAGGTCGGGGGGGAACATGGCTGAGTCCCCCAGTCTGGGCTCCCTGCCCCCATGCCTTCAGGTTCTCCTGAGCATATTGGGGAGGATGCTGTGGCAGGGATTGAGGGCCAAGGTCAAAGCATG
>CLocus_516_Sample_7_Locus_3838_Allele_0
TGCAGGACTAGTCAGACCCCAGATATCTGAGCCTGCTTGGCAGAAGGTCTTGTAGATTAGTGCAGCACGACATGTTTATTTCTTTGAGGCTGGTTTACCCTTTTCTGGGGCCAGTGACAATCCCTAATTCCACTGGTAACAAGTAGAACTTGAAGGCTGCCTTTGGAAAAACAAAGGTCGGGGGGGAACATGGCTGAGTCCCCCAGTCTGGGCTCCCTGCCCCCATGCCTTCAGGTTCTCCTGAGCATATTGGGGAGGATGCTGTGGCAGGGATTGAGGGCCAAGGTCAAAGCATG
>CLocus_516_Sample_8_Locus_4169_Allele_0
TGCAGGACTAGTCAGACCCCAGATATCTGAGCCTGCTTGGCAGAAGGTCTTGTAGATTAGTGCAGCACGACATGTTTATTTCTTTGAGGCTGGTTTACCCTTTTCTGGGGCCAGTGACAATCCCTAATTCCACTGGTAACAAGTAGAACTTGAAGGCTGCCTTTGGAAAAACAAAGGTCGGGGGGGAACATGGCTGAGTCCCCCAGTCTGGGCTCCCTGCCCCCATGCCTTCAGGTTCTCCTGAGCATATTGGGGAGGATGCTGTGGCAGGGATTGAGGGCCAAGGTCAAAGCATG
>CLocus_516_Sample_8_Locus_4169_Allele_1
TGCAGGACTAGTCAGACCCCAGATATCTGAGCCTGCTTGGCAGAAGGTCTTGTAGATTAGTGCAGCACGACATGTTTATTTCTTTGAGGCTGGTTTACCCTTTTCTGGGGCCAGTGACAATCCCTAATTCCACTGGTAACAAGTAGAACTTGAAGGCTGCCTTTGGAAAAACAAAGGTCGGGGGGGAACATGGCTGAGTCCCCCAGTCTGGGCTCCCTGCCCCCATGTCTTCAGGTTCTCCTGAGCATATTGGGGAGGATGCTGTGGCAGGGATTGAGGGCCAAGGTCAAAGCATG
>CLocus_516_Sample_16_Locus_4994_Allele_0
TGCAGGACTAGTCAGACCCCAGATATCTGAGCCTGCTTGGCAGAAGGTCTTGTAGATTAGTGCAGCACGACATGTTTATTTCTTTGAGGCTGGTTTACCCTTTTCTGGGGCCAGTGACAATCCCTAATTCCACTGGTAACAAGTAGAACTTGAAGGCTGCCTTTGGAAAAACAAAGGTCGGGGGGGAACATGGCTGAGTCCCCCAGTCTGGGCTCCCTGCCCCCATGCCTTCAGGTTCTCCTGAGCATATTGGGGAGGATGCTGTGGCAGGGATTGAGGGCCAAGGTCAAAGCATG
>CLocus_516_Sample_2_Locus_1134_Allele_0
TGCAGGACTAGTCAGACCCCAGATATCTGAGCCTGCTTGGCAGAAGGTCTTGTAGATTAGTGCAGCACGACATGTTTATTTCTTTGAGGCTGGTTTACCCTTTTCTGGGGCCAGTGACAATCCCTAATTCCACTGGTAACAAGTAGAACTTGAAGGCTGCCTTTGGAAAAACAAAGGTCGGGGGGGAACATGGCTGAGTCCCCCAGTCTGGGCTCCCTGCCCCCATGCCTTCAGGTTCTCCTGAGCATATTGGGGAGGATGCTGTGGCAGGGATTGAGGGCCAAGGTCAAAGCATG
>CLocus_516_Sample_2_Locus_1134_Allele_1
TGCAGGACTAGTCAGACCCCAGATATCTGAGCCTGCTTGGCAGAAGGTCTTGTAGATTAGTGCAGCACGACATGTTTATTTCTTTGAGGCTGGTTTACCCTTTTCTGGGGCCAGTGACAATCCCTAATTCCACTGGTAACAAGTAGAACTTGAAGGCTGCCTTTGGAAAAACAAAGGTCGGGGGGGAACATGGCTGAGTCCCCCAGTCTGGGCTCCCTGCCCCCATGTCTTCAGGTTCTCCTGAGCATATTGGGGAGGATGCTGTGGCAGGGATTGAGGGCCAAGGTCAAAGCATG
>CLocus_516_Sample_3_Locus_334_Allele_0
TGCAGGACTAGTCAGACCCCAGATATCTGAGCCTGCTTGGCAGAAGGTCTTGTAGATTAGTGCAGCACGACATGTTTATTTCTTTGAGGCTGGTTTACCCTTTTCTGGGGCCAGTGACAATCCCTAATTCCACTGGTAACAAGTAGAACTTGAAGGCTGCCTTTGGAAAAACAAAGGTCGGGGGGGAACATGGCTGAGTCCCCCAGTCTGGGCTCCCTGCCCCCATGCCTTCAGGTTCTCCTGAGCATATTGGGGAGGATGCTGTGGCAGGGATTGAGGGCCAAGGTCAAAGCATG
>CLocus_516_Sample_3_Locus_334_Allele_1
TGCAGGACTAGTCAGACCCCAGATATCTGAGCCTGCTTGGCAGAAGGTCTTGTAGATTAGTGCAGCACGACATGTTTATTTCTTTGAGGCTGGTTTACCCTTTTCTGGGGCCAGTGACAATCCCTAATTCCACTGGTAACAAGTAGAACTTGAAGGCTGCCTTTGGAAAAACAAAGGTCGGGGGGGAACATGGCTGAGTCCCCCAGTCTGGGCTCCCTGCCCCCATGTCTTCAGGTTCTCCTGAGCATATTGGGGAGGATGCTGTGGCAGGGATTGAGGGCCAAGGTCAAAGCATG
>CLocus_516_Sample_9_Locus_3242_Allele_0
TGCAGGACTAGTCAGACCCCAGATATCTGAGCCTGCTTGGCAGAAGGTCTTGTAGATTAGTGCAGCACGACATGTTTATTTCTTTGAGGCTGGTTTACCCTTTTCTGGGGCCAGTGACAATCCCTAATTCCACTGGTAACAAGTAGAACTTGAAGGCTGCCTTTGGAAAAACAAAGGTCGGGGGGGAACATGGCTGAGTCCCCCAGTCTGGGCTCCCTGCCCCCATGCCTTCAGGTTCTCCTGAGCATATTGGGGAGGATGCTGTGGCAGGGATTGAGGGCCAAGGTCAAAGCATG
>CLocus_516_Sample_19_Locus_3992_Allele_0
TGCAGGACTAGTCAGACCCCAGATATCTGAGCCTGCTTGGCAGAAGGTCTTGTAGATTAGTGCAGCACGACATGTTTATTTCTTTGAGGCTGGTTTACCCTTTTCTGGGGCCAGTGACAATCCCTAATTCCACTGGTAACAAGTAGAACTTGAAGGCTGCCTTTGGAAAAACAAAGGTCGGGGGGGAACATGGCTGAGTCCCCCAGTCTGGGCTCCCTGCCCCCATGCCTTCAGGTTCTCCTGAGCATATTGGGGAGGATGCTGTGGCAGGGATTGAGGGCCAAGGTCAAAGCATG
>CLocus_516_Sample_1_Locus_584_Allele_0
TGCAGGACTAGTCAGACCCCAGATATCTGAGCCTGCTTGGCAGAAGGTCTTGTAGATTAGTGCAGCACGACATGTTTATTTCTTTGAGGCTGGTTTACCCTTTTCTGGGGCCAGTGACAATCCCTAATTCCACTGGTAACAAGTAGAACTTGAAGGCTGCCTTTGGAAAAACAAAGGTCGGGGGGGAACATGGCTGAGTCCCCCAGTCTGGGCTCCCTGCCCCCATGCCTTCAGGTTCTCCTGAGCATATTGGGGAGGATGCTGTGGCAGGGATTGAGGGCCAAGGTCAAAGCATG
>CLocus_516_Sample_10_Locus_1693_Allele_0
TGCAGGACTAGTCAGACCCCAGATATCTGAGCCTGCTTGGCAGAAGGTCTTGTAGATTAGTGCAGCACGACATGTTTATTTCTTTGAGGCTGGTTTACCCTTTTCTGGGGCCAGTGACAATCCCTAATTCCACTGGTAACAAGTAGAACTTGAAGGCTGCCTTTGGAAAAACAAAGGTCGGGGGGGAACATGGCTGAGTCCCCCAGTCTGGGCTCCCTGCCCCCATGCCTTCAGGTTCTCCTGAGCATATTGGGGAGGATGCTGTGGCAGGGATTGAGGGCCAAGGTCAAAGCATG
>CLocus_516_Sample_10_Locus_1693_Allele_1
TGCAGGACTAGTCAGACCCCAGATATCTGAGCCTGCTTGGCAGAAGGTCTTGTAGATTAGTGCAGCACGACATGTTTATTTCTTTGAGGCTGGTTTACCCTTTTCTGGGGCCAGTGACAATCCCTAATTCCACTGGTAACAAGTAGAACTTGAAGGCTGCCTTTGGAAAAACAAAGGTCGGGGGGGAACATGGCTGAGTCCCCCAGTCTGGGCTCCCTGCCCCCATGTCTTCAGGTTCTCCTGAGCATATTGGGGAGGATGCTGTGGCAGGGATTGAGGGCCAAGGTCAAAGCATG
>CLocus_516_Sample_11_Locus_3666_Allele_0
TGCAGGACTAGTCAGACCCCAGATATCTGAGCCTGCTTGGCAGAAGGTCTTGTAGATTAGTGCAGCACGACATGTTTATTTCTTTGAGGCTGGTTTACCCTTTTCTGGGGCCAGTGACAATCCCTAATTCCACTGGTAACAAGTAGAACTTGAAGGCTGCCTTTGGAAAAACAAAGGTCGGGGGGGAACATGGCTGAGTCCCCCAGTCTGGGCTCCCTGCCCCCATGCCTTCAGGTTCTCCTGAGCATATTGGGGAGGATGCTGTGGCAGGGATTGAGGGCCAAGGTCAAAGCATG
>CLocus_516_Sample_21_Locus_1566_Allele_0
TGCAGGACTAGTCAGACCCCAGATATCTGAGCCTGCTTGGCAGAAGGTCTTGTAGATTAGTGCAGCACGACATGTTTATTTCTTTGAGGCTGGTTTACCCTTTTCTGGGGCCAGTGACAATCCCTAATTCCACTGGTAACAAGTAGAACTTGAAGGCTGCCTTTGGAAAAACAAAGGTCGGGGGGGAACATGGCTGAGTCCCCCAGTCTGGGCTCCCTGCCCCCATGCCTTCAGGTTCTCCTGAGCATATTGGGGAGGATGCTGTGGCAGGGATTGAGGGCCAAGGTCAAAGCATG
>CLocus_516_Sample_13_Locus_2291_Allele_0
TGCAGGACTAGTCAGACCCCAGATATCTGAGCCTGCTTGGCAGAAGGTCTTGTAGATTAGTGCAGCACGACATGTTTATTTCTTTGAGGCTGGTTTACCCTTTTCTGGGGCCAGTGACAATCCCTAATTCCACTGGTAACAAGTAGAACTTGAAGGCTGCCTTTGGAAAAACAAAGGTCGGGGGGGAACATGGCTGAGTCCCCCAGTCTGGGCTCCCTGCCCCCATGCCTTCAGGTTCTCCTGAGCATATTGGGGAGGATGCTGTGGCAGGGATTGAGGGCCAAGGTCAAAGCATG
>CLocus_516_Sample_20_Locus_1855_Allele_0
TGCAGGACTAGTCAGACCCCAGATATCTGAGCCTGCTTGGCAGAAGGTCTTGTAGATTAGTGCAGCACGACATGTTTATTTCTTTGAGGCTGGTTTACCCTTTTCTGGGGCCAGTGACAATCCCTAATTCCACTGGTAACAAGTAGAACTTGAAGGCTGCCTTTGGAAAAACAAAGGTCGGGGGGGAACATGGCTGAGTCCCCCAGTCTGGGCTCCCTGCCCCCATGCCTTCAGGTTCTCCTGAGCATATTGGGGAGGATGCTGTGGCAGGGATTGAGGGCCAAGGTCAAAGCATG
>CLocus_516_Sample_5_Locus_6597_Allele_0
TGCAGGACTAGTCAGACCCCAGATATCTGAGCCTGCTTGGCAGAAGGTCTTGTAGATTAGTGCAGCACGACATGTTTATTTCTTTGAGGCTGGTTTACCCTTTTCTGGGGCCAGTGACAATCCCTAATTCCACTGGTAACAAGTAGAACTTGAAGGCTGCCTTTGGAAAAACAAAGGTCGGGGGGGAACATGGCTGAGTCCCCCAGTCTGGGCTCCCTGCCCCCATGCCTTCAGGTTCTCCTGAGCATATTGGGGAGGATGCTGTGGCAGGGATTGAGGGCCAAGGTCAAAGCATG
>CLocus_516_Sample_4_Locus_5246_Allele_0
TGCAGGACTAGTCAGACCCCAGATATCTGAGCCTGCTTGGCAGAAGGTCTTGTAGATTAGTGCAGCACGACATGTTTATTTCTTTGAGGCTGGTTTACCCTTTTCTGGGGCCAGTGACAATCCCTAATTCCACTGGTAACAAGTAGAACTTGAAGGCTGCCTTTGGAAAAACAAAGGTCGGGGGGGAACATGGCTGAGTCCCCCAGTCTGGGCTCCCTGCCCCCATGCCTTCAGGTTCTCCTGAGCATATTGGGGAGGATGCTGTGGCAGGGATTGAGGGCCAAGGTCAAAGCATG
>CLocus_516_Sample_15_Locus_3489_Allele_0
TGCAGGACTAGTCAGACCCCAGATATCTGAGCCTGCTTGGCAGAAGGTCTTGTAGATTAGTGCAGCACGACATGTTTATTTCTTTGAGGCTGGTTTACCCTTTTCTGGGGCCAGTGACAATCCCTAATTCCACTGGTAACAAGTAGAACTTGAAGGCTGCCTTTGGAAAAACAAAGGTCGGGGGGGAACATGGCTGAGTCCCCCAGTCTGGGCTCCCTGCCCCCATGCCTTCAGGTTCTCCTGAGCATATTGGGGAGGATGCTGTGGCAGGGATTGAGGGCCAAGGTCAAAGCATG
>CLocus_521_Sample_17_Locus_1705_Allele_0
TGCAGGCCTTTTCTGAGGCTAAAATGAGAGGGTATATAAAAACTTTGAATCTAAATGGTACTATTTATAGTCAGATCTTACATTTATTCGTATTTCCAGCACAGCAAGTGGATTCCCTGAGCTATTTTCCATCTCAAACACATGGAACCCTGACAAAAGGTGTTCTCCTGAATTCAGTAAATAAAGGGAACCTGTTGGGTAGCTATTGCCAGTAGGTAGCTACAATTTTATGAACAGGAAGCCACAGGAGGACAAGGTCCTATCCTCTGAGGTTGAAGCTAGTACAAATCAGCATG
>CLocus_521_Sample_18_Locus_5450_Allele_0
TGCAGGCCTTTTCTGAGGCTAAAATGAGAGGGTATATAAAAACTTTGAATCTAAATGGTACTATTTATAGTCAGATCTTACATTTATTCGTATTTCCAGCACAGCAAGTGGATTCCCTGAGCTATTTTCCATCTCAAACACATGGAACCCTGACAAAAGGTGTTCTCCTGAATTCAGTAAATAAAGGGAACCTGTTGGGTAGCTATTGCCAGTAGGTAGCTACAATTTTATGAACAGGAAGCCACAGGAGGACAAGGTCCTATCCTCTGAGGTTGAAGCTAGTACAAATCAGCATG
>CLocus_521_Sample_6_Locus_6916_Allele_0
TGCAGGCCTTTTCTGAGGCTAAAATGAGAGGGTATATAAAAACTTTGAATCTAAATGGTACTATTTATAGTCAGATCTTACATTTATTCGTATTTCCAGCACAGCAAGTGGATTCCCTGAGCTATTTTCCATCTCAAACACATGGAACCCTGACAAAAGGTGTTCTCCTGAATTCAGTAAATAAAGGGAACCTGTTGGGTAGCTATTGCCAGTAGGTAGCTACAATTTTATGAACAGGAAGCCACAGGAGGACAAGGTCCTATCCTCTGAGGTTGAAGCTAGTACAAATCAGCATG
>CLocus_521_Sample_7_Locus_3848_Allele_0
TGCAGGCCTTTTCTGAGGCTAAAATGAGAGGGTATATAAAAACTTTGAATCTAAATGGTACTATTTATAGTCAGATCTTACATTTATTCGTATTTCCAGCACAGCAAGTGGATTCCCTGAGCTATTTTCCATCTCAAACACATGGAACCCTGACAAAAGGTGTTCTCCTGAATTCAGTAAATAAAGGGAACCTGTTGGGTAGCTATTGCCAGTAGGTAGCTACAATTTTATGAACAGGAAGCCACAGGAGGACAAGGTCCTATCCTCTGAGGTTGAAGCTAGTACAAATCAGCATG
>CLocus_521_Sample_8_Locus_624_Allele_0
TGCAGGCCTTTTCTGAGGCTAAAATGAGAGGGTATATAAAAACTTTGAATCTAAATGGTACTATTTATAGTCAGATCTTACATTTATTCGTATTTCCAGCACAGCAAGTGGATTCCCTGAGCTATTTTCCATCTCAAACACATGGAACCCTGACAAAAGGTGTTCTCCTGAATTCAGTAAATAAAGGGAACCTGTTGGGTAGCTATTGCCAGTAGGTAGCTACAATTTTATGAACAGGAAGCCACAGGAGGACAAGGTCCTATCCTCTGAGGTTGAAGCTAGTACAAATCAGCATG
>CLocus_521_Sample_16_Locus_5005_Allele_0
TGCAGGCCTTTTCTGAGGCTAAAATGAGAGGGTATATAAAAACTTTGAATCTAAATGGTACTATTTATAGTCAGATCTTACATTTATTCGTATTTCCAGCACAGCAAGTGGATTCCCTGAGCTATTTTCCATCTCAAACACATGGAACCCTGACAAAAGGTGTTCTCCTGAATTCAGTAAATAAAGGGAACCTGTTGGGTAGCTATTGCCAGTAGGTAGCTACAATTTTATGAACAGGAAGCCACAGGAGGACAAGGTCCTATCCTCTGAGGTTGAAGCTAGTACAAATCAGCATG
>CLocus_521_Sample_2_Locus_2251_Allele_0
TGCAGGCCTTTTCTGAGGCTAAAATGAGAGGGTATATAAAAACTTTGAATCTAAATGGTACTATTTATAGTCAGATCTTACATTTATTCGTATTTCCAGCACAGCAAGTGGATTCCCTGAGCTATTTTCCATCTCAAACACATGGAACCCTGACAAAAGGTGTTCTCCTGAATTCAGTAAATAAAGGGAACCTGTTGGGTAGCTATTGCCAGTAGGTAGCTACAATTTTATGAACAGGAAGCCACAGGAGGACAAGGTCCTATCCTCTGAGGTTGAAGCTAGTACAAATCAGCATG
>CLocus_521_Sample_3_Locus_4183_Allele_0
TGCAGGCCTTTTCTGAGGCTAAAATGAGAGGGTATATAAAAACTTTGAATCTAAATGGTACTATTTATAGTCAGATCTTACATTTATTCGTATTTCCAGCACAGCAAGTGGATTCCCTGAGCTATTTTCCATCTCAAACACATGGAACCCTGACAAAAGGTGTTCTCCTGAATTCAGTAAATAAAGGGAACCTGTTGGGTAGCTATTGCCAGTAGGTAGCTACAATTTTATGAACAGGAAGCCACAGGAGGACAAGGTCCTATCCTCTGAGGTTGAAGCTAGTACAAATCAGCATG
>CLocus_521_Sample_9_Locus_6808_Allele_0
TGCAGGCCTTTTCTGAGGCTAAAATGAGAGGGTATATAAAAACTTTGAATCTAAATGGTACTATTTATAGTCAGATCTTACATTTATTCGTATTTCCAGCACAGCAAGTGGATTCCCTGAGCTATTTTCCATCTCAAACACATGGAACCCTGACAAAAGGTGTTCTCCTGAATTCAGTAAATAAAGGGAACCTGTTGGGTAGCTATTGCCAGTAGGTAGCTACAATTTTATGAACAGGAAGCCACAGGAGGACAAGGTCCTATCCTCTGAGGTTGAAGCTAGTACAAATCAGCATG
>CLocus_521_Sample_19_Locus_4002_Allele_0
TGCAGGCCTTTTCTGAGGCTAAAATGAGAGGGTATATAAAAACTTTGAATCTAAATGGTACTATTTATAGTCAGATCTTACATTTATTCGTATTTCCAGCACAGCAAGTGGATTCCCTGAGCTATTTTCCATCTCAAACACATGGAACCCTGACAAAAGGTGTTCTCCTGAATTCAGTAAATAAAGGGAACCTGTTGGGTAGCTATTGCCAGTAGGTAGCTACAATTTTATGAACAGGAAGCCACAGGAGGACAAGGTCCTATCCTCTGAGGTTGAAGCTAGTACAAATCAGCATG
>CLocus_521_Sample_1_Locus_589_Allele_0
TGCAGGCCTTTTCTGAGGCTAAAATGAGAGGGTATATAAAAACTTTGAATCTAAATGGTACTATTTATAGTCAGATCTTACATTTATTCGTATTTCCAGCACAGCAAGTGGATTCCCTGAGCTATTTTCCATCTCAAACACATGGAACCCTGACAAAAGGTGTTCTCCTGAATTCAGTAAATAAAGGGAACCTGTTGGGTAGCTATTGCCAGTAGGTAGCTACAATTTTATGAACAGGAAGCCACAGGAGGACAAGGTCCTATCCTCTGAGGTTGAAGCTAGTACAAATCAGCATG
>CLocus_521_Sample_11_Locus_3678_Allele_0
TGCAGGCCTTTTCTGAGGCTAAAATGAGAGGGTATATAAAAACTTTGAATCTAAATGGTACTATTTATAGTCAGATCTTACATTTATTCGTATTTCCAGCACAGCAAGTGGATTCCCTGAGCTATTTTCCATCTCAAACACATGGAACCCTGACAAAAGGTGTTCTCCTGAATTCAGTAAATAAAGGGAACCTGTTGGGTAGCTATTGCCAGTAGGTAGCTACAATTTTATGAACAGGAAGCCACAGGAGGACAAGGTCCTATCCTCTGAGGTTGAAGCTAGTACAAATCAGCATG
>CLocus_521_Sample_21_Locus_1574_Allele_0
TGCAGGCCTTTTCTGAGGCTAAAATGAGAGGGTATATAAAAACTTTGAATCTAAATGGTACTATTTATAGTCAGATCTTACATTTATTCGTATTTCCAGCACAGCAAGTGGATTCCCTGAGCTATTTTCCATCTCAAACACATGGAACCCTGACAAAAGGTGTTCTCCTGAATTCAGTAAATAAAGGGAACCTGTTGGGTAGCTATTGCCAGTAGGTAGCTACAATTTTATGAACAGGAAGCCACAGGAGGACAAGGTCCTATCCTCTGAGGTTGAAGCTAGTACAAATCAGCATG
>CLocus_521_Sample_13_Locus_5855_Allele_0
TGCAGGCCTTTTCTGAGGCTAAAATGAGAGGGTATATAAAAACTTTGAATCTAAATGGTACTATTTATAGTCAGATCTTACATTTATTCGTATTTCCAGCACAGCAAGTGGATTCCCTGAGCTATTTTCCATCTCAAACACATGGAACCCTGACAAAAGGTGTTCTCCTGAATTCAGTAAATAAAGGGAACCTGTTGGGTAACTATTGCCAGTAGGTAGCTACAATTTTATGAACAGGAAGCCACAGGAGGACAAGGTCCTATCCTCTGAGGTTGAAGCTAGTACAAATCAGCATG
>CLocus_521_Sample_20_Locus_1367_Allele_0
TGCAGGCCTTTTCTGAGGCTAAAATGAGAGGGTATATAAAAACTTTGAATCTAAATGGTACTATTTATAGTCAGATCTTACATTTATTCGTATTTCCAGCACAGCAAGTGGATTCCCTGAGCTATTTTCCATCTCAAACACATGGAACCCTGACAAAAGGTGTTCTCCTGAATTCAGTAAATAAAGGGAACCTGTTGGGTAGCTATTGCCAGTAGGTAGCTACAATTTTATGAACAGGAAGCCACAGGAGGACAAGGTCCTATCCTCTGAGGTTGAAGCTAGTACAAATCAGCATG
>CLocus_521_Sample_5_Locus_6607_Allele_0
TGCAGGCCTTTTCTGAGGCTAAAATGAGAGGGTATATAAAAACTTTGAATCTAAATGGTACTATTTATAGTCAGATCTTACATTTATTCGTATTTCCAGCACAGCAAGTGGATTCCCTGAGCTATTTTCCATCTCAAACACATGGAACCCTGACAAAAGGTGTTCTCCTGAATTCAGTAAATAAAGGGAACCTGTTGGGTAGCTATTGCCAGTAGGTAGCTACAATTTTATGAACAGGAAGCCACAGGAGGACAAGGTCCTATCCTCTGAGGTTGAAGCTAGTACAAATCAGCATG
>CLocus_521_Sample_4_Locus_5262_Allele_0
TGCAGGCCTTTTCTGAGGCTAAAATGAGAGGGTATATAAAAACTTTGAATCTAAATGGTACTATTTATAGTCAGATCTTACATTTATTCGTATTTCCAGCACAGCAAGTGGATTCCCTGAGCTATTTTCCATCTCAAACACATGGAACCCTGACAAAAGGTGTTCTCCTGAATTCAGTAAATAAAGGGAACCTGTTGGGTAGCTATTGCCAGTAGGTAGCTACAATTTTATGAACAGGAAGCCACAGGAGGACAAGGTCCTATCCTCTGAGGTTGAAGCTAGTACAAATCAGCATG
>CLocus_521_Sample_15_Locus_8053_Allele_0
TGCAGGCCTTTTCTGAGGCTAAAATGAGAGGGTATATAAAAACTTTGAATCTAAATGGTACTATTTATAGTCAGATCTTACATTTATTCGTATTTCCAGCACAGCAAGTGGATTCCCTGAGCTATTTTCCATCTCAAACACATGGAACCCTGACAAAAGGTGTTCTCCTGAATTCAGTAAATAAAGGGAACCTGTTGGGTAGCTATTGCCAGTAGGTAGCTACAATTTTATGAACAGGAAGCCACAGGAGGACAAGGTCCTATCCTCTGAGGTTGAAGCTAGTACAAATCAGCATG
>CLocus_530_Sample_17_Locus_1720_Allele_0
TGCAGGTGTCGCTTGGGAAGGAGCAAGAAGCTGCTCCAGCATCTGAGCCCCCTCCCTCTACAGAAGGGTCAGCCTCTCTGCCCTGAGATGCTTGGGCTTGGTGTCCTCAGTCTCTAGGGCCTATCCCTGTAGCACATCCTCCAGGGCCGCTCATTGTCCCTCTCCTCTCCCCCAGGACTCTCTATAAGATCCTGGACAGCTGCAAGCAGCTGACTCTGGCCCAAGGGGCAGGGGAAGAGGACCCAAGTGGCATGGTGACCATTGTCACAGGCCTCCCACTGGACAACCCCAGCATG
>CLocus_530_Sample_17_Locus_1720_Allele_1
TGCAGGTGTCGCTTGGGAAGGAGCAAGAAGCTGCTCCAGCATCTGAGCCCCCTCCCTCTACAGAAGGGTCAGCCTCTCTGCCCTGAGATGCTTGGGCTTGGTGTCCTCAGTCTCTAGGGCCTGTCCCTGTAGCACATCCTCCAGGGCCGCTCATTGTCCCTCTCCTCTCCCCCAGGACTCTCTATAAGATCCTGGACAGCTGCAAGCAGCTGACTCTGGCCCAAGGGGCAGGGGAAGAGGACCCAAGTGGCATGGTGACCATTGTCACAGGCCTCCCACTGGACAACCCCAGCATG
>CLocus_530_Sample_18_Locus_5466_Allele_0
TGCAGGTGTCGCTTGGGAAGGAGCAAGAAGCTGCTCCAGCATCTGAGCCCCCTCCCTCTACAGAAGGGTCAGCCTCTCTGCCCTGAGATGCTTGGGCTTGGTGTCCTCAGTCTCTAGGGCCTATCCCTGTAGCACATCCTCCAGGGCCGCTCATTGTCCCTCTCCTCTCCCCCAGGACTCTCTATAAGATCCTGGACAGCTGCAAGCAGCTGACTCTGGCCCAAGGGGCAGGGGAAGAGGACCCAAGTGGCATGGTGACCATTGTCACAGGCCTCCCACTGGACAACCCCAGCATG
>CLocus_530_Sample_18_Locus_5466_Allele_1
TGCAGGTGTCGCTTGGGAAGGAGCAAGAAGCTGCTCCAGCATCTGAGCCCCCTCCCTCTACAGAAGGGTCAGCCTCTCTGCCCTGAGATGCTTGGGCTTGGTGTCCTCAGTCTCTAGGGCCTGTCCCTGTAGCACATCCTCCAGGGCCGCTCATTGTCCCTCTCCTCTCCCCCAGGACTCTCTATAAGATCCTGGACAGCTGCAAGCAGCTGACTCTGGCCCAAGGGGCAGGGGAAGAGGACCCAAGTGGCATGGTGACCATTGTCACAGGCCTCCCACTGGACAACCCCAGCATG
>CLocus_530_Sample_6_Locus_6931_Allele_0
TGCAGGTGTCGCTTGGGAAGGAGCAAGAAGCTGCTCCAGCATCTGAGCCCCCTCCCTCTACAGAAGGGTCAGCCTCTCTGCCCTGAGATGCTTGGGCTTGGTGTCCTCAGTCTCTAGGGCCTGTCCCTGTAGCACATCCTCCAGGGCCGCTCATTGTCCCTCTCCTCTCCCCCAGGACTCTCTATAAGATCCTGGACAGCTGCAAGCAGCTGACTCTGGCCCAAGGGGCAGGGGAAGAGGACCCAAGTGGCATGGTGACCATTGTCACAGGCCTCCCACTGGACAACCCCAGCATG
>CLocus_530_Sample_7_Locus_3864_Allele_0
TGCAGGTGTCGCTTGGGAAGGAGCAAGAAGCTGCTCCAGCATCTGAGCCCCCTCCCTCTACAGAAGGGTCAGCCTCTCTGCCCTGAGATGCTTGGGCTTGGTGTCCTCAGTCTCTAGGGCCTGTCCCTGTAGCACATCCTCCAGGGCCGCTCATTGTCCCTCTCCTCTCCCCCAGGACTCTCTATAAGATCCTGGACAGCTGCAAGCAGCTGACTCTGGCCCAAGGGGCAGGGGAAGAGGACCCAAGTGGCATGGTGACCATTGTCACAGGCCTCCCACTGGACAACCCCAGCATG
>CLocus_530_Sample_8_Locus_640_Allele_0
TGCAGGTGTCGCTTGGGAAGGAGCAAGAAGCTGCTCCAGCATCTGAGCCCCCTCCCTCTACAGAAGGGTCAGCCTCTCTGCCCTGAGATGCTTGGGCTTGGTGTCCTCAGTCTCTAGGGCCTGTCCCTGTAGCACATCCTCCAGGGCCGCTCATTGTCCCTCTCCTCTCCCCCAGGACTCTCTATAAGATCCTGGACAGCTGCAAGCAGCTGACTCTGGCCCAAGGGGCAGGGGAAGAGGACCCAAGTGGCATGGTGACCATTGTCACAGGCCTCCCACTGGACAACCCCAGCATG
>CLocus_530_Sample_16_Locus_5021_Allele_0
TGCAGGTGTCGCTTGGGAAGGAGCAAGAAGCTGCTCCAGCATCTGAGCCCCCTCCCTCTACAGAAGGGTCAGCCTCTCTGCCCTGAGATGCTTGGGCTTGGTGTCCTCAGTCTCTAGGGCCTGTCCCTGTAGCACATCCTCCAGGGCCGCTCATTGTCCCTCTCCTCTCCCCCAGGACTCTCTATAAGATCCTGGACAGCTGCAAGCAGCTGACTCTGGCCCAAGGGGCAGGGGAAGAGGACCCAAGTGGCATGGTGACCATTGTCACAGGCCTCCCACTGGACAACCCCAGCATG
>CLocus_530_Sample_2_Locus_1354_Allele_0
TGCAGGTGTCGCTTGGGAAGGAGCAAGAAGCTGCTCCAGCATCTGAGCCCCCTCCCTCTACAGAAGGGTCAGCCTCTCTGCCCTGAGATGCTTGGGCTTGGTGTCCTCAGTCTCTAGGGCCTGTCCCTGTAGCACATCCTCCAGGGCCGCTCATTGTCCCTCTCCTCTCCCCCAGGACTCTCTATAAGATCCTGGACAGCTGCAAGCAGCTGACTCTGGCCCAAGGGGCAGGGGAAGAGGACCCAAGTGGCATGGTGACCATTGTCACAGGCCTCCCACTGGACAACCCCAGCATG
>CLocus_530_Sample_3_Locus_4346_Allele_0
TGCAGGTGTCGCTTGGGAAGGAGCAAGAAGCTGCTCCAGCATCTGAGCCCCCTCCCTCTACAGAAGGGTCAGCCTCTCTGCCCTGAGATGCTTGGGCTTGGTGTCCTCAGTCTCTAGGGCCTGTCCCTGTAGCACATCCTCCAGGGCCGCTCATTGTCCCTCTCCTCTCCCCCAGGACTCTCTATAAGATCCTGGACAGCTGCAAGCAGCTGACTCTGGCCCAAGGGGCAGGGGAAGAGGACCCAAGTGGCATGGTGACCATTGTCACAGGCCTCCCACTGGACAACCCCAGCATG
>CLocus_530_Sample_9_Locus_6821_Allele_0
TGCAGGTGTCGCTTGGGAAGGAGCAAGAAGCTGCTCCAGCATCTGAGCCCCCTCCCTCTACAGAAGGGTCAGCCTCTCTGCCCTGAGATGCTTGGGCTTGGTGTCCTCAGTCTCTAGGGCCTGTCCCTGTAGCACATCCTCCAGGGCCGCTCATTGTCCCTCTCCTCTCCCCCAGGACTCTCTATAAGATCCTGGACAGCTGCAAGCAGCTGACTCTGGCCCAAGGGGCAGGGGAAGAGGACCCAAGTGGCATGGTGACCATTGTCACAGGCCTCCCACTGGACAACCCCAGCATG
>CLocus_530_Sample_19_Locus_4013_Allele_0
TGCAGGTGTCGCTTGGGAAGGAGCAAGAAGCTGCTCCAGCATCTGAGCCCCCTCCCTCTACAGAAGGGTCAGCCTCTCTGCCCTGAGATGCTTGGGCTTGGTGTCCTCAGTCTCTAGGGCCTGTCCCTGTAGCACATCCTCCAGGGCCGCTCATTGTCCCTCTCCTCTCCCCCAGGACTCTCTATAAGATCCTGGACAGCTGCAAGCAGCTGACTCTGGCCCAAGGGGCAGGGGAAGAGGACCCAAGTGGCATGGTGACCATTGTCACAGGCCTCCCACTGGACAACCCCAGCATG
>CLocus_530_Sample_1_Locus_598_Allele_0
TGCAGGTGTCGCTTGGGAAGGAGCAAGAAGCTGCTCCAGCATCTGAGCCCCCTCCCTCTACAGAAGGGTCAGCCTCTCTGCCCTGAGATGCTTGGGCTTGGTGTCCTCAGTCTCTAGGGCCTGTCCCTGTAGCACATCCTCCAGGGCCGCTCATTGTCCCTCTCCTCTCCCCCAGGACTCTCTATAAGATCCTGGACAGCTGCAAGCAGCTGACTCTGGCCCAAGGGGCAGGGGAAGAGGACCCAAGTGGCATGGTGACCATTGTCACAGGCCTCCCACTGGACAACCCCAGCATG
>CLocus_530_Sample_10_Locus_1071_Allele_0
TGCAGGTGTCGCTTGGGAAGGAGCAAGAAGCTGCTCCAGCATCTGAGCCCCCTCCCTCTACAGAAGGGTCAGCCTCTCTGCCCTGAGATGCTTGGGCTTGGTGTCCTCAGTCTCTAGGGCCTGTCCCTGTAGCACATCCTCCAGGGCCGCTCATTGTCCCTCTCCTCTCCCCCAGGACTCTCTATAAGATCCTGGACAGCTGCAAGCAGCTGACTCTGGCCCAAGGGGCAGGGGAAGAGGACCCAAGTGGCATGGTGACCATTGTCACAGGCCTCCCACTGGACAACCCCAGCATG
>CLocus_530_Sample_11_Locus_3691_Allele_0
TGCAGGTGTCGCTTGGGAAGGAGCAAGAAGCTGCTCCAGCATCTGAGCCCCCTCCCTCTACAGAAGGGTCAGCCTCTCTGCCCTGAGATGCTTGGGCTTGGTGTCCTCAGTCTCTAGGGCCTGTCCCTGTAGCACATCCTCCAGGGCCGCTCATTGTCCCTCTCCTCTCCCCCAGGACTCTCTATAAGATCCTGGACAGCTGCAAGCAGCTGACTCTGGCCCAAGGGGCAGGGGAAGAGGACCCAAGTGGCATGGTGACCATTGTCACAGGCCTCCCACTGGACAACCCCAGCATG
>CLocus_530_Sample_21_Locus_1584_Allele_0
TGCAGGTGTCGCTTGGGAAGGAGCAAGAAGCTGCTCCAGCATCTGAGCCCCCTCCCTCTACAGAAGGGTCAGCCTCTCTGCCCTGAGATGCTTGGGCTTGGTGTCCTCAGTCTCTAGGGCCTGTCCCTGTAGCACATCCTCCAGGGCCGCTCATTGTCCCTCTCCTCTCCCCCAGGACTCTCTATAAGATCCTGGACAGCTGCAAGCAGCTGACTCTGGCCCAAGGGGCAGGGGAAGAGGACCCAAGTGGCATGGTGACCATTGTCACAGGCCTCCCACTGGACAACCCCAGCATG
>CLocus_530_Sample_13_Locus_679_Allele_0
TGCAGGTGTCGCTTGGGAAGGAGCAAGAAGCTGCTCCAGCATCTGAGCCCCCTCCCTCTACAGAAGGGTCAGCCTCTCTGCCCTGAGATGCTTGGGCTTGGTGTCCTCAGTCTCTAGGGCCTGTCCCTGTAGCACATCCTCCAGGGCCGCTCATTGTCCCTCTCCTCTCCCCCAGGACTCTCTATAAGATCCTGGACAGCTGCAAGCAGCTGACTCTGGCCCAAGGGGCAGGGGAAGAGGACCCAAGTGGCATGGTGACCATTGTCACAGGCCTCCCACTGGACAACCCCAGCATG
>CLocus_530_Sample_20_Locus_1717_Allele_0
TGCAGGTGTCGCTTGGGAAGGAGCAAGAAGCTGCTCCAGCATCTGAGCCCCCTCCCTCTACAGAAGGGTCAGCCTCTCTGCCCTGAGATGCTTGGGCTTGGTGTCCTCAGTCTCTAGGGCCTGTCCCTGTAGCACATCCTCCAGGGCCGCTCATTGTCCCTCTCCTCTCCCCCAGGACTCTCTATAAGATCCTGGACAGCTGCAAGCAGCTGACTCTGGCCCAAGGGGCAGGGGAAGAGGACCCAAGTGGCATGGTGACCATTGTCACAGGCCTCCCACTGGACAACCCCAGCATG
>CLocus_530_Sample_5_Locus_6628_Allele_0
TGCAGGTGTCGCTTGGGAAGGAGCAAGAAGCTGCTCCAGCATCTGAGCCCCCTCCCTCTACAGAAGGGTCAGCCTCTCTGCCCTGAGATGCTTGGGCTTGGTGTCCTCAGTCTCTAGGGCCTGTCCCTGTAGCACATCCTCCAGGGCCGCTCATTGTCCCTCTCCTCTCCCCCAGGACTCTCTATAAGATCCTGGACAGCTGCAAGCAGCTGACTCTGGCCCAAGGGGCAGGGGAAGAGGACCCAAGTGGCATGGTGACCATTGTCACAGGCCTCCCACTGGACAACCCCAGCATG
>CLocus_530_Sample_4_Locus_1969_Allele_0
TGCAGGTGTCGCTTGGGAAGGAGCAAGAAGCTGCTCCAGCATCTGAGCCCCCTCCCTCTACAGAAGGGTCAGCCTCTCTGCCCTGAGATGCTTGGGCTTGGTGTCCTCAGTCTCTAGGGCCTGTCCCTGTAGCACATCCTCCAGGGCCGCTCATTGTCCCTCTCCTCTCCCCCAGGACTCTCTATAAGATCCTGGACAGCTGCAAGCAGCTGACTCTGGCCCAAGGGGCAGGGGAAGAGGACCCAAGTGGCATGGTGACCATTGTCACAGGCCTCCCACTGGACAACCCCAGCATG
>CLocus_530_Sample_15_Locus_4789_Allele_0
TGCAGGTGTCGCTTGGGAAGGAGCAAGAAGCTGCTCCAGCATCTGAGCCCCCTCCCTCTACAGAAGGGTCAGCCTCTCTGCCCTGAGATGCTTGGGCTTGGTGTCCTCAGTCTCTAGGGCCTGTCCCTGTAGCACATCCTCCAGGGCCGCTCATTGTCCCTCTCCTCTCCCCCAGGACTCTCTATAAGATCCTGGACAGCTGCAAGCAGCTGACTCTGGCCCAAGGGGCAGGGGAAGAGGACCCAAGTGGCATGGTGACCATTGTCACAGGCCTCCCACTGGACAACCCCAGCATG
>CLocus_531_Sample_17_Locus_7436_Allele_0
TGCAGGCTGCATCTCTGCAGTCTCCACCTCGCTGCATCCACGTGTACCCCTCTGAGCCTGGGCAGGTGTTGCGTACCTGGCTGCTCTCTAGCAGCACTCAGCTGCCTGTGGCTCTAAGGCTGCCTCTCTCCTCCCCACAGTGAAGCTGCACACCATCGGCGGGAGGCACTCTGCTGCTGAGGTGAGGGGAGCCAGGCTGGCAGAAGCTGTGGTCACTGGGGATGGGTGGGCTGGGACCCCTTCATGTGGTCTGTGTGCAAATATGATCAGAGCACAAGATGGGGGCTTCCTGCATG
>CLocus_531_Sample_17_Locus_7436_Allele_1
TGCAGGCTGCGTCTCTGCAGTCTCCACCTCGCTGCATCCACGTGTACCCCTCTGAGCCTGGGCAGGTGTTGCGTACCTGGCTGCTCTCTAGCAGCACTCAGCTGCCTGTGGCTCTAAGGCTGCCTCTCTCCTCCCCACAGTGAAGCTGCACACCATCGGCGGGAGGCACTCTGCTGCTGAGGTGAGGGGAGCCAGGCTGGCAGAAGCTGTGGTCACTGGGGATGGGTGGGCTGGGACCCCTTCATGTGGTCTGTGTGCAAATATGATCAGAGCACAAGATGGGGGCTTCCTGCATG
>CLocus_531_Sample_18_Locus_4512_Allele_0
TGCAGGCTGCATCTCTGCAGTCTCCACCTCGCTGCATCCACGTGTACCCCTCTGAGCCTGGGCAGGTGTTGCGTACCTGGCTGCTCTCTAGCAGCACTCAGCTGCCTGTGGCTCTAAGGCTGCCTCTCTCCTCCCCACAGTGAAGCTGCACACCATCGGCGGGAGGCACTCTGCTGCTGAGGTGAGGGGAGCCAGGCTGGCAGAAGCTGTGGTCACTGGGGATGGGTGGGCTGGGACCCCTTCATGTGGTCTGTGTGCAAATATGATCAGAGCACAAGATGGGGGCTTCCTGCATG
>CLocus_531_Sample_18_Locus_4512_Allele_1
TGCAGGCTGCGTCTCTGCAGTCTCCACCTCGCTGCATCCACGTGTACCCCTCTGAGCCTGGGCAGGTGTTGCGTACCTGGCTGCTCTCTAGCAGCACTCAGCTGCCTGTGGCTCTAAGGCTGCCTCTCTCCTCCCCACAGTGAAGCTGCACACCATCGGCGGGAGGCACTCTGCTGCTGAGGTGAGGGGAGCCAGGCTGGCAGAAGCTGTGGTCACTGGGGATGGGTGGGCTGGGACCCCTTCATGTGGTCTGTGTGCAAATATGATCAGAGCACAAGATGGGGGCTTCCTGCATG
>CLocus_531_Sample_6_Locus_6932_Allele_0
TGCAGGCTGCGTCTCTGCAGTCTCCACCTCGCTGCATCCACGTGTACCCCTCTGAGCCTGGGCAGGTGTTGCGTACCTGGCTGCTCTCTAGCAGCACTCAGCTGCCTGTGGCTCTAAGGCTGCCTCTCTCCTCCCCACAGTGAAGCTGCACACCATCGGCGGGAGGCACTCTGCTGCTGAGGTGAGGGGAGCCAGGCTGGCAGAAGCTGTGGTCACTGGGGATGGGTGGGCTGGGACCCCTTCATGTGGTCTGTGTGCAAATATGATCAGAGCACAAGATGGGGGCTTCCTGCATG
>CLocus_531_Sample_7_Locus_3866_Allele_0
TGCAGGCTGCGTCTCTGCAGTCTCCACCTCGCTGCATCCACGTGTACCCCTCTGAGCCTGGGCAGGTGTTGCGTACCTGGCTGCTCTCTAGCAGCACTCAGCTGCCTGTGGCTCTAAGGCTGCCTCTCTCCTCCCCACAGTGAAGCTGCACACCATCGGCGGGAGGCACTCTGCTGCTGAGGTGAGGGGAGCCAGGCTGGCAGAAGCTGTGGTCACTGGGGATGGGTGGGCTGGGACCCCTTCATGTGGTCTGTGTGCAAATATGATCAGAGCACAAGATGGGGGCTTCCTGCATG
>CLocus_531_Sample_8_Locus_641_Allele_0
TGCAGGCTGCGTCTCTGCAGTCTCCACCTCGCTGCATCCACGTGTACCCCTCTGAGCCTGGGCAGGTGTTGCGTACCTGGCTGCTCTCTAGCAGCACTCAGCTGCCTGTGGCTCTAAGGCTGCCTCTCTCCTCCCCACAGTGAAGCTGCACACCATCGGCGGGAGGCACTCTGCTGCTGAGGTGAGGGGAGCCAGGCTGGCAGAAGCTGTGGTCACTGGGGATGGGTGGGCTGGGACCCCTTCATGTGGTCTGTGTGCAAATATGATCAGAGCACAAGATGGGGGCTTCCTGCATG
>CLocus_531_Sample_16_Locus_7623_Allele_0
TGCAGGCTGCATCTCTGCAGTCTCCACCTCGCTGCATCCACGTGTACCCCTCTGAGCCTGGGCAGGTGTTGCGTACCTGGCTGCTCTCTAGCAGCACTCAGCTGCCTGTGGCTCTAAGGCTGCCTCTCTCCTCCCCACAGTGAAGCTGCACACCATCGGCGGGAGGCACTCTGCTGCTGAGGTGAGGGGAGCCAGGCTGGCAGAAGCTGTGGTCACTGGGGATGGGTGGGCTGGGACCCCTTCATGTGGTCTGTGTGCAAATATGATCAGAGCACAAGATGGGGGCTTCCTGCATG
>CLocus_531_Sample_16_Locus_7623_Allele_1
TGCAGGCTGCGTCTCTGCAGTCTCCACCTCGCTGCATCCACGTGTACCCCTCTGAGCCTGGGCAGGTGTTGCGTACCTGGCTGCTCTCTAGCAGCACTCAGCTGCCTGTGGCTCTAAGGCTGCCTCTCTCCTCCCCACAGTGAAGCTGCACACCATCGGCGGGAGGCACTCTGCTGCTGAGGTGAGGGGAGCCAGGCTGGCAGAAGCTGTGGTCACTGGGGATGGGTGGGCTGGGACCCCTTCATGTGGTCTGTGTGCAAATATGATCAGAGCACAAGATGGGGGCTTCCTGCATG
>CLocus_531_Sample_2_Locus_293_Allele_0
TGCAGGCTGCGTCTCTGCAGTCTCCACCTCGCTGCATCCACGTGTACCCCTCTGAGCCTGGGCAGGTGTTGCGTACCTGGCTGCTCTCTAGCAGCACTCAGCTGCCTGTGGCTCTAAGGCTGCCTCTCTCCTCCCCACAGTGAAGCTGCACACCATCGGCGGGAGGCACTCTGCTGCTGAGGTGAGGGGAGCCAGGCTGGCAGAAGCTGTGGTCACTGGGGATGGGTGGGCTGGGACCCCTTCATGTGGTCTGTGTGCAAATATGATCAGAGCACAAGATGGGGGCTTCCTGCATG
>CLocus_531_Sample_3_Locus_530_Allele_0
TGCAGGCTGCGTCTCTGCAGTCTCCACCTCGCTGCATCCACGTGTACCCCTCTGAGCCTGGGCAGGTGTTGCGTACCTGGCTGCTCTCTAGCAGCACTCAGCTGCCTGTGGCTCTAAGGCTGCCTCTCTCCTCCCCACAGTGAAGCTGCACACCATCGGCGGGAGGCACTCTGCTGCTGAGGTGAGGGGAGCCAGGCTGGCAGAAGCTGTGGTCACTGGGGATGGGTGGGCTGGGACCCCTTCATGTGGTCTGTGTGCAAATATGATCAGAGCACAAGATGGGGGCTTCCTGCATG
>CLocus_531_Sample_9_Locus_6822_Allele_0
TGCAGGCTGCGTCTCTGCAGTCTCCACCTCGCTGCATCCACGTGTACCCCTCTGAGCCTGGGCAGGTGTTGCGTACCTGGCTGCTCTCTAGCAGCACTCAGCTGCCTGTGGCTCTAAGGCTGCCTCTCTCCTCCCCACAGTGAAGCTGCACACCATCGGCGGGAGGCACTCTGCTGCTGAGGTGAGGGGAGCCAGGCTGGCAGAAGCTGTGGTCACTGGGGATGGGTGGGCTGGGACCCCTTCATGTGGTCTGTGTGCAAATATGATCAGAGCACAAGATGGGGGCTTCCTGCATG
>CLocus_531_Sample_19_Locus_4014_Allele_0
TGCAGGCTGCGTCTCTGCAGTCTCCACCTCGCTGCATCCACGTGTACCCCTCTGAGCCTGGGCAGGTGTTGCGTACCTGGCTGCTCTCTAGCAGCACTCAGCTGCCTGTGGCTCTAAGGCTGCCTCTCTCCTCCCCACAGTGAAGCTGCACACCATCGGCGGGAGGCACTCTGCTGCTGAGGTGAGGGGAGCCAGGCTGGCAGAAGCTGTGGTCACTGGGGATGGGTGGGCTGGGACCCCTTCATGTGGTCTGTGTGCAAATATGATCAGAGCACAAGATGGGGGCTTCCTGCATG
>CLocus_531_Sample_1_Locus_599_Allele_0
TGCAGGCTGCGTCTCTGCAGTCTCCACCTCGCTGCATCCACGTGTACCCCTCTGAGCCTGGGCAGGTGTTGCGTACCTGGCTGCTCTCTAGCAGCACTCAGCTGCCTGTGGCTCTAAGGCTGCCTCTCTCCTCCCCACAGTGAAGCTGCACACCATCGGCGGGAGGCACTCTGCTGCTGAGGTGAGGGGAGCCAGGCTGGCAGAAGCTGTGGTCACTGGGGATGGGTGGGCTGGGACCCCTTCATGTGGTCTGTGTGCAAATATGATCAGAGCACAAGATGGGGGCTTCCTGCATG
>CLocus_531_Sample_10_Locus_1177_Allele_0
TGCAGGCTGCATCTCTGCAGTCTCCACCTCGCTGCATCCACGTGTACCCCTCTGAGCCTGGGCAGGTGTTGCGTACCTGGCTGCTCTCTAGCAGCACTCAGCTGCCTGTGGCTCTAAGGCTGCCTCTCTCCTCCCCACAGTGAAGCTGCACACCATCGGCGGGAGGCACTCTGCTGCTGAGGTGAGGGGAGCCAGGCTGGCAGAAGCTGTGGTCACTGGGGATGGGTGGGCTGGGACCCCTTCATGTGGTCTGTGTGCAAATATGATCAGAGCACAAGATGGGGGCTTCCTGCATG
>CLocus_531_Sample_11_Locus_198_Allele_0
TGCAGGCTGCATCTCTGCAGTCTCCACCTCGCTGCATCCACGTGTACCCCTCTGAGCCTGGGCAGGTGTTGCGTACCTGGCTGCTCTCTAGCAGCACTCAGCTGCCTGTGGCTCTAAGGCTGCCTCTCTCCTCCCCACAGTGAAGCTGCACACCATCGGCGGGAGGCACTCTGCTGCTGAGGTGAGGGGAGCCAGGCTGGCAGAAGCTGTGGTCACTGGGGATGGGTGGGCTGGGACCCCTTCATGTGGTCTGTGTGCAAATATGATCAGAGCACAAGATGGGGGCTTCCTGCATG
>CLocus_531_Sample_21_Locus_234_Allele_0
TGCAGGCTGCATCTCTGCAGTCTCCACCTCGCTGCATCCACGTGTACCCCTCTGAGCCTGGGCAGGTGTTGCGTACCTGGCTGCTCTCTAGCAGCACTCAGCTGCCTGTGGCTCTAAGGCTGCCTCTCTCCTCCCCACAGTGAAGCTGCACACCATCGGCGGGAGGCACTCTGCTGCTGAGGTGAGGGGAGCCAGGCTGGCAGAAGCTGTGGTCACTGGGGATGGGTGGGCTGGGACCCCTTCATGTGGTCTGTGTGCAAATATGATCAGAGCACAAGATGGGGGCTTCCTGCATG
>CLocus_531_Sample_13_Locus_2795_Allele_0
TGCAGGCTGCGTCTCTGCAGTCTCCACCTCGCTGCATCCACGTGTACCCCTCTGAGCCTGGGCAGGTGTTGCGTACCTGGCTGCTCTCTAGCAGCACTCAGCTGCCTGTGGCTCTAAGGCTGCCTCTCTCCTCCCCACAGTGAAGCTGCACACCATCGGCGGGAGGCACTCTGCTGCTGAGGTGAGGGGAGCCAGGCTGGCAGAAGCTGTGGTCACTGGGGATGGGTGGGCTGGGACCCCTTCATGTGGTCTGTGTGCAAATATGATCAGAGCACAAGATGGGGGCTTCCTGCATG
>CLocus_531_Sample_5_Locus_6630_Allele_0
TGCAGGCTGCGTCTCTGCAGTCTCCACCTCGCTGCATCCACGTGTACCCCTCTGAGCCTGGGCAGGTGTTGCGTACCTGGCTGCTCTCTAGCAGCACTCAGCTGCCTGTGGCTCTAAGGCTGCCTCTCTCCTCCCCACAGTGAAGCTGCACACCATCGGCGGGAGGCACTCTGCTGCTGAGGTGAGGGGAGCCAGGCTGGCAGAAGCTGTGGTCACTGGGGATGGGTGGGCTGGGACCCCTTCATGTGGTCTGTGTGCAAATATGATCAGAGCACAAGATGGGGGCTTCCTGCATG
>CLocus_531_Sample_4_Locus_799_Allele_0
TGCAGGCTGCGTCTCTGCAGTCTCCACCTCGCTGCATCCACGTGTACCCCTCTGAGCCTGGGCAGGTGTTGCGTACCTGGCTGCTCTCTAGCAGCACTCAGCTGCCTGTGGCTCTAAGGCTGCCTCTCTCCTCCCCACAGTGAAGCTGCACACCATCGGCGGGAGGCACTCTGCTGCTGAGGTGAGGGGAGCCAGGCTGGCAGAAGCTGTGGTCACTGGGGATGGGTGGGCTGGGACCCCTTCATGTGGTCTGTGTGCAAATATGATCAGAGCACAAGATGGGGGCTTCCTGCATG
>CLocus_531_Sample_15_Locus_3200_Allele_0
TGCAGGCTGCGTCTCTGCAGTCTCCACCTCGCTGCATCCACGTGTACCCCTCTGAGCCTGGGCAGGTGTTGCGTACCTGGCTGCTCTCTAGCAGCACTCAGCTGCCTGTGGCTCTAAGGCTGCCTCTCTCCTCCCCACAGTGAAGCTGCACACCATCGGCGGGAGGCACTCTGCTGCTGAGGTGAGGGGAGCCAGGCTGGCAGAAGCTGTGGTCACTGGGGATGGGTGGGCTGGGACCCCTTCATGTGGTCTGTGTGCAAATATGATCAGAGCACAAGATGGGGGCTTCCTGCATG
>CLocus_534_Sample_17_Locus_1726_Allele_0
TGCAGGAAGGCGAGTCTTTGCTGGTTAGTGGTTCTTGGGGAGGAGAAGGTTCCTGGCCAGAAGAGTAGTCTTTGTTGGGTGAAAGGTCTTGTCCTGGAGGAGGCTCCTGACCAGGAATGCGGTCCTTGTTGGGTGAGGGATCTTCGGCAGGGCCAGGAGTGCCAGATGAAAACCTGAAGGCCTCGTTGGCTTGGCTGTCTAAGGGATCTCACCCTTCTGCTCCACCAAAAACATGGTTGGTCATGTAGGAGAGAAGGGGAAAAGGTAACTACCATTTACCCAGCTCCTATTGCATG
>CLocus_534_Sample_18_Locus_5470_Allele_0
TGCAGGAAGGCGAGTCTTTGCTGGTTAGTGGTTCTTGGGGAGGAGAAGGTTCCTGGCCAGAAGAGTAGTCTTTGTTGGGTGAAAGGTCTTGTCCTGGAGGAGGCTCCTGACCAGGAATGCGGTCCTTGTTGGGTGAGGGATCTTCGGCAGGGCCAGGAGTGCCAGATGAAAACCTGAAGGCCTCGTTGGCTTGGCTGTCTAAGGGATCTCACCCTTCTGCTCCACCAAAAACATGGTTGGTCATGTAGGAGAGAAGGGGAAAAGGTAACTACCATTTACCCAGCTCCTATTGCATG
>CLocus_534_Sample_6_Locus_6938_Allele_0
TGCAGGAAGGCGAGTCTTTGCTGGTTAGTGGTTCTTGGGGAGGAGAAGGTTCCTGGCCAGAAGAGTAGTCTTTGTTGGGTGAAAGGTCTTGTCCTGGAGGAGGCTCCTGACCAGGAATGCGGTCCTTGTTGGGTGAGGGATCTTCGGCAGGGCCAGGAGTGCCAGATGAAAACCTGAAGGCCTCGTTGGCTTGGCTGTCTAAGGGATCTCACCCTTCTGCTCCACCAAAAACATGGTTGGTCATGTAGGAGAGAAGGGGAAAAGGTAACTACCATTTACCCAGCTCCTATTGCATG
>CLocus_534_Sample_7_Locus_3872_Allele_0
TGCAGGAAGGCGAGTCTTTGCTGGTTAGTGGTTCTTGGGGAGGAGAAGGTTCCTGGCCAGAAGAGTAGTCTTTGTTGGGTGAAAGGTCTTGTCCTGGAGGAGGCTCCTGACCAGGAATGCGGTCCTTGTTGGGTGAGGGATCTTCGGCAGGGCCAGGAGTGCCAGATGAAAACCTGAAGGCCTCGTTGGCTTGGCTGTCTAAGGGATCTCACCCTTCTGCTCCACCAAAAACATGGTTGGTCATGTAGGAGAGAAGGGGAAAAGGTAACTACCATTTACCCAGCTCCTATTGCATG
>CLocus_534_Sample_8_Locus_646_Allele_0
TGCAGGAAGGCGAGTCTTTGCTGGTTAGTGGTTCTTGGGGAGGAGAAGGTTCCTGGCCAGAAGAGTAGTCTTTGTTGGGTGAAAGGTCTTGTCCTGGAGGAGGCTCCTGACCAGGAATGCGGTCCTTGTTGGGTGAGGGATCTTCGGCAGGGCCAGGAGTGCCAGATGAAAACCTGAAGGCCTCGTTGGCTTGGCTGTCTAAGGGATCTCACCCTTCTGCTCCACCAAAAACATGGTTGGTCATGTAGGAGAGAAGGGGAAAAGGTAACTACCATTTACCCAGCTCCTATTGCATG
>CLocus_534_Sample_16_Locus_5027_Allele_0
TGCAGGAAGGCGAGTCTTTGCTGGTTAGTGGTTCTTGGGGAGGAGAAGGTTCCTGGCCAGAAGAGTAGTCTTTGTTGGGTGAAAGGTCTTGTCCTGGAGGAGGCTCCTGACCAGGAATGCGGTCCTTGTTGGGTGAGGGATCTTCGGCAGGGCCAGGAGTGCCAGATGAAAACCTGAAGGCCTCGTTGGCTTGGCTGTCTAAGGGATCTCACCCTTCTGCTCCACCAAAAACATGGTTGGTCATGTAGGAGAGAAGGGGAAAAGGTAACTACCATTTACCCAGCTCCTATTGCATG
>CLocus_534_Sample_2_Locus_3523_Allele_0
TGCAGGAAGGCGAGTCTTTGCTGGTTAGTGGTTCTTGGGGAGGAGAAGGTTCCTGGCCAGAAGAGTAGTCTTTGTTGGGTGAAAGGTCTTGTCCTGGAGGAGGCTCCTGACCAGGAATGCGGTCCTTGTTGGGTGAGGGATCTTCGGCAGGGCCAGGAGTGCCAGATGAAAACCTGAAGGCCTCGTTGGCTTGGCTGTCTAAGGGATCTCACCCTTCTGCTCCACCAAAAACATGGTTGGTCATGTAGGAGAGAAGGGGAAAAGGTAACTACCATTTACCCAGCTCCTATTGCATG
>CLocus_534_Sample_3_Locus_5370_Allele_0
TGCAGGAAGGCGAGTCTTTGCTGGTTAGTGGTTCTTGGGGAGGAGAAGGTTCCTGGCCAGAAGAGTAGTCTTTGTTGGGTGAAAGGTCTTGTCCTGGAGGAGGCTCCTGACCAGGAATGCGGTCCTTGTTGGGTGAGGGATCTTCGGCAGGGCCAGGAGTGCCAGATGAAAACCTGAAGGCCTCGTTGGCTTGGCTGTCTAAGGGATCTCACCCTTCTGCTCCACCAAAAACATGGTTGGTCATGTAGGAGAGAAGGGGAAAAGGTAACTACCATTTACCCAGCTCCTATTGCATG
>CLocus_534_Sample_9_Locus_6826_Allele_0
TGCAGGAAGGCGAGTCTTTGCTGGTTAGTGGTTCTTGGGGAGGAGAAGGTTCCTGGCCAGAAGAGTAGTCTTTGTTGGGTGAAAGGTCTTGTCCTGGAGGAGGCTCCTGACCAGGAATGCGGTCCTTGTTGGGTGAGGGATCTTCGGCAGGGCCAGGAGTGCCAGATGAAAACCTGAAGGCCTCGTTGGCTTGGCTGTCTAAGGGATCTCACCCTTCTGCTCCACCAAAAACATGGTTGGTCATGTAGGAGAGAAGGGGAAAAGGTAACTACCATTTACCCAGCTCCTATTGCATG
>CLocus_534_Sample_19_Locus_4019_Allele_0
TGCAGGAAGGCGAGTCTTTGCTGGTTAGTGGTTCTTGGGGAGGAGAAGGTTCCTGGCCAGAAGAGTAGTCTTTGTTGGGTGAAAGGTCTTGTCCTGGAGGAGGCTCCTGACCAGGAATGCGGTCCTTGTTGGGTGAGGGATCTTCGGCAGGGCCAGGAGTGCCAGATGAAAACCTGAAGGCCTCGTTGGCTTGGCTGTCTAAGGGATCTCACCCTTCTGCTCCACCAAAAACATGGTTGGTCATGTAGGAGAGAAGGGGAAAAGGTAACTACCATTTACCCAGCTCCTATTGCATG
>CLocus_534_Sample_1_Locus_602_Allele_0
TGCAGGAAGGCGAGTCTTTGCTGGTTAGTGGTTCTTGGGGAGGAGAAGGTTCCTGGCCAGAAGAGTAGTCTTTGTTGGGTGAAAGGTCTTGTCCTGGAGGAGGCTCCTGACCAGGAATGCGGTCCTTGTTGGGTGAGGGATCTTCGGCAGGGCCAGGAGTGCCAGATGAAAACCTGAAGGCCTCGTTGGCTTGGCTGTCTAAGGGATCTCACCCTTCTGCTCCACCAAAAACATGGTTGGTCATGTAGGAGAGAAGGGGAAAAGGTAACTACCATTTACCCAGCTCCTATTGCATG
>CLocus_534_Sample_10_Locus_1166_Allele_0
TGCAGGAAGGCGAGTCTTTGCTGGTTAGTGGTTCTTGGGGAGGAGAAGGTTCCTGGCCAGAAGAGTAGTCTTTGTTGGGTGAAAGGTCTTGTCCTGGAGGAGGCTCCTGACCAGGAATGCGGTCCTTGTTGGGTGAGGGATCTTCGGCAGGGCCAGGAGTGCCAGATGAAAACCTGAAGGCCTCGTTGGCTTGGCTGTCTAAGGGATCTCACCCTTCTGCTCCACCAAAAACATGGTTGGTCATGTAGGAGAGAAGGGGAAAAGGTAACTACCATTTACCCAGCTCCTATTGCATG
>CLocus_534_Sample_11_Locus_3695_Allele_0
TGCAGGAAGGCGAGTCTTTGCTGGTTAGTGGTTCTTGGGGAGGAGAAGGTTCCTGGCCAGAAGAGTAGTCTTTGTTGGGTGAAAGGTCTTGTCCTGGAGGAGGCTCCTGACCAGGAATGCGGTCCTTGTTGGGTGAGGGATCTTCGGCAGGGCCAGGAGTGCCAGATGAAAACCTGAAGGCCTCGTTGGCTTGGCTGTCTAAGGGATCTCACCCTTCTGCTCCACCAAAAACATGGTTGGTCATGTAGGAGAGAAGGGGAAAAGGTAACTACCATTTACCCAGCTCCTATTGCATG
>CLocus_534_Sample_21_Locus_784_Allele_0
TGCAGGAAGGCGAGTCTTTGCTGGTTAGTGGTTCTTGGGGAGGAGAAGGTTCCTGGCCAGAAGAGTAGTCTTTCTTGGGTGAAAGGTCTTGTCCTGGAGGAGGCTCCTGACCAGGAATGCGGTCCTTGTTGGGTGAGGGATCTTCGGCAGGGCCAGGAGTGCCAGATGAAAACCTGAAGGCCTCGTTGGCTTGGCTGTCTAAGGGATCTCACCCTTCTGCTCCACCAAAAACATGGTTGGTCATGTAGGAGAGAAGGGGAAAAGGTAACTACCATTTACCCAGCTCCTATTGCATG
>CLocus_534_Sample_21_Locus_784_Allele_1
TGCAGGAAGGCGAGTCTTTGCTGGTTAGTGGTTCTTGGGGAGGAGAAGGTTCCTGGCCAGAAGAGTAGTCTTTGTTGGGTGAAAGGTCTTGTCCTGGAGGAGGCTCCTGACCAGGAATGCGGTCCTTGTTGGGTGAGGGATCTTCGGCAGGGCCAGGAGTGCCAGATGAAAACCTGAAGGCCTCGTTGGCTTGGCTGTCTAAGGGATCTCACCCTTCTGCTCCACCAAAAACATGGTTGGTCATGTAGGAGAGAAGGGGAAAAGGTAACTACCATTTACCCAGCTCCTATTGCATG
>CLocus_534_Sample_13_Locus_8286_Allele_0
TGCAGGAAGGCGAGTCTTTGCTGGTTAGTGGTTCTTGGGGAGGAGAAGGTTCCTGGCCAGAAGAGTAGTCTTTGTTGGGTGAAAGGTCTTGTCCTGGAGGAGGCTCCTGACCAGGAATGCGGTCCTTGTTGGGTGAGGGATCTTCGGCAGGGCCAGGAGTGCCAGATGAAAACCTGAAGGCCTCGTTGGCTTGGCTGTCTAAGGGATCTCACCCTTCTGCTCCACCAAAAACATGGTTGGTCATGTAGGAGAGAAGGGGAAAAGGTAACTACCATTTACCCAGCTCCTATTGCATG
>CLocus_534_Sample_5_Locus_6635_Allele_0
TGCAGGAAGGCGAGTCTTTGCTGGTTAGTGGTTCTTGGGGAGGAGAAGGTTCCTGGCCAGAAGAGTAGTCTTTGTTGGGTGAAAGGTCTTGTCCTGGAGGAGGCTCCTGACCAGGAATGCGGTCCTTGTTGGGTGAGGGATCTTCGGCAGGGCCAGGAGTGCCAGATGAAAACCTGAAGGCCTCGTTGGCTTGGCTGTCTAAGGGATCTCACCCTTCTGCTCCACCAAAAACATGGTTGGTCATGTAGGAGAGAAGGGGAAAAGGTAACTACCATTTACCCAGCTCCTATTGCATG
>CLocus_534_Sample_4_Locus_4030_Allele_0
TGCAGGAAGGCGAGTCTTTGCTGGTTAGTGGTTCTTGGGGAGGAGAAGGTTCCTGGCCAGAAGAGTAGTCTTTGTTGGGTGAAAGGTCTTGTCCTGGAGGAGGCTCCTGACCAGGAATGCGGTCCTTGTTGGGTGAGGGATCTTCGGCAGGGCCAGGAGTGCCAGATGAAAACCTGAAGGCCTCGTTGGCTTGGCTGTCTAAGGGATCTCACCCTTCTGCTCCACCAAAAACATGGTTGGTCATGTAGGAGAGAAGGGGAAAAGGTAACTACCATTTACCCAGCTCCTATTGCATG
>CLocus_534_Sample_15_Locus_2413_Allele_0
TGCAGGAAGGCGAGTCTTTGCTGGTTAGTGGTTCTTGGGGAGGAGAAGGTTCCTGGCCAGAAGAGTAGTCTTTGTTGGGTGAAAGGTCTTGTCCTGGAGGAGGCTCCTGACCAGGAATGCGGTCCTTGTTGGGTGAGGGATCTTCGGCAGGGCCAGGAGTGCCAGATGAAAACCTGAAGGCCTCGTTGGCTTGGCTGTCTAAGGGATCTCACCCTTCTGCTCCACCAAAAACATGGTTGGTCATGTAGGAGAGAAGGGGAAAAGGTAACTACCATTTACCCAGCTCCTATTGCATG
>CLocus_540_Sample_17_Locus_3912_Allele_0
TGCAGGTGCTCACTCATCTATGTCAAGAAATTTGGAAGAAGGCAGGGCCAAGACGGCAAAGTAATCAGACGCCTCCACTGATCCCTCTTACAACAAAGACCCGAAAAAACAAGTGAATTGATTATATATATGATAAGCTAGGAACCCTGGAGGGAGACTCAGTGCAGAAGCAGCAAGGAGTTACCAAGCCTCAGTTCTGACTCCTTGGGGCATTTCGTGGCACGATGGTGGCAGGGCTGATGGTAGTTTCCTCAGACACAGGAGCTTCAGCAAAAGAAGGCAAGCAAAGTGGCATG
>CLocus_540_Sample_17_Locus_3912_Allele_1
TGCAGGTGCTCACTCATCTATGTCAAGAAATTTGGAAGAAGGCAGGGCCAAGACGGCAAAGTAATCAGACGCCTCCACTGATCCCTCTTACAACAAAGATCCGAAAAAACAAGTGAATTGATTATATATATGATAAGCTAGGAACCCTGGAGGGAGACTCAGTGCAGAAGCAGCAAGGAGTTACCAAGCCTCAGTTCTGACTCCTTGGGGCATTTCGTGGCACGATGGTGGCAGGGCTGATGGTAGTTTCCTCAGACACAGGAGCTTCAGCAAAAGAAGGCAAGCAAAGTGGCATG
>CLocus_540_Sample_18_Locus_5483_Allele_0
TGCAGGTGCTCACTCATCTATGTCAAGAAATTTGGAAGAAGGCAGGGCCAAGACGGCAAAGTAATCAGACGCCTCCACTGATCCCTCTTACAACAAAGACCCGAAAAAACAAGTGAATTGATTATATATATGATAAGCTAGGAACCCTGGAGGGAGACTCAGTGCAGAAGCAGCAAGGAGTTACCAAGCCTCAGTTCTGACTCCTTGGGGCATTTCGTGGCACGATGGTGGCAGGGCTGATGGTAGTTTCCTCAGACACAGGAGCTTCAGCAAAAGAAGGCAAGCAAAGTGGCATG
>CLocus_540_Sample_18_Locus_5483_Allele_1
TGCAGGTGCTCACTCATCTATGTCAAGAAATTTGGAAGAAGGCAGGGCCAAGACGGCAAAGTAATCAGACGCCTCCACTGATCCCTCTTACAACAAAGATCCGAAAAAACAAGTGAATTGATTATATATATGATAAGCTAGGAACCCTGGAGGGAGACTCAGTGCAGAAGCAGCAAGGAGTTACCAAGCCTCAGTTCTGACTCCTTGGGGCATTTCGTGGCACGATGGTGGCAGGGCTGATGGTAGTTTCCTCAGACACAGGAGCTTCAGCAAAAGAAGGCAAGCAAAGTGGCATG
>CLocus_540_Sample_6_Locus_6954_Allele_0
TGCAGGTGCTCACTCATCTATGTCAAGAAATTTGGAAGAAGGCAGGGCCAAGACGGCAAAGTAATCAGACGCCTCCACTGATCCCTCTTACAACAAAGACCCGAAAAAACAAGTGAATTGATTATATATATGATAAGCTAGGAACCCTGGAGGGAGACTCAGTGCAGAAGCAGCAAGGAGTTACCAAGCCTCAGTTCTGACTCCTTGGGGCATTTCGTGGCACGATGGTGGCAGGGCTGATGGTAGTTTCCTCAGACACAGGAGCTTCAGCAAAAGAAGGCAAGCAAAGTGGCATG
>CLocus_540_Sample_7_Locus_3887_Allele_0
TGCAGGTGCTCACTCATCTATGTCAAGAAATTTGGAAGAAGGCAGGGCCAAGACGGCAAAGTAATCAGACGCCTCCACTGATCCCTCTTACAACAAAGACCCGAAAAAACAAGTGAATTGATTATATATATGATAAGCTAGGAACCCTGGAGGGAGACTCAGTGCAGAAGCAGCAAGGAGTTACCAAGCCTCAGTTCTGACTCCTTGGGGCATTTCGTGGCACGATGGTGGCAGGGCTGATGGTAGTTTCCTCAGACACAGGAGCTTCAGCAAAAGAAGGCAAGCAAAGTGGCATG
>CLocus_540_Sample_8_Locus_665_Allele_0
TGCAGGTGCTCACTCATCTATGTCAAGAAATTTGGAAGAAGGCAGGGCCAAGACGGCAAAGTAATCAGACGCCTCCACTGATCCCTCTTACAACAAAGACCCGAAAAAACAAGTGAATTGATTATATATATGATAAGCTAGGAACCCTGGAGGGAGACTCAGTGCAGAAGCAGCAAGGAGTTACCAAGCCTCAGTTCTGACTCCTTGGGGCATTTCGTGGCACGATGGTGGCAGGGCTGATGGTAGTTTCCTCAGACACAGGAGCTTCAGCAAAAGAAGGCAAGCAAAGTGGCATG
>CLocus_540_Sample_16_Locus_5042_Allele_0
TGCAGGTGCTCACTCATCTATGTCAAGAAATTTGGAAGAAGGCAGGGCCAAGACGGCAAAGTAATCAGACGCCTCCACTGATCCCTCTTACAACAAAGACCCGAAAAAACAAGTGAATTGATTATATATATGATAAGCTAGGAACCCTGGAGGGAGACTCAGTGCAGAAGCAGCAAGGAGTTACCAAGCCTCAGTTCTGACTCCTTGGGGCATTTCGTGGCACGATGGTGGCAGGGCTGATGGTAGTTTCCTCAGACACAGGAGCTTCAGCAAAAGAAGGCAAGCAAAGTGGCATG
>CLocus_540_Sample_2_Locus_3022_Allele_0
TGCAGGTGCTCACTCATCTATGTCAAGAAATTTGGAAGAAGGCAGGGCCAAGACGGCAAAGTAATCAGACGCCTCCACTGATCCCTCTTACAACAAAGACCCGAAAAAACAAGTGAATTGATTATATATATGATAAGCTAGGAACCCTGGAGGGAGACTCAGTGCAGAAGCAGCAAGGAGTTACCAAGCCTCAGTTCTGACTCCTTGGGGCATTTCGTGGCACGATGGTGGCAGGGCTGATGGTAGTTTCCTCAGACACAGGAGCTTCAGCAAAAGAAGGCAAGCAAAGTGGCATG
>CLocus_540_Sample_19_Locus_287_Allele_0
TGCAGGTGCTCACTCATCTATGTCAAGAAATTTGGAAGAAGGCAGGGCCAAGACGGCAAAGTAATCAGACGCCTCCACTGATCCCTCTTACAACAAAGACCCGAAAAAACAAGTGAATTGATTATATATATGATAAGCTAGGAACCCTGGAGGGAGACTCAGTGCAGAAGCAGCAAGGAGTTACCAAGCCTCAGTTCTGACTCCTTGGGGCATTTCGTGGCACGATGGTGGCAGGGCTGATGGTAGTTTCCTCAGACACAGGAGCTTCAGCAAAAGAAGGCAAGCAAAGTGGCATG
>CLocus_540_Sample_19_Locus_287_Allele_1
TGCAGGTGCTCACTCATCTATGTCAAGAAATTTGGAAGAAGGCAGGGCCAAGACGGCAAAGTAATCAGACGCCTCCACTGATCCCTCTTACAACAAAGATCCGAAAAAACAAGTGAATTGATTATATATATGATAAGCTAGGAACCCTGGAGGGAGACTCAGTGCAGAAGCAGCAAGGAGTTACCAAGCCTCAGTTCTGACTCCTTGGGGCATTTCGTGGCACGATGGTGGCAGGGCTGATGGTAGTTTCCTCAGACACAGGAGCTTCAGCAAAAGAAGGCAAGCAAAGTGGCATG
>CLocus_540_Sample_1_Locus_608_Allele_0
TGCAGGTGCTCACTCATCTATGTCAAGAAATTTGGAAGAAGGCAGGGCCAAGACGGCAAAGTAATCAGACGCCTCCACTGATCCCTCTTACAACAAAGACCCGAAAAAACAAGTGAATTGATTATATATATGATAAGCTAGGAACCCTGGAGGGAGACTCAGTGCAGAAGCAGCAAGGAGTTACCAAGCCTCAGTTCTGACTCCTTGGGGCATTTCGTGGCACGATGGTGGCAGGGCTGATGGTAGTTTCCTCAGACACAGGAGCTTCAGCAAAAGAAGGCAAGCAAAGTGGCATG
>CLocus_540_Sample_11_Locus_3712_Allele_0
TGCAGGTGCTCACTCATCTATGTCAAGAAATTTGGAAGAAGGCAGGGCCAAGACGGCAAAGTAATCAGACGCCTCCACTGATCCCTCTTACAACAAAGACCCGAAAAAACAAGTGAATTGATTATATATATGATAAGCTAGGAACCCTGGAGGGAGACTCAGTGCAGAAGCAGCAAGGAGTTACCAAGCCTCAGTTCTGACTCCTTGGGGCATTTCGTGGCACGATGGTGGCAGGGCTGATGGTAGTTTCCTCAGACACAGGAGCTTCAGCAAAAGAAGGCAAGCAAAGTGGCATG
>CLocus_540_Sample_21_Locus_1601_Allele_0
TGCAGGTGCTCACTCATCTATGTCAAGAAATTTGGAAGAAGGCAGGGCCAAGACGGCAAAGTAATCAGACGCCTCCACTGATCCCTCTTACAACAAAGACCCGAAAAAACAAGTGAATTGATTATATATATGATAAGCTAGGAACCCTGGAGGGAGACTCAGTGCAGAAGCAGCAAGGAGTTACCAAGCCTCAGTTCTGACTCCTTGGGGCATTTCGTGGCACGATGGTGGCAGGGCTGATGGTAGTTTCCTCAGACACAGGAGCTTCAGCAAAAGAAGGCAAGCAAAGTGGCATG
>CLocus_540_Sample_13_Locus_5699_Allele_0
TGCAGGTGCTCACTCATCTATGTCAAGAAATTTGGAAGAAGGCAGGGCCAAGACGGCAAAGTAATCAGACGCCTCCACTGATCCCTCTTACAACAAAGACCCGAAAAAACAAGTGAATTGATTATATATATGATAAGCTAGGAACCCTGGAGGGAGACTCAGTGCAGAAGCAGCAAGGAGTTACCAAGCCTCAGTTCTGACTCCTTGGGGCATTTCGTGGCACGATGGTGGCAGGGCTGATGGTAGTTTCCTCAGACACAGGAGCTTCAGCAAAAGAAGGCAAGCAAAGTGGCATG
>CLocus_540_Sample_5_Locus_6647_Allele_0
TGCAGGTGCTCACTCATCTATGTCAAGAAATTTGGAAGAAGGCAGGGCCAAGACGGCAAAGTAATCAGACGCCTCCACTGATCCCTCTTACAACAAAGACCCGAAAAAACAAGTGAATTGATTATATATATGATAAGCTAGGAACCCTGGAGGGAGACTCAGTGCAGAAGCAGCAAGGAGTTACCAAGCCTCAGTTCTGACTCCTTGGGGCATTTCGTGGCACGATGGTGGCAGGGCTGATGGTAGTTTCCTCAGACACAGGAGCTTCAGCAAAAGAAGGCAAGCAAAGTGGCATG
>CLocus_540_Sample_4_Locus_1028_Allele_0
TGCAGGTGCTCACTCATCTATGTCAAGAAATTTGGAAGAAGGCAGGGCCAAGACGGCAAAGTAATCAGACGCCTCCACTGATCCCTCTTACAACAAAGACCCGAAAAAACAAGTGAATTGATTATATATATGATAAGCTAGGAACCCTGGAGGGAGACTCAGTGCAGAAGCAGCAAGGAGTTACCAAGCCTCAGTTCTGACTCCTTGGGGCATTTCGTGGCACGATGGTGGCAGGGCTGATGGTAGTTTCCTCAGACACAGGAGCTTCAGCAAAAGAAGGCAAGCAAAGTGGCATG
>CLocus_540_Sample_15_Locus_7503_Allele_0
TGCAGGTGCTCACTCATCTATGTCAAGAAATTTGGAAGAAGGCAGGGCCAAGACGGCAAAGTAATCAGACGCCTCCACTGATCCCTCTTACAACAAAGACCCGAAAAAACAAGTGAATTGATTATATATATGATAAGCTAGGAACCCTGGAGGGAGACTCAGTGCAGAAGCAGCAAGGAGTTACCAAGCCTCAGTTCTGACTCCTTGGGGCATTTCGTGGCACGATGGTGGCAGGGCTGATGGTAGTTTCCTCAGACACAGGAGCTTCAGCAAAAGAAGGCAAGCAAAGTGGCATG
>CLocus_544_Sample_17_Locus_2707_Allele_0
TGCAGGAGATAGAGGAACAGCATAAGAGGCCTCAGGTGAGAAACTCAACTTTGGCGGCTCTGACAAAGGCTGACTTACAGGTCTTCTCTAGGGTCTCACAGGTCTCCTGTCTTCCTGTCAGCCTGATCTCTAAGACCCTGAAGGAGGACAGGGCTTCCAGGGCTGGCAGTGAGGCAAGTGTGATCAGGGGCTGTGGGGTCTCCTCCCTTCCCGGGTGGGTGCAGCCTTGCTACACATTCACCTTGACTCCTGGCAGCACCTGGGCCTCCTCTGCTCTGCTGACCTGAGGACGCATG
>CLocus_544_Sample_18_Locus_1073_Allele_0
TGCAGGAGATAGAGGAACAGCATAAGAGGCCTCAGGTGAGAAACTCAACTTTGGCGGCTCTGACAAAGGCTGACTTACAGGTCTTCTCTAGGGTCTCACAGGTCTCCTGTCTTCCTGTCAGCCTGATCTCTAAGACCCTGAAGGAGGACAGGGCTTCCAGGGCTGGCAGTGAGGCAAGTGTGATCAGGGGCTGTGGGGTCTCCTCCCTTCCCGGGTGGGTGCAGCCTTGCTACACATTCACCTTGACTCCTGGCAGCACCTGGGCCTCCTCTGCTCTGCTGACCTGAGGACGCATG
>CLocus_544_Sample_6_Locus_7076_Allele_0
TGCAGGAGATAGAGGAACAGCATAAGAGGCCTCAGGTGAGAAACTCAACTTTGGCGGCTCTGACAAAGGCTGACTTACAGGTCTTCTCTAGGGTCTCACAGGTCTCCTGTCTTCCTGTCAGCCTGATCTCTAAGACCCTGAAGGAGGACAGGGCTTCCAGGGCTGGCAGTGAGGCAAGTGTGATCAGGGGCTGTGGGGTCTCCTCCCTTCCCGGGTGGGTGCAGCCTTGCTACACATTCACCTTGACTCCTGGCAGCACCTGGGCCTCCTCTGCTCTGCTGACCTGAGGACGCATG
>CLocus_544_Sample_7_Locus_4787_Allele_0
TGCAGGAGATAGAGGAACAGCATAAGAGGCCTCAGGTGAGAAACTCAACTTTGGCGGCTCTGACAAAGGCTGACTTACAGGTCTTCTCTAGGGTCTCACAGGTCTCCTGTCTTCCTGTCAGCCTGATCTCTAAGACCCTGAAGGAGGACAGGGCTTCCAGGGCTGGCAGTGAGGCAAGTGTGATCAGGGGCTGTGGGGTCTCCTCCCTTCCCGGGTGGGTGCAGCCTTGCTACACATTCACCTTGACTCCTGGCAGCACCTGGGCCTCCTCTGCTCTGCTGACCTGAGGACGCATG
>CLocus_544_Sample_8_Locus_2110_Allele_0
TGCAGGAGATAGAGGAACAGCATAAGAGGCCTCAGGTGAGAAACTCAACTTTGGCGGCTCTGACAAAGGCTGACTTACAGGTCTTCTCTAGGGTCTCACAGGTCTCCTGTCTTCCTGTCAGCCTGATCTCTAAGACCCTGAAGGAGGACAGGGCTTCCAGGGCTGGCAGTGAGGCAAGTGTGATCAGGGGCTGTGGGGTCTCCTCCCTTCCCGGGTGGGTGCAGCCTTGCTACACATTCACCTTGACTCCTGGCAGCACCTGGGCCTCCTCTGCTCTGCTGACCTGAGGACGCATG
>CLocus_544_Sample_16_Locus_2030_Allele_0
TGCAGGAGATAGAGGAACAGCATAAGAGGCCTCAGGTGAGAAACTCAACTTTGGCGGCTCTGACAAAGGCTGACTTACAGGTCTTCTCTAGGGTCTCACAGGTCTCCTGTCTTCCTGTCAGCCTGATCTCTAAGACCCTGAAGGAGGACAGGGCTTCCAGGGCTGGCAGTGAGGCAAGTGTGATCAGGGGCTGTGGGGTCTCCTCCCTTCCCGGGTGGGTGCAGCCTTGCTACACATTCACCTTGACTCCTGGCAGCACCTGGGCCTCCTCTGCTCTGCTGACCTGAGGACGCATG
>CLocus_544_Sample_2_Locus_4205_Allele_0
TGCAGGAGATAGAGGAACAGCATAAGAGGCCTCAGGTGAGAAACTCAACTTTGGCGGCTCTGACAAAGGCTGACTTACAGGTCTTCTCTAGGGTCTCACAGGTCTCCTGTCTTCCTGTCAGCCTGATCTCTAAGACCCTGAAGGAGGACAGGGCTTCCAGGGCTGGCAGTGAGGCAAGTGTGATCAGGGGCTGTGGGGTCTCCTCCCTTCCCGGGTGGGTGCAGCCTTGCTACACATTCACCTTGACTCCTGGCAGCACCTGGGCCTCCTCTGCTCTGCTGACCTGAGGACGCATG
>CLocus_544_Sample_3_Locus_7701_Allele_0
TGCAGGAGATAGAGGAACAGCATAAGAGGCCTCAGGTGAGAAACTCAACTTTGGCGGCTCTGACAAAGGCTGACTTACAGGTCTTCTCTAGGGTCTCACAGGTCTCCTGTCTTCCTGTCAGCCTGATCTCTAAGACCCTGAAGGAGGACAGGGCTTCCAGGGCTGGCAGTGAGGCAAGTGTGATCAGGGGCTGTGGGGTCTCCTCCCTTCCCGGGTGGGTGCAGCCTTGCTACACATTCACCTTGACTCCTGGCAGCACCTGGGCCTCCTCTGCTCTGCTGACCTGAGGACGCATG
>CLocus_544_Sample_9_Locus_4809_Allele_0
TGCAGGAGATAGAGGAACAGCATAAGAGGCCTCAGGTGAGAAACTCAACTTTGGCGGCTCTGACAAAGGCTGACTTACAGGTCTTCTCTAGGGTCTCACAGGTCTCCTGTCTTCCTGTCAGCCTGATCTCTAAGACCCTGAAGGAGGACAGGGCTTCCAGGGCTGGCAGTGAGGCAAGTGTGATCAGGGGCTGTGGGGTCTCCTCCCTTCCCGGGTGGGTGCAGCCTTGCTACACATTCACCTTGACTCCTGGCAGCACCTGGGCCTCCTCTGCTCTGCTGACCTGAGGACGCATG
>CLocus_544_Sample_19_Locus_2450_Allele_0
TGCAGGAGATAGAGGAACAGCATAAGAGGCCTCAGGTGAGAAACTCAACTTTGGCGGCTCTGACAAAGGCTGACTTACAGGTCTTCTCTAGGGTCTCACAGGTCTCCTGTCTTCCTGTCAGCCTGATCTCTAAGACCCTGAAGGAGGACAGGGCTTCCAGGGCTGGCAGTGAGGCAAGTGTGATCAGGGGCTGTGGGGTCTCCTCCCTTCCCGGGTGGGTGCAGCCTTGCTACACATTCACCTTGACTCCTGGCAGCACCTGGGCCTCCTCTGCTCTGCTGACCTGAGGACGCATG
>CLocus_544_Sample_1_Locus_612_Allele_0
TGCAGGAGATAGAGGAACAGCATAAGAGGCCTCAGGTGAGAAACTCAACTTTGGCGGCTCTGACAAAGGCTGACTTACAGGTCTTCTCTAGGGTCTCACAGGTCTCCTGTCTTCCTGTCAGCCTGATCCCTAAGACCCTGAAGGAGGACAGGGCTTCCAGGGCTGGCAGTGAGGCAAGTGTGATCAGGGGCTGTGGGGTCTCCTCCCTTCCCGGGTGGGTGCAGCCTTGCTACACATTCACCTTGACTCCTGGCAGCACCTGGGCCTCCTCTGCTCTGCTGACCTGAGGACGCATG
>CLocus_544_Sample_1_Locus_612_Allele_1
TGCAGGAGATAGAGGAACAGCATAAGAGGCCTCAGGTGAGAAACTCAACTTTGGCGGCTCTGACAAAGGCTGACTTACAGGTCTTCTCTAGGGTCTCACAGGTCTCCTGTCTTCCTGTCAGCCTGATCTCTAAGACCCTGAAGGAGGACAGGGCTTCCAGGGCTGGCAGTGAGGCAAGTGTGATCAGGGGCTGTGGGGTCTCCTCCCTTCCCGGGTGGGTGCAGCCTTGCTACACATTCACCTTGACTCCTGGCAGCACCTGGGCCTCCTCTGCTCTGCTGACCTGAGGACGCATG
>CLocus_544_Sample_10_Locus_1518_Allele_0
TGCAGGAGATAGAGGAACAGCATAAGAGGCCTCAGGTGAGAAACTCAACTTTGGCGGCTCTGACAAAGGCTGACTTACAGGTCTTCTCTAGGGTCTCACAGGTCTCCTGTCTTCCTGTCAGCCTGATCTCTAAGACCCTGAAGGAGGACAGGGCTTCCAGGGCTGGCAGTGAGGCAAGTGTGATCAGGGGCTGTGGGGTCTCCTCCCTTCCCGGGTGGGTGCAGCCTTGCTACACATTCACCTTGACTCCTGGCAGCACCTGGGCCTCCTCTGCTCTGCTGACCTGAGGACGCATG
[truncated: 7,728,564 more chars]
