# Supplementary material for: Single‐nucleotide polymorphism discovery and panel characterization in the African forest elephant
Source: Ecol Evol. 2018 Jan 24;8(4):2207–17. doi: 10.1002/ece3.3854 (PMC5817121; doi:10.1002/ece3.3854)
Supplement: Supplementary file 2 [file ECE3-8-2207-s002.xlsx]

## Sheet: Table S2
Locus name	Targeted SNP	Strand used for assay design	Forward primer A (5'-3')	Forward primer B (5'-3')	Common Reverse primer (5'-3')	Sequence length (bp)	Rescoring rate (%)	Missing genotype data (%)
CL_1	A/C	F	AAAGCGGGGACTAACTCCCAATTA	AGCGGGGACTAACTCCCAATTC	GTTCATCATTTAGGTGGGTGTTATGGAA	50	0	11.828
CL_340	A/C	F	CCAGTTCTAGAAGTACCTGTAAGGTA	CAGTTCTAGAAGTACCTGTAAGGTC	CAAGGCAGGTAAGTAGCATAGGCTT	57	13.9785	5.37634
CL_367	A/G	R	AAAGGACACCCAGCGACTCCT	AGGACACCCAGCGACTCCC	GTGTGAGGAAAGTCACCCCACTTAT	56	0	13.9785
CL_370	C/T	F	ATCTCCCGTGAGGAGGGGC	CATCTCCCGTGAGGAGGGGT	GTGAAGCCGTGGTAGAGGGTCTT	44	2.15054	8.60215
CL_383	C/T	R	TGAGCCGCCACACGCCG	CTTGAGCCGCCACACGCCA	GCGCAACATGCAGCAGCCGTT	61	4.30108	11.828
CL_406	A/C	R	TCCACGTCTAGCTTAAATGTCCCT	CCACGTCTAGCTTAAATGTCCCG	AAAGATAGGAATGACCTGAGAGTGGATTA	63	2.15054	7.52688
CL_453	C/T	R	GACAGCCACAGCCCCACG	CGACAGCCACAGCCCCACA	CACCCGTGGAGTCGTAGAGCTA	41	1.07527	3.22581
CL_456	C/T	R	ATTTTTGAGCCCGGTTACATATCTATC	TTTGAGCCCGGTTACATATCTATT	GGCGCCAACCCCCCAAAAGTTT	51	1.07527	10.7527
CL_516	C/T	F	AATATGCTCAGGAGAACCTGAAGG	CAATATGCTCAGGAGAACCTGAAGA	CTGGGCTCCCTGCCCCCAT	45	1.07527	3.22581
CL_570	A/G	R	AGGTGACATACAGTTTGAAACGGTTAT	GGTGACATACAGTTTGAAACGGTTAC	CTTCACATCTCTCCACAGCCTCTTT	58	6.45161	11.828
CL_685	C/T	F	TCCTCCACATGGTAAAGCATGATC	CTTCCTCCACATGGTAAAGCATGATT	CTCTTAGCTAACATGATGTTTTTCCACTTT	65	15.0538	10.7527
CL_708	C/T	R	TTTGGCAAGATACAACAGCCAGG	GTTTTTGGCAAGATACAACAGCCAGA	GGCATCCTGACCAATCTTTCCTAACTT	53	1.07527	4.30108
CL_827	G/T	F	TGCTTTGGCTTAGAGCCTCTG	CTTGCTTTGGCTTAGAGCCTCTT	CACTTAGCATCATGCCTTCTGGGAA	50	1.07527	2.15054
CL_1024	C/G	F	AACAGCCTGTGAGCTCACCTAC	AACAGCCTGTGAGCTCACCTAG	CTTACCAGGGCTCCAGGGGTT	46	1.07527	12.9032
CL_1100	A/C	F	CAACAGCCAGGTGGTCCCAGA	ACAGCCAGGTGGTCCCAGC	AAGGTGGGAAGCCATGTTCCTGAAA	51	1.07527	4.30108
CL_1104	C/T	F	GGCTGATAGGTGCCTGCACTC	GGCTGATAGGTGCCTGCACTT	GATGGGGTGGTACACTGTGCGAA	51	1.07527	4.30108
CL_1134	A/G	F	GTAACCATTGGTTTATTTCTATTTGTGCAA	AACCATTGGTTTATTTCTATTTGTGCAG	GTGGTGGAGCAAAAGGGTAGACTAA	59	1.07527	2.15054
CL_1165	C/T	F	ACGTACTCCCACGACAACATTATC	GACGTACTCCCACGACAACATTATT	TCTTGGAGAAGGAGACAGAGGTGAT	56	1.07527	3.22581
CL_1380	A/G	R	ACCATCAAGTAGAGGTCAACACCT	CCATCAAGTAGAGGTCAACACCC	CAGAGTTCTCATTTTTACAACTGCCATTTA	60	12.9032	23.6559
CL_1415	C/T	R	ACAGGGACAGGACTATGGCAG	GACAGGGACAGGACTATGGCAA	TTCCTGGGCCTGGCTCTGCTTT	47	0	3.22581
CL_1574	C/T	R	ACATCGAGCTAACATTCAACAGCG	AATACATCGAGCTAACATTCAACAGCA	AGTCCAACCTCCACGACTCTAACAA	55	1.07527	4.30108
CL_1606	A/G	R	GAATATAGAATTAAGCCTGAAACCCTCAT	ATATAGAATTAAGCCTGAAACCCTCAC	GGGAGCCTCCTTCCCTGAATGAT	54	2.15054	5.37634
CL_1636	C/T	F	CAGCCCCTGCGGCCCC	CCAGCCCCTGCGGCCCT	CAAACAGCTGTTTCCAGAGGCTGAA	57	1.07527	4.30108
CL_1679	A/G	R	CTGCTTGTCTTCCCAGCCTGT	CTGCTTGTCTTCCCAGCCTGC	CCCAGAGGGCCCCCGAGTT	41	2.15054	6.45161
CL_1743	A/G	F	GAAGTAAAATGCTGATTAGGTCAAATGCA	AGTAAAATGCTGATTAGGTCAAATGCG	AAGGCAGGAGCTTCCCCCTGAA	54	0	5.37634
CL_2023	C/T	R	AGACATATGCATGCAAGTCACGTG	ATAGACATATGCATGCAAGTCACGTA	TCATTCGTGCCCCTCAGCCCTA	72	17.2043	24.7312
CL_2046	C/T	R	AATGTATGTGAAAATGAAATGCAAATCTGG	CAATGTATGTGAAAATGAAATGCAAATCTGA	CAATGGGAACTTATTGAAGGGCTTCAAA	74	1.07527	12.9032
CL_2068	A/G	F	GAGGAACATGTGAATGGGCGGA	AGGAACATGTGAATGGGCGGG	GCCCACAGAAGGGCACAGATGTT	44	1.07527	5.37634
CL_2127	C/G	F	GAAAACAAGCTTTTCCCTCACCC	GAAAACAAGCTTTTCCCTCACCG	GCTGGAGACATTCCTTCTTCAGCAA	48	0	6.45161
CL_2184	A/G	R	CATTAGAAAGATTTTCATGTTATAGAGTTCTT	CATTAGAAAGATTTTCATGTTATAGAGTTCTC	CAACGGCATTATTTTAATTTTCTGGGCTTA	71	0	4.30108
CL_2193	A/G	R	CACCCAGCAGCAGCTGCCAT	ACCCAGCAGCAGCTGCCAC	TGCAGGACGCTGTCGTGGTCAT	79	5.37634	22.5806
CL_2249	C/T	R	TTGATCATTACAACAACTGTATGAGTTAG	CTTTTGATCATTACAACAACTGTATGAGTTAA	CCCTGAGCATCAATTTCTTTGTCTGTTAA	81	1.07527	12.9032
CL_2425	C/T	F	GAGGAATATTGACTAGTTACTGAC	CCTGAGGAATATTGACTAGTTACTGAT	GGACCTTTTAGAAAGGGCCACGATA	54	1.07527	11.828
CL_2561	C/T	R	ACAAGTGGTACTCACGCCACAG	GACAAGTGGTACTCACGCCACAA	CCCAGGATTTGACAGCCTGGTAAAT	52	1.07527	11.828
CL_2600	C/T	F	GCAAGGCCATTCTCAAGTTCCC	TGCAAGGCCATTCTCAAGTTCCT	CAGACCATGTGTTCTTCTATTCCATCTTT	71	0	5.37634
CL_2831	C/T	F	AGTCCCGATCACGTCACTCTC	CAGTCCCGATCACGTCACTCTT	AGTGGGGAGCCATGGAGGGATT	52	4.30108	7.52688
CL_2938	A/T	R	GCCTGGAAGCTGAACATCCT	CTGCCTGGAAGCTGAACATCCA	CCCCTCCCCCTGGCAGTGTT	47	2.15054	2.15054
CL_2968	C/T	R	ATTTGTTTTGTAATCTTTGGAGTCCCG	TATTTGTTTTGTAATCTTTGGAGTCCCA	GATTCGGAACAGTCAACAATACAGTGTTT	74	1.07527	8.60215
CL_3094	A/G	F	AACGGTGCCAGCGTATCCTA	AACGGTGCCAGCGTATCCTG	GAGGTGTCAGGGCTGAAGGTGAT	44	3.22581	9.67742
CL_3102	C/G	R	CCCACACTGGCCTCTGTTAAG	CCCACACTGGCCTCTGTTAAC	GGTCCGTGCGGGTCCCTGT	41	0	7.52688
CL_3125	A/G	F	AGATTCATGAGAATCTTAGAAAAGTTCCA	CATGAGAATCTTAGAAAAGTTCCG	CATAAGGTACAGAGCTCTGGGCAAA	51	4.30108	6.45161
CL_3334	C/T	F	AGACATGGAAGTATGTTGGCAACAC	GAGACATGGAAGTATGTTGGCAACAT	CATGCCTACATATGTCCACTACAAGTTT	104	9.67742	27.957
CL_3377	A/G	F	CAGGGCTCCATAAAATGTTCAGGTA	AGGGCTCCATAAAATGTTCAGGTG	GACCTTTTCCAAGGGATTGTTAAGGTAAA	57	1.07527	4.30108
CL_3594	A/G	R	CCCTGCGTCCAGGCAGTCAT	CCTGCGTCCAGGCAGTCAC	GAGTATGTGTATGTATGTTGCCTGAGTAT	69	0	6.45161
CL_3673	A/G	F	CATCCTCTGTAGCATCTCTGTTTTAA	CATCCTCTGTAGCATCTCTGTTTTAG	TGTTACCACTGCTCTTCTCCCCAT	60	2.15054	3.22581
CL_3697	C/G	R	GTCCTTCAGTCCCCTCCG	CTGTCCTTCAGTCCCCTCCC	TCCCTGTGAAGCAAGGCCGGAT	43	1.07527	3.22581
CL_3702	A/G	F	GTTAGTAACTGTGGTACACCTGCTA	AGTAACTGTGGTACACCTGCTG	TCCTATATGATGATAAGTGGGGTGGTAA	50	3.22581	4.30108
CL_3708	C/T	F	GTTTCCACGTCTTTTGCTGTACC	GTGTTTCCACGTCTTTTGCTGTACT	AGAGGCCACAGATTTACTATGTCTGAAA	54	0	5.37634
CL_3824	A/C	R	AATAAGCACATTCCTGGGAAGAGGT	AAGCACATTCCTGGGAAGAGGG	AGCATGAGGGCAGGGCTGAGAA	49	2.15054	11.828
CL_3834	G/T	F	CACCAGGATTTCTTCCTCCTCAG	CACCAGGATTTCTTCCTCCTCAT	GCATCTTGTACGTGTATCCAGGGAT	50	8.60215	17.2043
CL_4032	A/G	F	CAAGAGATTGTGACTGTGAGGTGA	AAGAGATTGTGACTGTGAGGTGG	ACAAACAGCTGGTGGCCTAGCATA	48	4.30108	5.37634
CL_4133	A/G	F	AAATTATAGCATTGAACTCCTGCCCTA	ATAGCATTGAACTCCTGCCCTG	AAGGGAGGGGACAGGCTGCTT	47	0	10.7527
CL_4194	A/T	R	CAGACTGTGGATTTAGTCCCTACTT	CAGACTGTGGATTTAGTCCCTACTA	TGCAAGAAAAACCTTTTCTTGAGACTTGAT	59	0	13.9785
CL_4366	C/T	R	GGGAGGGCATTCTCATTATCACG	GGGAGGGCATTCTCATTATCACA	TCAGAGTGTTAGGTGGGGTGGTAT	56	1.07527	13.9785
CL_4367	C/G	F	AGTGGCGCCACCACAGCC	AGTGGCGCCACCACAGCG	CTTCCAACAGTGATGCTTCCCTCAA	52	0	12.9032
CL_4629	C/T	R	GGATTCACCAGTTGGGATTGGTG	CACCAGTTGGGATTGGTA	AGCTGCCTCTGCTGTGCCTGAA	68	17.2043	24.7312
CL_4719	C/T	R	ATGTTACTTTCAGAAAGATGCTTTAAGAG	AAATATGTTACTTTCAGAAAGATGCTTTAAGAA	TCTTAGAAGCATGGAGAGTCATGTACTT	62	2.15054	22.5806
CL_4878	A/G	R	AATAGCAAGACTGGAAATAACCTAAATGTT	AGCAAGACTGGAAATAACCTAAATGTC	GCTGCATAGTATTCCAAGTTTCATAACGAT	68	2.15054	15.0538
CL_5010	A/G	R	GAAATTTCTAACCCCCTTGGCCT	GAAATTTCTAACCCCCTTGGCCC	AGGAGCTTCCAGAGGCCCAGAA	48	0	10.7527
CL_5055	A/G	F	ACCTCCACCCCAACCATCTCTA	CCTCCACCCCAACCATCTCTG	GTGTGGGCCTGCTGGGGGTT	43	0	13.9785
CL_5374	A/G	R	GAACTGGAGAACACCCCAT	CTGAACTGGAGAACACCCCAC	GGACTTGGGGCACAGGCTCAT	58	3.22581	15.0538
CL_5423	A/C	R	TAGCCAAATGGCTGAGACTGGT	AGCCAAATGGCTGAGACTGGG	TAAGCTAGTTGCCACACACGCTCAA	57	1.07527	11.828
CL_5488	A/G	R	GACCCGCCCTTACCCAGGT	ACCCGCCCTTACCCAGGC	TCCCAGATCCTCACCCCTGCAA	59	2.15054	17.2043
CL_5547	C/T	R	AAACACCCTAGCCCCGAACG	CTAAACACCCTAGCCCCGAACA	AGGCTGCACTGTTATTCTCTGCCAT	58	1.07527	12.9032
CL_5690	C/T	R	GAAATGCCCTTCTATTCCTACG	CCTGAAATGCCCTTCTATTCCTACA	ATGGACAAACAACGAACAGCTGATTGAA	53	1.07527	15.0538
CL_5786	A/G	F	ACACTACTCCTTGGCAACCACTA	CACTACTCCTTGGCAACCACTG	GACCTGAGCAGTATTAACCTGGCTT	49	1.07527	10.7527
CL_5878	A/G	F	GTTACCACCACAGGCTACGATA	GTTACCACCACAGGCTACGATG	CTTGAGTACTCGCTTGAAACGCCAA	60	0	11.828
CL_6355	G/T	F	CCATCTCCTGGAGACCAGGG	CCATCTCCTGGAGACCAGGT	CAGAGGCCCTGGTGGAGGAAA	41	0	12.9032
CL_6363	A/G	F	AACTACAAACTGTCTAGCATACACACA	CTACAAACTGTCTAGCATACACACG	TGTGCCATGTGACTATGTACACAGTATTT	73	5.37634	12.9032
CL_6583	A/G	R	GTGGCCAGGGCCACCACT	GTGGCCAGGGCCACCACC	CTGCCCACAGCCGCGTCCAT	50	8.60215	16.129
CL_6769	C/T	R	CCAGTGTTAACAGTGACATCCAG	GCCAGTGTTAACAGTGACATCCAA	GGTCAGGGAGTACCTGTTACTGATA	49	2.15054	11.828
CL_6883	A/C	F	CATTTTAGCAGCTCTCTGTTCCTCAA	TTAGCAGCTCTCTGTTCCTCAC	ACATTCAAGGGGAGCTTTTCCTAGAATT	50	2.15054	10.7527
CL_6951	A/G	R	GGAGAAATGCAAAAGCCGGAT	CTGGAGAAATGCAAAAGCCGGAC	GTCCATTCGTTAGTGAGCGTGTGTA	53	0	10.7527
CL_7275	C/T	R	AGGGAAAGCAGGCCAGGCG	AATAGGGAAAGCAGGCCAGGCA	ACCAAGGCGCCACCTCCTCAT	48	7.52688	44.086
CL_7365	C/G	R	GTAGTTCCCACCACCCCCG	GTAGTTCCCACCACCCCCC	CCCAGGTAACAAACCTGCCCCAA	61	9.67742	10.7527
CL_7618	C/T	R	GGATTGTGAGTCTAAGCCTGTCG	GTGAGTCTAAGCCTGTCA	CCTCAGGCCTCACAGAGCATCTA	61	1.07527	4.30108
CL_7666	C/T	F	AGGCTTCTATTCTGAATGAGCTGC	GAGGCTTCTATTCTGAATGAGCTGT	GCTCCGAAGTCTCCAGCAGCTT	48	15.0538	8.60215
CL_7790	C/T	F	GGGTGTCACTGCCTGCCC	CTGGGTGTCACTGCCTGCCT	CTAGAAATTTCATAAGTCCCTCTCCCATT	63	3.22581	4.30108
CL_7859	C/T	R	GGAGTAGCGGAGGGAACCG	CAGGAGTAGCGGAGGGAACCA	ACGGCCGGCAGCACAAAACGAA	46	0	10.7527
CL_8200	A/T	R	ATTATCACAAGACCCTGTCCCATATTT	ATCACAAGACCCTGTCCCATATTA	GGTAGGAAGGGAGAACCTTTAACCTA	59	0	19.3548
CL_8219	A/G	R	GGCCACCGTGCTGCCGT	GGCCACCGTGCTGCCGC	ACCGCCGCCCCAGCCACTA	46	0	9.67742
CL_8307	C/T	R	GAATGACCTCAATCACCTGCCG	GGAATGACCTCAATCACCTGCCA	ACTGGTATTCAGCCTTGCAGGCTA	51	2.15054	5.37634
CL_8379	C/T	F	CAGGAATCTGAACTGAGACCAAC	GCAGGAATCTGAACTGAGACCAAT	GAGTGGTGTTGCCATCGAGATGAAA	59	2.15054	4.30108
CL_8615	A/G	R	CGTGGTCAAGAGAGATGATGACAT	GTGGTCAAGAGAGATGATGACAC	GTGTGCCCCAGCATTGCAAAGATA	64	1.07527	4.30108
CL_8653	C/T	F	GGGATGGGCAGGACAGAACC	GGGATGGGCAGGACAGAACT	TTGCTTTCCTTCCTTTCGGGGGTTT	47	1.07527	5.37634
CL_8664	C/T	F	CAGGGTTTTGGGTGAACCC	CCTCAGGGTTTTGGGTGAACCT	TTGGGGTGCCGTGGATGGCATT	45	2.15054	4.30108
CL_8743	C/T	R	TGTAAATTATGAACTTTCTTGTTGCTTG	AACTTGTAAATTATGAACTTTCTTGTTGCTTA	TAGCTAAAGAAATGTCACCTAGGGCATTT	62	1.07527	4.30108
CL_8818	A/G	F	CAGAGCCAAAAGAAACAATGTCACTA	CAGAGCCAAAAGAAACAATGTCACTG	CATTTTCAAATCCCCCCTGAGTTTTCTTT	78	4.30108	17.2043
CL_8848	A/G	R	GTGTGATACAACACAATGATCATGTCAT	GTGATACAACACAATGATCATGTCAC	GGGCTGTTTAACTCTTGGAACATGATATT	60	1.07527	10.7527
CL_8849	A/G	F	GGGCCTGCTCCCTTTCCCA	GGCCTGCTCCCTTTCCCG	AGATCTGTCCAAACAGAGAAAATGCCTT	50	1.07527	4.30108
CL_8854	C/T	R	CCTCCATTTTGCAGAACAGCATG	ACCCTCCATTTTGCAGAACAGCATA	CCATGTTGCCAATTAACAGACATTAGGAT	54	0	8.60215
CL_8896	A/G	F	TGGGGATTAGTAGACCAGAAGTGA	GGGGATTAGTAGACCAGAAGTGG	ATCAGCTTGTTCCCCATCACCGTTA	51	0	4.30108
CL_9037	C/T	F	GAATATCAACTATCCCCATGAAGGC	ATGAATATCAACTATCCCCATGAAGGT	CCTGTTTAGGGCTTTTCAGAGAGGAA	57	0	7.52688
CL_9115	A/C	F	AAAGCTCAGTGGCTCAGATTAATAGA	AAGCTCAGTGGCTCAGATTAATAGC	CGTACCCTTTTTGTTTTGTAGAGTATGATT	59	1.07527	5.37634
CL_9162	C/T	R	TGAGAGCTGAAGAAGCTGGCG	CTTGAGAGCTGAAGAAGCTGGCA	GGAGGCAGAGGCAGAGAAGCAA	52	0	26.8817
CL_9201	C/T	F	CCAAGGCCCGGCTGCTC	CTCCAAGGCCCGGCTGCTT	CTACACAATGAGGGAGTGTGTGCTT	46	0	13.9785
CL_9263	A/G	R	GTGCAGCTGGGGCTGGTAGT	GCAGCTGGGGCTGGTAGC	TACGTTGGCATGTTCTGCCTTGGAA	58	5.37634	12.9032
CL_9467	A/C	F	GAGGCTCACTCTGCTCCAATGA	AGGCTCACTCTGCTCCAATGC	CCTGAACCCAGCCACAGGAGTT	51	2.15054	3.22581
CL_9552	C/T	F	CCAGACCAAGAAGAAGTACTTTGAC	CCAGACCAAGAAGAAGTACTTTGAT	GCTTCTGCTGACGCTCCAGGTT	59	3.22581	3.22581
CL_9729	A/G	R	CCCTCTTGTCTAACTACCATACT	CCCTCTTGTCTAACTACCATACC	GCTTTGAAGTACGAATGAAGTACTGACAA	57	0	5.37634
CL_9831	A/G	R	CAGCTAGAAGCCTAGAGCTGCT	AGCTAGAAGCCTAGAGCTGCC	AGCAGTGCACCGCTCAGAGACA	54	2.15054	3.22581
CL_9867	A/G	R	CGGCATACCCGTAGTGGAAAGT	GGCATACCCGTAGTGGAAAGC	GCCTGTGGTTTGACCCCATGGTA	48	2.15054	5.37634
CL_9914	A/G	F	CAGCTGAGTGACCTGCCCAGA	GCTGAGTGACCTGCCCAGG	ATCCTGGTTCTGCTCTTGGCACTAT	49	2.15054	6.45161
CL_10073	C/T	R	CGGTGCATCAGCAAAGCG	AGCTCGGTGCATCAGCAAAGCA	GTTATCTTCACAATCGCTGTCGCCAT	58	5.37634	13.9785
CL_10251	C/T	R	GTTTATTCTGTGTTTCCTATTTCACG	GCTGTTTATTCTGTGTTTCCTATTTCACA	CCAAACCCAAAGTATGGTCTTCAATACAA	60	0	5.37634
CL_10364	C/T	F	GAACTCTAGACTTAGTGGCAAGC	CTGAACTCTAGACTTAGTGGCAAGT	CCTTGAGCAGGGTTGGACATTTCTA	52	0	2.15054
CL_11132	C/T	F	ACTGCAAGAGTATCTGAGTGTGC	CACTGCAAGAGTATCTGAGTGTGT	GCACGCTGTCACACAGCCCATA	47	1.07527	5.37634
