# Supplementary material for: Single‐nucleotide polymorphism discovery and panel characterization in the African forest elephant
Source: Ecol Evol. 2018 Jan 24;8(4):2207–17. doi: 10.1002/ece3.3854 (PMC5817121; doi:10.1002/ece3.3854)
Supplement: Supplementary file 3 [file ECE3-8-2207-s003.xlsx]

## Sheet: Table S3
Locus	Overall				Populations
	HO	HE	Fst	MAF	MAF North-East	MAF Central	MAF Coastal
CL_1	0.18	0.16	0.0293267	0.09	0.075	0.142857	0.0625
CL_340	0.18	0.19	-0.00037465	0.109091	0.0454545	0.133333	0.176471
CL_367	0.19	0.23	-0.036626	0.12963	0.142857	0.166667	0.0882353
CL_370	0.52	0.47	0.00963648	0.37037	0.363636	0.366667	0.34375
CL_383	0.06	0.06	0.0235393	0.0288462	0	0	0.09375
CL_406	0.49	0.48	0.0410808	0.403509	0.347826	0.333333	0.444444
CL_453	0.37	0.32	0.017332	0.201754	0.152174	0.3	0.166667
CL_456	0.53	0.48	0.0220247	0.396226	0.375	0.466667	0.323529
CL_516	0.2	0.21	0.0560755	0.116071	0.130435	0.2	0
CL_570	0.39	0.43	0.0628884	0.313725	0.452381	0.333333	0.107143
CL_685	0.08	0.07	-0.0246066	0.0377358	0.0238095	0.0333333	0.0625
CL_708	0.28	0.47	0.0227793	0.385965	0.456522	0.2	0.444444
CL_827	0.14	0.13	0.0301814	0.0701754	0.0652174	0	0.138889
CL_1024	0.06	0.05	-0.0403997	0.0277778	0.0238095	0.0666667	0
CL_1100	0.14	0.13	0.0904731	0.0714286	0.159091	0	0.0277778
CL_1104	0.36	0.32	0.0163049	0.196429	0.130435	0.2	0.264706
CL_1134	0.32	0.31	0.100726	0.192982	0.152174	0.266667	0.138889
CL_1165	0.07	0.07	0.00181527	0.0350877	0	0.0666667	0.0555556
CL_1380	0.34	0.39	0.00352914	0.264151	0.204545	0.25	0.375
CL_1415	0.2	0.18	0.0240616	0.0982143	0.0652174	0.0666667	0.176471
CL_1574	0.11	0.1	-0.00883001	0.0535714	0.0434783	0.0333333	0.0882353
CL_1606	0.4	0.5	0.161468	0.5	0.304348	0.5	0.25
CL_1636	0.19	0.17	0.010317	0.0964912	0.0434783	0.166667	0.111111
CL_1679	0.4	0.44	0.0158389	0.327273	0.23913	0.464286	0.323529
CL_1743	0.05	0.05	-0.040695	0.0272727	0.0454545	0.0333333	0
CL_2023	0.15	0.21	0.0427925	0.117021	0.131579	0.1	0.115385
CL_2046	0.36	0.34	0.0258266	0.218182	0.159091	0.366667	0.176471
CL_2068	0.36	0.45	-0.0303324	0.339286	0.326087	0.333333	0.382353
CL_2127	0.09	0.12	0.00852328	0.0636364	0.108696	0	0.0625
CL_2184	0.04	0.1	0.0581089	0.0526316	0.130435	0	0
CL_2193	0.31	0.29	0.0185091	0.177083	0.184211	0.166667	0.178571
CL_2249	0.13	0.16	0.0162554	0.0849057	0.0526316	0.0333333	0.166667
CL_2425	0.16	0.18	-0.00541638	0.1	0.159091	0.1	0.0294118
CL_2561	0.11	0.17	-0.0221855	0.0909091	0.113636	0.0333333	0.117647
CL_2600	0.35	0.39	0.0408509	0.263636	0.166667	0.433333	0.222222
CL_2831	0.4	0.49	0.0220226	0.418182	0.454545	0.464286	0.305556
CL_2938	0.45	0.38	-0.00462106	0.258929	0.26087	0.333333	0.176471
CL_2968	0.35	0.37	-0.0285936	0.245455	0.26087	0.285714	0.205882
CL_3094	0.42	0.46	0.00412217	0.365385	0.285714	0.433333	0.40625
CL_3102	0.07	0.07	-0.0144101	0.0357143	0.0217391	0.0333333	0.0588235
CL_3125	0.41	0.38	0.0546056	0.258929	0.152174	0.4	0.294118
CL_3334	0.25	0.31	0.0386446	0.193182	0.166667	0.166667	0.25
CL_3377	0.07	0.07	-0.0302781	0.0350877	0.0217391	0.0333333	0.0555556
CL_3594	0.18	0.17	0.0314666	0.0909091	0.0909091	0.0333333	0.117647
CL_3673	0.53	0.49	-0.0342761	0.438596	0.434783	0.4	0.472222
CL_3697	0.33	0.36	0.0463391	0.236842	0.26087	0.366667	0.111111
CL_3702	0.43	0.46	0.00546081	0.357143	0.456522	0.266667	0.294118
CL_3708	0.16	0.15	0.038654	0.0789474	0.0434783	0.0333333	0.166667
CL_3824	0.44	0.5	0.00771859	0.472727	0.363636	0.4	0.5
CL_3834	0.44	0.5	-0.0230417	0.471154	0.47619	0.466667	0.46875
CL_4032	0.09	0.12	0.00902686	0.0625	0.0217391	0.0666667	0.117647
CL_4133	0.35	0.4	-0.00690651	0.281818	0.227273	0.4	0.235294
CL_4194	0.33	0.4	-0.0144366	0.277778	0.285714	0.366667	0.205882
CL_4366	0.11	0.1	-0.0280001	0.0555556	0.0454545	0.107143	0.0294118
CL_4367	0.46	0.44	-0.00642508	0.324074	0.285714	0.3	0.411765
CL_4629	0.33	0.4	0.00891826	0.271739	0.294118	0.233333	0.285714
CL_4719	0.29	0.25	0.114276	0.145833	0.0294118	0.1	0.3125
CL_4878	0.28	0.34	0.0329438	0.212963	0.166667	0.133333	0.352941
CL_5010	0.22	0.27	-0.0446579	0.163636	0.159091	0.2	0.147059
CL_5055	0.28	0.27	0.103843	0.157407	0.047619	0.366667	0.117647
CL_5374	0.39	0.48	0.0241901	0.398148	0.47619	0.333333	0.323529
CL_5423	0.44	0.41	0.000384136	0.290909	0.340909	0.2	0.323529
CL_5488	0.29	0.48	0.0545664	0.401961	0.25	0.433333	0.4375
CL_5547	0.47	0.48	0.00598452	0.4	0.431818	0.366667	0.352941
CL_5690	0.13	0.32	0.079851	0.198113	0.0952381	0.178571	0.294118
CL_5786	0.24	0.33	-0.0342323	0.209091	0.25	0.166667	0.205882
CL_5878	0.09	0.12	-0.0115229	0.0636364	0.113636	0.0666667	0
CL_6355	0.04	0.07	-0.00525792	0.0363636	0.0227273	0	0.0882353
CL_6363	0.16	0.15	-0.00700448	0.0818182	0.0681818	0.166667	0.0294118
CL_6583	0.5	0.49	0.0504281	0.423077	0.5	0.25	0.4375
CL_6769	0.25	0.25	-0.0234024	0.145455	0.181818	0.166667	0.0882353
CL_6883	0.07	0.1	-0.022316	0.0545455	0.0227273	0.133333	0.0294118
CL_6951	0.42	0.45	-0.00772523	0.336364	0.25	0.433333	0.352941
CL_7275	0.21	0.5	0.0106801	0.485294	0.428571	0.25	0.4
CL_7365	0.25	0.46	0.0251101	0.355769	0.473684	0.366667	0.235294
CL_7618	0.4	0.44	0.0209771	0.324561	0.282609	0.3	0.361111
CL_7666	0.31	0.49	-0.0260322	0.445455	0.5	0.428571	0.416667
CL_7790	0.49	0.49	-0.0398599	0.438596	0.434783	0.466667	0.416667
CL_7859	0.53	0.49	0.0362115	0.445455	0.431818	0.433333	0.294118
CL_8200	0.04	0.08	0.012743	0.0392157	0.05	0	0.0666667
CL_8219	0.15	0.17	0.0428001	0.0909091	0.0909091	0.166667	0
CL_8307	0.25	0.24	0.0225602	0.140351	0.0652174	0.166667	0.222222
CL_8379	0.28	0.27	0.0442167	0.157895	0.0869565	0.133333	0.277778
CL_8615	0.09	0.08	0.0704395	0.0438596	0	0.133333	0.0277778
CL_8653	0.23	0.28	-0.0315443	0.169643	0.204545	0.166667	0.138889
CL_8664	0.32	0.29	-0.0202598	0.175439	0.152174	0.233333	0.166667
CL_8743	0.33	0.45	0.0233596	0.342105	0.369565	0.2	0.444444
CL_8818	0.33	0.32	0.133959	0.201923	0.125	0.0357143	0.411765
CL_8848	0.25	0.3	-0.0232452	0.181818	0.181818	0.133333	0.235294
CL_8849	0.4	0.5	-0.0159102	0.464912	0.434783	0.466667	0.472222
CL_8854	0.14	0.13	-0.0363243	0.0714286	0.0869565	0.0666667	0.0588235
CL_8896	0.23	0.21	-0.0307567	0.116071	0.108696	0.133333	0.117647
CL_9037	0.27	0.24	0.00708718	0.136364	0.204545	0.133333	0.0588235
CL_9115	0.41	0.4	0.0663581	0.276786	0.23913	0.166667	0.441176
CL_9162	0.04	0.11	-0.0157833	0.0612245	0.0294118	0.0357143	0.117647
CL_9201	0.31	0.31	-0.0181213	0.190909	0.227273	0.133333	0.205882
CL_9263	0.46	0.46	-0.0361141	0.361111	0.357143	0.4	0.323529
CL_9467	0.21	0.43	-0.0320484	0.315789	0.369565	0.333333	0.25
CL_9552	0.18	0.16	-0.0128906	0.0877193	0.0652174	0.0666667	0.138889
CL_9729	0.26	0.23	0.0546432	0.131579	0.0869565	0.266667	0.0833333
CL_9831	0.43	0.46	0.0671945	0.357143	0.434783	0.166667	0.441176
CL_9867	0.39	0.47	-0.0230823	0.375	0.413043	0.392857	0.333333
CL_9914	0.2	0.21	0.0803369	0.118182	0.190476	0.166667	0
CL_10073	0.22	0.25	-0.0369498	0.148148	0.142857	0.2	0.117647
CL_10251	0.29	0.45	-0.0413656	0.339286	0.386364	0.3	0.305556
CL_10364	0.16	0.15	0.0196448	0.0803571	0.0434783	0.0666667	0.147059
CL_11132	0.24	0.24	0.152736	0.136364	0.159091	0.0333333	0.147059
