# Supplementary material for: Single‐nucleotide polymorphism discovery and panel characterization in the African forest elephant
Source: Ecol Evol. 2018 Jan 24;8(4):2207–17. doi: 10.1002/ece3.3854 (PMC5817121; doi:10.1002/ece3.3854)
Supplement: Supplementary file 4 [file ECE3-8-2207-s004.xlsx]

## Sheet: Table S4
Locus name	Loxafr 3.0 Scaffold	Start location	End location	Gene name	NCBI Gene ID	Product	SNP in CDS
CL_1	4	76852835	76852982
CL_340	12	18371452	18371599	ARIH2	100657240	266 bp E3 ubiquitin-protein ligase ARIH2 isoform X1/X2	No
CL_367	45	4170197	4170344	SNX8	100655101	sorting nexin 8	No
CL_370	26	23043829	23043976	SLC25A42	100665615	mitochondrial coenzyme A transporter SLC25A42	Yes
CL_383	163	678604	678751
CL_406	54	3977959	3978404
CL_453	10	60121443	60121590
CL_456	118	1049195	1049342
CL_516	69	11227713	11227860	FRMD1	100669987	FERM domain-containing protein 1	No
CL_570	11	6881254	6881401	FARP1	100671176	FERM, RhoGEF (ARHGEF) and pleckstrin domain protein 1 (chondrocyte-derived)	No
CL_685	11	50373352	50373499
CL_708	11	50692979	50693126
CL_827	63	7679420	7679566
CL_1024	105	513838	513985
CL_1100	7	74872253	74872400
CL_1104	7	74005149	74005296
CL_1134	33	17823777	17823924
CL_1165	26	21731614	21731761	GNB1	100673391	guanine nucleotide binding protein (G protein), beta polypeptide 1	Yes
CL_1380	54	11896241	11896388
CL_1415	72	7289573	7289720	EBF3	100665830	transcription factor COE3	No
CL_1574	26	52294774	52294921	PPM1H	100664904	protein phosphatase 1H	No
CL_1606	10	68562491	68562638
CL_1636	0	125838096	125838243	KCNK5	100669713	potassium channel subfamily K member 5	No
CL_1679	76	7624208	7624355	AMOTL2	100670180	angiomotin-like protein 2	No
CL_1743	69	6879230	6879377
CL_2023	58	4929965	4930112	DSCAML1	100676259	Down syndrome cell adhesion molecule like 1	No
CL_2046	1	64345260	64345407
CL_2068	63	7283377	7283524	LRIT1	100677675	leucine-rich repeat, immunoglobulin-like and transmembrane domains 1	No
CL_2127	34	23647405	23647552	ST3GAL3	100668469	CMP-N-acetylneuraminate-beta-1,4-galactoside alpha-2,3-sialyltransferase	No
CL_2184	24	14933120	14933267
CL_2193	96	644047	644194	DHRS7B	100675045	dehydrogenase/reductase SDR family member 7B	No
CL_2249	24	32999938	33000085	EDA	100666834	ectodysplasin-A	No
CL_2425	19	36243153	36243300	MROH8	104846046	protein MROH8	No
CL_2561	49	4778472	4778619	TNRC6C	100671590	trinucleotide repeat-containing gene 6C protein	No
CL_2600	5	71457409	71457556	MAGI2	100666628	membrane-associated guanylate kinase, WW and PDZ domain-containing protein 2	No
CL_2831	47	12807894	12808041
CL_2938	32	24769369	24769516	LOC100658789	100658789	uncharacterized protein C1orf228 homolog	No
CL_2968	11	9507799	9507946	UGGT2	100672519	UDP-glucose glycoprotein glucosyltransferase 2	No
CL_3094	13	10931115	10931262	SLC26A9	100662751	solute carrier family 26 member 9	Yes
CL_3102	18	420129	420276
CL_3125	18	24915209	24915356	DHX15	100655268	putative pre-mRNA-splicing factor ATP-dependent RNA helicase DHX15	No
CL_3334	40	13540880	13541027
CL_3377	27	32053321	32053468
CL_3594	68	555985	556132
CL_3673	4	16047337	16047484	LOC100668429	100668429	NACHT, LRR and PYD domains-containing protein 7-like	No
CL_3697	105	849381	849528
CL_3702	54	13546559	13546706
CL_3708	3	53879928	53880075
CL_3824	34	16335133	16335280
CL_3834	11	2956312	2956459
CL_4032	18	2339429	2339576	ADD1	100668539	alpha-adducin	No
CL_4133	29	2271058	2271205
CL_4194	40	5861189	5861336
CL_4366	12	15593298	15593442
CL_4367	9	53302178	53302325
CL_4629	18	4894279	4894409	DGKQ	100676890	diacylglycerol kinase theta	No
CL_4719	14	8569169	8569316
CL_4878	38	2929153	2929300	CWH43	100677091	PGAP2-interacting protein	No
CL_5010	45	2903030	2903177	LOC100676817	100676817	uncharacterized protein C7orf50 homolog	No
CL_5055	79	208492	208639
CL_5374	83	76682	76829	LOC100669046	100669046	T-cell receptor beta-1 chain C region-like	No
CL_5423	19	48225089	48225236
CL_5488	2	21485322	21485469
CL_5547	7	4094797	4094944
CL_5690	18	20538405	20538552	KCNIP4	100663977	Kv channel-interacting protein 4	No
CL_5786	61	5892680	5892827
CL_5878	31	18255733	18255880	SGCA	100669677	alpha-sarcoglycan	No
CL_6355	18	38485848	38485995
CL_6363	0	61504808	61504954
CL_6583	9	81721134	81721281	KIF26A	100657429	kinesin-like protein KIF26A	Yes
CL_6769	73	9250020	9250167	CACNG2	100671412	voltage-dependent calcium channel gamma-2 subunit	No
CL_6883	106	358541	358688
CL_6951	113	2952879	2953024
CL_7275	28	10768415	10768561
CL_7365	121	1573529	1573677
CL_7618	63	13308326	13308473	TBRG4	100671408	protein TBRG4	No
CL_7666	10	60468324	60468471
CL_7790	226	185127	185274
CL_7859	72	303422	303569	HTRA1	100675235	serine protease HTRA1	No
CL_8200	28	30549239	30549386
CL_8219	70	1471021	1471168	FAM222A	100656053	protein FAM222A	Yes
CL_8307	12	42774714	42774861	ITPR1	100665028	inositol 1,4,5-trisphosphate receptor type 1	No
CL_8379	75	7789300	7789447	BMP7	100666495	bone morphogenetic protein 7	No
CL_8615	8	78449021	78449168	ST3GAL1	100667581	CMP-N-acetylneuraminate-beta-galactosamide-alpha-2,3-sialyltransferase 1	No
CL_8653	65	12734846	12734993	ARMC5	100663645	armadillo repeat-containing protein 5	No
CL_8664	126	1577595	1577742
CL_8743	5	22968201	22968348	DPY19L2	100668800	probable C-mannosyltransferase DPY19L2	No
CL_8818	1	57437643	57437790	NRG2	100670957	pro-neuregulin-2, membrane-bound isoform	No
CL_8848	28	2078310	2078457
CL_8849	10	67065346	67065493	WDFY4	100663596	WD repeat- and FYVE domain-containing protein 4	No
CL_8854	117	2679136	2679283				No
CL_8896	3	79580074	79580219	KIF5C	100658646	kinesin heavy chain isoform 5C isoform X1	No
CL_9037	9	42077648	42077795
CL_9115	6	44126042	44126189
CL_9162	21	35383824	35383971
CL_9201	43	2706151	2706298	MMP2	100659450	72 kDa type IV collagenase	No
CL_9263	31	12365891	12366038
CL_9467	13	16077912	16078059
CL_9552	1	95311297	95311444	STK10	100664614	serine/threonine-protein kinase 10	Yes
CL_9729	107	1197980	1198127
CL_9831	8	2426825	2426972
CL_9867	8	32108053	32108200	RALYL	100661139	RALY RNA binding protein-like	No
CL_9914	34	8918891	8919038
CL_10073	2	46495691	46495838	LRP1	100660360	prolow density lipoprotein receptor-related protein 1	Yes
CL_10251	70	1740330	1740477	UBE3B	100656625	ubiquitin-protein ligase E3B	No
CL_10364	25	35086962	35087109	PHLDB2	100656595	pleckstrin homology-like domain family B member 2	No
CL_11132	79	1692805	1692952
